# Supplementary material for: Financing innovation and enterprises’ efficiency of technological innovation in the internet industry: Evidence from China
Source: PLoS One. 2020 Sep 15;15(9):e0239265. doi: 10.1371/journal.pone.0239265 (PMC7491745; doi:10.1371/journal.pone.0239265)
Supplement: S1 Dataset — (XLS) [file pone.0239265.s001.xls]

## Sheet: data(empirical analysis)
code	xz	year	ga	se	rd	id	nd	AD	d	deltd	ta	cs	oi	oc	ncd	cd	lev	roa	ito	arto	oe	cfi	fund	lnfun	flde	lbond	lbank	mcost	lcd	equi	liq	qr	ne	fa	pat	q5	wx	q5_d	sss	sss_d	ddd2	ddd	sssdd	rss	fii	fiii	y	y2	downlnpat
1	0	2016	15451.6	2291.64	10130.3	83.0271	-92122.7		28155	6598.47	149227	89882.2	21683.3	14724.7	83.0271	7826.25	5.3002	1.1783	463.875	40.5383	0.1458	352.562	-2.59832e+06	-17.4118	0.0524	0.0006	0.1887	0.7126	2.1857	0.6023	14.2376	14.2357	1737	3997.33	18	31.87	15453.3	0.1	121072	-5553.06	0	0	0	0	0	0	7.09393	25.1619	-2.89037
1	0	2013	10128.8	643.065	3368.43	6286.86	-47130.8	6000	13096	1564.54	142804	89882.2	20590.7	8720.28	286.86	15285.1	10.9044	1.0196	117.888	101.922	0.1417	36.5701	-137886	-0.9656	0.107	0.044	0.0917	0.4919	2.3507	0.6294	7.3787	7.3736	629	7688.48	18	31.17	6600.01	0.01	129708	-6606.6	1	0	0	0	0	0	7.04222	24.7964	-2.89037
1	0	2015	14047	1942.38	6982.69	155.614	-80971.1		21556.5	2265.33	148182	89882.2	19382.7	11009.1	155.614	10030.5	6.8741	1.9965	215.283	64.8585	0.1329	20.0697	-130005	-0.8773	0.0677	0.0011	0.1455	0.7247	2.0083	0.6066	11.7849	11.7801	1581	6003.86	18	31.77	11779.5	0.16	126625	2422.69	0	0	1	0	0	0	6.98176	24.3725	-2.89037
1	0	2011	11432.6	46.4351	640.097	1417.88	-21771.2	4118.46	12688.6	3373.38	141966	89882.2	16285	8774.91	399.877	15484	11.1885	0.824	141.572	20.9806	0.136	34.7825	-60580.5	-0.4267	0.1091	0.01	0.0894	0.702	2.2716	0.6331	6.8473	6.8435	420	7020.69	236	27.39	4071.89	1.06	129278	-16884.5	1	0	0	0	0	0	4.23417	8.96409	-5.46383
1	0	2009	14014.3	8601.84	402.372	15399.4	-4054.9	26637.5	8423.44	-70.8777	162395	74901.9	27249.8	10748.7	499.245	30808.6	19.2789	1.1343	424.598	6.0343	0.1674	5.1388	-1666.99	-0.0103	0.1897	0.0948	0.0519	0.5143	2.4016	0.4612	3.8445	3.844	651	8163.21	30	28.13	7187.22	-2.06	153971	-9131.98	1	0	0	0	0	0	6.8116	23.199	-3.4012
1	0	2008	14140.7	55.9776	329.764	15200	-3131.82	17200	116.844		163220	74901.9	28665.1	9475.66	7009.43	31363	19.2152	0.942	119.096	4.9723	0.1752	-2.9199	731.568	0.0045	0.1922	0.0931	0.0007	0.4933	1.4229	0.4589	3.6291	3.6281	1106	7948.93	24	30.19	4588.76		163103		0	0	0	0	0	0	7.08538	25.1013	-3.17805
1	0	2010	11679.1	7771.85	139.163	9376.94	-13302.6	17304.3	9315.21	891.769	155477	74901.9	19776.7	9050.89	450.765	25499.5	16.6907	0.5808	216.072	7.6909	0.1244	-1.6501	1756.05	0.0113	0.164	0.0603	0.0599	0.5905	2.305	0.4818	4.8502	4.8476	596	7542.01	30	26.33	5974.44	-1.8	146162	-7809.06	0	1	0	0	0	0	6.49106	21.0669	-3.4012
1	0	2012	10041.1	9473.2	3100	6346.2	-33485.4	6150	11531.5	-1157.08	147847	89882.2	19293.7	7019.42	346.198	18609.4	12.8211	1.961	109.805	54.4155	0.1331	-9.8308	26335.1	0.1781	0.1259	0.0429	0.078	0.5204	2.9862	0.6079	5.7219	5.7181	452	7245.12	1141	31.16	8954.29	3.77	136315	7037.38	0	0	1	0	0	0	2.82787	3.99843	-7.03966
1	0	2014	12016.5	1087.67	3121.35	2473.52	-68772.9	5250	19291.2	6195.14	143494	89882.2	19507.1	10102	223.515	10450	7.4383	2.254	153.568	90.3256	0.1363	-6.0788	33444.5	0.2331	0.0728	0.0172	0.1344	0.616	1.9258	0.6264	11.0577	11.0525	1028	9013.83	18	31.61	7052.61	0.44	124202	-5506.02	0	1	0	0	0	0	6.98816	24.4172	-2.89037
1	0	2017	16696.1	2172.89	10578.3	6.544	-63447.5	14000	37710.1	9555.13	144856	89882.2	18399.4	18078.2	13.4	5557.85	4.7299	0.3604	1331.81	38.3047	0.1251	-89.3392	453468	3.1305	0.0384	0	0.2603	0.9074	2.633	0.6205	17.1498	17.1476	1167	3328.26	18	28.98	16239	-2.89	107146	-13926.3	0	1	0	0	0	0	6.9297	24.0104	-2.89037
2	1	2016	6792.76	3183.71	6800.45	1465.73	-98753.1	1000	34754.4	31448.7	312974	76579.9	41185.8	28354.1	6696.93	21487.4	9.0053	2.3128	3.3498	7.4386	0.1988	3.8218	-30193.2	-0.0965	0.0687	0.0047	0.111	0.1649	1.9988	0.2447	5.9969	5.555	1327	38281.1	2503	45.44	9793.39	18.58	278220	180184	1	0	1	1	1	1	2.8006	3.92169	-7.82525
2	1	2008	2316.96	12868	61.3137	20476	14689.5	9540	63.0397		89363.2	22404.2	49353.6	34166	11786	27740.1	44.2308	3.1307	3.3372	4.4347	0.5725	-0.7644	-898.292	-0.0101	0.3104	0.2291	0.0007	0.0469	1.3325	0.2507	1.4405	0.9631	1218	31209.1	22694	34.25	4616.81		89300.2		0	0	0	1	0	1	0.77691	0.30179	-10.0299
2	1	2013	7593.67	1888.39	34.3211	29631.7	4062.19	19550	4527.88	-746.946	145660	47211.4	37640	30346.8	9943.01	36915.3	32.1696	3.4494	1.983	8.5249	0.2539	-1.7344	-563.637	-0.0039	0.2534	0.2034	0.0311	0.2017	0.7485	0.3241	1.5511	1.0371	1362	45176.4	19	27.39	2878.94	-2.08	141132	-4379.14	0	0	0	1	0	1	7.59138	28.8146	-2.94444
2	1	2011	3855.35	23034.2	49.4326	28981.7	24113	22220	2950.63	-97.7203	114506	40596.4	58557	34916.4	14291.1	30145.9	38.8075	0.3529	3.2471	4.1915	0.4892	-0.1682	-324.465	-0.0028	0.2633	0.2531	0.0258	0.0658	2.0022	0.3545	1.0613	0.7575	1096	37826.2	18	19.06	8116.3	-2.83	111556	-10303.1	0	0	0	0	0	1	8.08738	32.7029	-2.89037
2	1	2012	4046.21	2298.97	63.7788	29881.7	-3275.51	18800	5274.83	2324.2	150786	47211.4	31506.8	23363.8	12022.4	31081.4	28.586	2.6925	2.2475	4.1912	0.2375	1.5055	-394.502	-0.0026	0.2061	0.1982	0.035	0.1284	0.5518	0.3131	1.9331	1.5588	1133	35615.5	23	29.47	1967.33	10.41	145512	33955.7	1	0	1	0	1	1	7.22246	26.082	-3.13549
2	1	2014	4430.01	1801.11	42.8982	30181.7	8200.15	19670	3814.77	-713.112	132576	47211.4	35877.1	36420.4	13023	33051.2	34.7532	-7.7983	2.1989	6.2415	0.2579	0.053	34.7686	0.0003	0.2493	0.2277	0.0288	0.1235	0.403	0.3561	1.4863	1.0581	1278	43024	16	28.28	1912.23	0.89	128761	-12371.6	0	0	0	0	0	1	7.71527	29.7627	-2.77259
2	1	2015	6465.11	1722.32	304.086	14061.7	875.698	8600	3305.69	-509.082	101341	47211.4	26890.3	30673.6	7147.8	23920	30.6566	-10.5733	2.8419	4.6214	0.2299	1.0063	70.4972	0.0007	0.236	0.1388	0.0326	0.2404	0.8601	0.4659	1.289	0.9782	1168	38091.2	112	26.86	2760.32	-1.42	98035.5	-30725.2	1	0	0	1	1	1	5.48102	15.0208	-4.7185
2	1	2009	3227.14	25800.9	2442.94	20986	6308.29	9200	2586.83	566.446	105611	40596.4	66141.5	39933.7	12536	30580.9	40.8263	-0.3364	3.4582	4.4553	0.6785	0.8527	430.326	0.0041	0.2896	0.1987	0.0245	0.0488	2.2597	0.3844	1.6181	1.2959	1164	36865.9	899	39.54	11151.4	5.29	103024	13723.7	0	1	1	0	0	1	4.29827	9.23756	-6.80128
2	1	2010	3639.3	35112.3	182.936	20161.7	7611.53	14220	3048.35	461.517	124907	40596.4	87582.1	50927.8	8888.78	42292.5	40.9754	1.9066	4.5884	5.1018	0.7599	1.0556	642.779	0.0051	0.3386	0.1614	0.0244	0.0416	2.3817	0.325	1.1283	0.8364	1091	40176.1	67	21.89	11808.4	-17.65	121859	18835	1	0	1	1	1	1	7.17564	25.7449	-4.20469
2	1	2017	17252.6	15184.3	7257.22	18290.6	-77752.3	1000	16199.1	-18555.3	383804	76579.9	51593.4	31480.5	29992.7	60941.6	23.6929	2.9211	6.5651	10.5404	0.1481	-42.5713	264801	0.6899	0.1588	0.0477	0.0422	0.3344	3.8431	0.1995	2.0648	2.0632	364	3667.62	2671	40.68	16988.3	-4.76	367605	89385.7	0	0	1	1	0	1	2.96094	4.38359	-7.89021
3	1	2016	13537.5	7025.76	8409.6	22380.6	-30491.7	14300	22395.1	21810	649127	96571.1	236401	185557	73410.8	114740	28.9852	10.6979	2.0355	5.9644	0.6949	25.1553	-61362.2	-0.0945	0.1768	0.0345	0.0345	0.0573	3.1353	0.1488	2.8822	2.5695	634	807.517	6	64.79	14578.6	33.2	626732	596061	1	0	1	1	1	0	10.5815	55.9843	-1.79176
3	1	2010	8547.48	4551.6	3638.15	25754.9	14248.4	57601.2	1973.02	-93.0619	115931	31458.7	78405.1	58740.1	1726.2	66393.4	58.7585	3.67	2.0657	2.5215	0.5997	-1.0557	-1203.36	-0.0104	0.5727	0.2222	0.017	0.109	2.3921	0.2714	1.2155	0.8588	692	18153.2	6	31.71	7567.87	-0.43	113958	-29540	0	0	0	0	0	0	9.47789	44.9151	-1.79176
3	1	2015	8704.93	5400.27	2849.86	8309.09	-1457.94	17000	585.105	-240.822	31256.6	31458.7	31758.3	20785.5	1315.09	15382.4	53.4206	1.7748	2.9674	3.6499	0.6746	2.6865	-313.341	-0.01	0.4921	0.2658	0.0187	0.2741	1.9535	1.0065	1.2808	1.0445	1004	8260.3	6	31.59	7081.42	-0.03	30671.5	-31395.2	1	0	0	0	0	0	8.57415	36.758	-1.79176
3	1	2009	9387.73	4869.27	3082.69	33865	16172.9	40672.4	2066.08	-253.613	145565	31458.7	77806.6	66177.3	4794.7	97762.1	70.4545	-4.5513	1.9367	2.8304	0.5341	-0.1769	-228.879	-0.0016	0.6716	0.2326	0.0142	0.1207	2.0526	0.2161	0.9187	0.5792	945	19572.7	270	32.14	7359.79	-16.64	143498	3568.3	0	0	1	0	0	0	5.66356	16.038	-5.59842
3	1	2017	29824.9	9917.26	9636.51	45317.9	-26794.5	35496.2	25040.2	2645.08	702731	96571.1	637380	545878	41221.7	155993	28.0641	8.3491	1.5483	5.9985	0.9432	-0.6006	1287.42	0.0018	0.222	0.0645	0.0356	0.0468	3.5202	0.1374	2.5518	2.2458	638	756.719	6	61.4	21559.1	-3.39	677691	50958.5	0	1	1	0	0	0	11.5734	66.9713	-1.79176
3	1	2012	11167.6	5382.2	3849.01	32406.6	21476.2	49979	1081.49	-434.023	81515.9	31458.7	48281.6	36620.1	4399.19	57042.1	75.3735	-14.7438	2.1561	2.4117	0.5544	0.2321	398.77	0.0049	0.6998	0.3975	0.0133	0.2313	1.8103	0.3859	0.8359	0.5697	1442	16064.8	6	31.78	8813.96	0.49	80434.4	-10705.2	0	0	0	0	0	0	8.99305	40.4375	-1.79176
3	1	2011	11320.7	4260.8	3767.63	32897	20807.4	58681.3	1515.52	-457.501	92655.1	31458.7	72036.6	56205.3	1005.64	55641.6	61.1377	-5.9826	2.6469	2.557	0.6907	0.4001	666.003	0.0072	0.6005	0.355	0.0164	0.1572	2.5953	0.3395	1.0872	0.7496	630	20943.2	6	31.29	8442.07	-0.42	91139.6	-22818.9	0	0	0	0	0	0	9.39317	44.1158	-1.79176
3	1	2013	6971.71	3942.8	2652.94	31327.3	15154.5	41443	1064.49	-17.0023	72235.4	31458.7	44041.1	30899.8	2209.27	46809.1	67.8592	5.1127	2.2516	2.8173	0.5729	1.3604	1649.29	0.0228	0.648	0.4337	0.0147	0.1583	1.6014	0.4355	0.9546	0.6926	1195	14257.5	6	32.45	5927.29	0.67	71170.9	-9263.42	1	0	0	0	0	0	8.90112	39.615	-1.79176
3	1	2008	6978.9	4360.35	2045	50350.5	39019.6	105083	5834.86		145765	31458.7	77198.9	61327.5	2731.7	88864.9	62.8383	0.9148	1.9716	2.4436	0.5189	1.8026	5626.94	0.0386	0.6096	0.3454	0.04	0.0904	1.6851	0.2158	1.0079	0.6124	1010	16577.1	5130	48.78	5446.78		139930		1	0	0	0	0	0	2.71128	3.67552	-8.54286
3	1	2014	8403.04	6289.85	3161.91	19439.1	10018.8	31790	825.926	-238.564	62892.7	31458.7	37307.6	24801.8	2561.09	45330.5	76.1481	-8.4045	2.1912	2.8984	0.5522	3.2652	2617.07	0.0416	0.7208	0.3091	0.0131	0.2252	2.0152	0.5002	0.8021	0.5733	1009	13050.5	6	31.62	7569.78	-0.83	62066.8	-9104.14	1	0	0	0	0	0	8.73519	38.1518	-1.79176
4	1	2009	4984.82	208.518	3773.51	8500	-6204.31	13500	1729.35	241.779	66427.5	30537	89322	76300.8	55	25461.1	38.4119	9.9357	6.5542	13.0627	1.3086	7.3188	-3632.65	-0.0547	0.3833	0.128	0.026	0.0558	1.7228	0.4597	1.6194	1.0576	952	14240.1	1389	13.16	5331.51	-13.47	64698.1	17737.4	1	0	1	0	1	1	4.16366	8.66805	-7.23634
4	1	2013	5112.06	457.77	64.4762	4900	3894.34	4900	2381.37	503.131	54851.9	30537	98247.4	85830.9	55	12579.5	23.0338	4.6298	5.5429	7.7402	1.6392	-4.5731	-1424.74	-0.026	0.2293	0.0893	0.0434	0.052	0.8323	0.5567	3.2118	2.1804	755	7625.07	24	15.09	1735.42	1.88	52470.6	-10675.2	0	1	0	0	0	1	8.31719	34.5878	-3.17805
4	1	2014	3424.77	368.729	346.974	0	-665.968		5363.45	2982.08	45121.6	30537	44886.4	39577.3	15925.2	3796.01	8.4128	2.3027	4.0252	2.8141	0.898	12.3636	-658.701	-0.0146	0.0841	0	0.1189	0.0763	1.2394	0.6768	9.3122	7.5497	430	4864.5	128	13.48	1485.02	-1.61	39758.2	-12712.4	0	0	0	0	0	1	5.85986	17.169	-4.85203
4	1	2012	6233.29	547.315	5603.73	8500	-1810.41	8500	1878.24	-168.529	65024	30537	112814	102398	55	22456.1	34.6197	0.9294	5.2801	10.1907	1.7051	1.8179	-263.292	-0.004	0.3454	0.1307	0.0289	0.0553	1.9805	0.4696	2.0918	1.2904	1054	10157.6	2062	13.21	7637.91	0.66	63145.7	-2107.6	1	0	0	0	0	1	4.00206	8.00826	-7.63143
4	1	2011	5744.35	298.017	5669.67	8500	2973.84	8500	2046.77	140.159	67300.1	30537	136403	122829	55	22074.1	32.8812	9.4059	5.3255	20.7259	2.0071	-0.79	-187.947	-0.0028	0.328	0.1263	0.0304	0.0421	1.9477	0.4537	2.1222	1.1803	1067	11578.5	2086	12.55	7482.38	-0.6	65253.3	-1462.63	0	1	0	0	0	1	4.18037	8.73773	-7.643
4	1	2010	5781.69	311.196	5301.81	8500	-2476.56	8500	1906.61	177.259	68622.6	30537	109774	97440.1	55	24643.7	35.992	8.264	4.9163	22.8286	1.6257	-0.7469	147.979	0.0022	0.3591	0.1239	0.0278	0.0527	1.9376	0.445	1.8469	0.8188	1027	12611.1	1951	13.15	7129.68	-0.01	66716	2017.81	0	1	1	0	0	1	4.03008	8.12078	-7.5761
4	1	2008	4230.33	394.72	185.124	18500	1990.98	16500	23123.8		70084.5	23490	133979	111190	25	32994.3	47.1135	21.6827	10.2859	27.8465	1.8676	3.1335	499.099	0.0071	0.4708	0.264	0.3299	0.0316	0.5526	0.3352	1.4195	1.1473	905	14679.9	6181	26.63	1572.64		46960.7		1	0	0	0	0	1	3.0762	4.73151	-8.72924
4	1	2017	4768.31	2977.73	945.633	40563.2	16535.3	2400	2242.39	390.849	154064	32676	29096.8	11220.4	52723.6	53126.6	68.7053	11.3399	5.1522	3.734	0.1997	28.9328	38273	0.2484	0.3448	0.2633	0.0146	0.1639	3.0751	0.2121	0.9131	0.8729	151	12083.4	348	28.4	3269.44	0.93	151822	16293.3	1	0	1	1	1	1	4.42618	9.79554	-5.8522
4	1	2015	6636.85	1329.56	1410.7	79682.4	74428.6	18250	1925.78	-3437.67	147517	30537	35740.8	23859.7	17369.4	95631.2	76.6015	4.6668	3.5353	1.6799	0.3711	8.7486	52091.7	0.3531	0.6483	0.5402	0.0131	0.1857	1.7537	0.207	0.4242	0.353	658	14229.5	519	19.12	3800.62	5.64	145592	105833	1	0	1	0	1	1	4.23214	8.95552	-6.2519
4	1	2016	8494.58	3687.25	1409.4	75889.4	66986.9	13370	1851.54	-74.2363	137380	32676	32668.8	17824.6	18443.6	83488.9	74.1976	-6.0784	3.9483	2.0965	0.2293	10.9997	58946.9	0.4291	0.6077	0.5524	0.0135	0.26	3.4	0.2379	0.4957	0.4691	169	11993.2	519	27.47	5063.95	8.35	135528	-10063.3	1	0	0	1	1	1	4.14227	8.57921	-6.2519
5	1	2008	2511.84	3594.53	105	0	-33536.9		5819.62		43192.6	9000	10558.5	1034.81	450	5329.17	13.38	7.8818	19.4028	33.1672	0.2549	3.1148	-8356.86	-0.1935	0.1234	0	0.1347	0.2379	1.0631	0.2084	6.4756	6.0456	669	4603.13	2561	73.44	1936.91		37373		0	0	0	1	0	1	1.41653	1.00328	-7.84815
5	1	2010	2785.22	5441.74	1073.68	0	-38050		3534.48	278.292	50703.9	13500	17301.8	4236.16	356.72	6917	14.3455	11.2494	4.1173	36.9454	0.3522	2.9616	-9015.11	-0.1778	0.1364	0	0.0697	0.161	1.0715	0.2663	5.6198	5.2125	1213	7540.49	395	65.3	3541.77	-11.33	47169.4	2881.02	0	0	1	1	0	1	3.77968	7.14299	-5.97889
5	1	2009	3040	4542.56	46	0	-34504		3256.19	28.04	47544.6	9000	13446.1	1635.47	696	6246.13	14.6013	9.4567	1.1005	32.0928	0.2964	3.0091	-8306.08	-0.1747	0.1314	0	0.0685	0.2261	0.8859	0.1893	5.7098	5.3009	957	7349.02	17	76.63	2320.77	3.19	44288.4	6915.41	0	0	1	1	1	1	6.67323	22.266	-2.83321
5	1	2011	3128.33	5868.89	1240.92	0	-40197.6		3953.13	418.645	52546.1	16200	14410	1948.43	309.144	6675.47	13.2923	6.0642	2.2498	30.114	0.2791	2.3855	-7671.31	-0.146	0.127	0	0.0752	0.2171	1.2952	0.3083	6.1642	5.7415	1079	6429.87	457	60.95	3940.08	-4.35	48593	1423.6	0	0	1	1	0	1	3.45099	5.95468	-6.12468
5	1	2014	3706.7	6201.33	1889.8	0	-45803.4		3851.65	295.313	58926.1	21060	15968.9	3071.03	368.501	8646.55	15.2989	4.7165	1.0941	35.4368	0.27	2.2281	-8164.36	-0.1386	0.1467	0	0.0654	0.2321	1.5129	0.3574	5.4477	5.0467	1071	6253.57	695	63.77	4862.21	-0.74	55074.4	-726.352	0	0	0	1	0	1	3.13449	4.9125	-6.54391
5	1	2013	3621.67	6233.66	1364.92	0	-46633.9		3556.34	-42.627	59357.1	16200	19910.6	6610.97	328.435	9578.56	16.6905	5.5568	1.1728	57.6429	0.3435	2.0349	-7591.63	-0.1279	0.1614	0	0.0599	0.1819	1.3913	0.2729	4.9754	4.5889	1075	6038.57	502	64.51	4321.52	-3.5	55800.8	2825.04	0	0	1	1	0	1	3.68041	6.7727	-6.2186
5	1	2012	3189.17	5888.53	1229.1	0	-43596.2		3598.97	-354.158	56574.7	16200	16030.2	3076.17	328.368	8565.03	15.7197	6.2949	1.1434	38.6942	0.2938	2.0184	-7039.57	-0.1244	0.1514	0	0.0636	0.1989	1.3996	0.2863	5.2156	4.8211	975	6373.39	452	68.01	3952.41	7.06	52975.7	4382.72	0	0	1	1	0	1	3.56855	6.36727	-6.11368
5	1	2015	4181.07	6016.19	2044.19	7.125	-35064.9		4180.62	328.962	59184.6	25272	17613.6	6270.91	338.568	8040.12	14.1569	1.7919	102.419	32.6677	0.2985	1.4218	-3988.42	-0.0674	0.1358	0.0001	0.0706	0.2374	1.6833	0.427	5.2856	5.278	948	5895.49	752	62.8	5103.37	-0.97	55003.9	-70.4648	0	0	0	1	0	1	3.15369	4.97288	-6.62274
5	1	2016	3840.65	5452.1	1775.99	1028.42	-87612.5	3938.52	10715.2	6534.55	118912	25272	32349.8	22845.1	328.635	12867.5	11.0975	0.306	87.2322	49.3827	0.3641	-91.1804	639083	5.3744	0.1082	0.0086	0.0901	0.1187	1.628	0.2125	7.933	7.8971	896	5504.56	654	59.35	4563.82	-3.45	108196	53192.4	0	1	1	1	0	1	3.90126	7.6099	-6.48311
5	1	2017	4111.43	6238.94	1784.69	358.794	-81621.3	2818.36	7313.79	-3401.37	129473	25272	36113.4	24252	258.702	22661.4	17.7026	1.0717	69.2303	62.699	0.2914	-134.842	880478	6.8005	0.175	0.0028	0.0565	0.1138	1.628	0.1952	5.0163	5.0058	960	6095.71	657	62.99	4889.8	3.64	122159	13963	0	0	1	1	0	1	4.00674	8.02696	-6.48768
6	1	2015	36162.7	29827.4	7948.34	42663.8	-34390.9	111486	27031	18694.2	840003	150943	439223	338381	58155.6	202880	31.0755	5.0402	8.3242	2.562	0.6971	9.9778	-27451.6	-0.0327	0.2415	0.0508	0.0322	0.0823	1.7154	0.1797	1.7425	1.563	4991	38177.8	30	43.65	27745.4	-8.11	812972	401168	1	0	1	1	1	1	9.59157	45.9991	-3.4012
6	1	2017	55127	43920.1	14286.1	219337	120904	290093	31336.8	-2026.9	1300000	558786	1100000	893474	52052	516188	42.5832	4.8478	22.511	2.9989	0.8597	-4.0272	-38952.4	-0.03	0.3971	0.1687	0.0241	0.0501	2.0969	0.4298	1.2356	1.1539	5405	108347	54	40.67	44000.2	-0.22	1303086	211181	0	0	1	1	0	1	9.92184	49.2214	-3.98898
6	1	2014	26798.6	20591.2	8542.64	54145	36198.2	65673	8336.87	2056.36	420141	39142.4	287427	221168	30196.3	181536	50.3955	7.8659	5.4409	2.7336	0.816	-3.9998	-11582.8	-0.0276	0.4321	0.1289	0.0198	0.0932	1.5776	0.0932	1.279	1.0318	4699	39000.1	42	51.76	22759.6	-5.04	411804	133743	0	1	1	1	0	1	8.83105	38.9938	-3.73767
6	1	2008	4754.92	5902.38	2292.7	2300	-3260.09	34200	5871.69		68855.8	15056	104160	83245.1	1022.14	17857.9	25.9353	13.6246	6.2751	8.1777	1.5638	0.933	-243.333	-0.0035	0.2594	0.0334	0.0853	0.0457	0.936	0.2187	1.9397	1.2008	2153	22532.7	2741	74.03	5489.89		62984.1		0	0	0	1	0	1	3.63761	6.61609	-7.91608
6	1	2009	6560.71	2919.81	2957.96	2275.08	-3117.7	12671	3017.43	362.525	74860.4	15056	84833.3	63708.8	1351.81	18572.3	24.8093	17.2793	4.6674	6.0277	1.1806	1.042	-259.892	-0.0035	0.2481	0.0304	0.0403	0.0773	0.8027	0.2011	1.9773	1.2179	2600	23655.2	30	66.36	5802.11	-7.67	71842.9	8858.83	1	0	1	1	1	1	7.94725	31.5794	-3.4012
6	1	2013	21029.7	14105.3	6982.36	53479.5	5252.86	38200	6280.51	1840.06	284342	37558.8	184127	139396	32510.2	96221.5	45.2736	4.2522	3.9562	3.1895	0.728	1.2938	543.692	0.0019	0.3384	0.1881	0.0221	0.1142	1.487	0.1321	1.7517	1.3732	3961	49097.6	54	56.8	17522.8	-0.04	278061	61028.4	1	0	1	1	1	1	8.1344	33.0842	-3.98898
6	1	2016	43254.8	34115.6	13168.7	107440	38632.5	130033	33363.7	6332.71	1100000	160670	728854	573841	50455.8	329068	33.7273	7.2345	15.5937	3.0497	0.7417	2.4945	7709.5	0.007	0.2992	0.0977	0.0303	0.0593	1.9295	0.1461	1.3919	1.2789	5283	34298.5	78	40.89	36379.8	-2.76	1091905	278934	1	0	1	1	1	1	9.14252	41.7928	-4.35671
6	1	2012	18238.6	9859.02	5472.21	64016.3	48631	63293	4440.45	174.502	221473	31964.4	162032	123522	10292.7	100170	49.8762	3.8302	3.8499	3.6249	0.8035	2.0609	8017.89	0.0362	0.4523	0.289	0.02	0.1126	1.22	0.1443	1.1533	0.8134	4104	53500.4	54	56.84	13901.5	14.22	217032	39448.6	1	0	1	1	1	1	8.00657	32.0525	-3.98898
6	1	2011	10857.4	4285.58	4129.77	43853.8	35328.2	45072	4265.95	1375.29	181850	31964.4	128942	102754	10235.3	67284.1	42.6282	10.4864	4.1096	4.306	0.8974	7.0738	19992.4	0.1099	0.37	0.2412	0.0235	0.0842	0.8745	0.1758	1.434	0.9864	3617	34259.1	54	42.62	8672.66	0	177584	74966.1	1	0	1	1	1	1	7.77813	30.2497	-3.98898
6	1	2010	8448.9	3812.9	3715.09	14975.9	8335.5	30000	2890.66	-126.772	105509	30112	119511	93571.5	207.571	38302.8	36.4998	15.7742	5.5057	6.5193	1.3252	19.0248	12686.5	0.1202	0.363	0.1419	0.0274	0.0707	0.9141	0.2854	1.4068	0.8876	2964	28365.6	36	42.62	7393.63	-23.74	102618	30774.9	1	0	1	1	1	1	8.10765	32.867	-3.58352
7	1	2017	9081.41	2744.75	1800.57	800	-25664.9	795.893	12405	-1061.8	207761	57934.4	93596.5	70821.8	315.186	34481.1	16.7482	4.6418	13.5771	3.6852	0.4702	225.294	-462572	-2.2265	0.166	0.0039	0.0597	0.097	1.9075	0.2789	3.1833	3.0253	794	9187.99	663	61.69	5348.42	-2.59	195356	18449.8	1	0	1	1	1	1	4.94997	12.2511	-6.49678
7	1	2012	5283.89	2469.85	2296.46	8172.01	-9874.34	48925.2	2345.95	155.663	88398.8	31215.6	113554	105027	8536.67	33310	37.6815	3.2099	8.5948	4.3714	1.1087	24.0504	-18998.5	-0.2149	0.3768	0.0924	0.0265	0.0465	1.0863	0.3531	1.4623	1.1434	1560	21599.4	845	66.97	4622.58	13.01	86052.9	-28205.1	1	0	0	1	1	1	4.9007	12.0084	-6.73934
7	1	2011	4667.12	1824.9	1482.64	22433.9	-4853.33	36478.1	2190.28	95.8122	116448	31215.6	172402	162392	17107.6	61910.7	53.1658	3.5474	10.4221	4.6338	1.4032	24.329	-9446.13	-0.0811	0.5317	0.1927	0.0188	0.0271	0.2327	0.2681	1.2831	1.0599	2718	24021.2	546	53.96	3430.24	-0.73	114258	-12929.1	1	0	0	1	1	1	5.75497	16.5598	-6.30262
7	1	2010	4573.04	1138.83	1211.87	44514.6	7706.34	65822.1	2094.47	-91.3127	129282	26013	132994	123923	11072.2	79799.1	61.7251	2.3753	8.9737	4.2688	1.2983	-11.5262	-7105.99	-0.055	0.6172	0.3443	0.0162	0.0344	0.2401	0.2012	1.2012	0.9838	2301	21693	446	54.69	2925.43	-19.71	127187	53783.6	0	0	1	1	0	1	5.69774	16.2321	-6.10032
7	1	2014	4246.96	1801.18	1358.46	611.9	-16420.2	611.9	2851.93	836.627	66391.5	46091.1	54651.8	47067.7	318.022	15137.6	23.2795	0.9334	11.7332	4.3998	0.7127	2.6052	-3422.23	-0.0515	0.228	0.0092	0.043	0.0777	1.2102	0.6942	2.3575	2.1769	946	10509.7	500	66.24	3172.9	0	63539.5	-21420.5	1	0	0	1	1	1	4.69413	11.0174	-6.21461
7	1	2016	7995.96	2855.48	998.701	0	-12372.9		13466.8	9252.2	190373	57638.2	79890.6	60205.8	263.899	26648.2	14.1365	10.4565	14.4097	3.3634	0.4936	8.5955	-8508.1	-0.0447	0.14	0	0.0707	0.1001	1.8484	0.3028	3.6038	3.4168	670	4744.28	368	64.28	4254.13	1.28	176906	47817.6	0	0	1	1	0	1	5.38033	14.474	-5.90808
7	1	2008	4041.22	448.217	1185.43	52354.9	-9393.36	83964.7	5640.99		121724	20010	88358.8	81489.3	10.112	69171	56.8343	4.1975	9.0943	3.6483	0.8344	4.1319	-3104.99	-0.0255	0.5683	0.4301	0.0463	0.0457	0.9074	0.1644	1.331	1.2371	1022	14156	2196	74.53	2532.26		116083		1	0	0	0	0	1	3.69477	6.82566	-7.69439
7	1	2009	2912.75	538.65	579.58	5769.83	-3883.57	10620.1	2185.79	44.0462	75589.3	26013	61617.7	57189.8	6732.21	26140.4	34.5822	0.7586	6.8202	3.1354	0.6246	1.4617	-454.129	-0.006	0.3458	0.0763	0.0289	0.0473	0.4459	0.3441	1.6582	1.2652	1034	22095.8	213	74.4	1615	-0.13	73403.5	-42679.5	1	0	0	0	0	1	5.66741	16.0598	-5.36129
7	1	2015	4941.13	1144.26	689.831	5300	-124.055	5100	4214.58	1362.65	133303	51060.9	41813.6	34233.8	334.594	41828	31.6291	1.84	11.2131	2.2779	0.4188	61.5218	-610.567	-0.0046	0.3138	0.0398	0.0316	0.1182	1.2454	0.383	1.0238	0.9432	724	8934.18	254	63	2515.44	-3.24	129089	65549.1	1	0	1	1	1	1	5.10364	13.0236	-5.53733
7	1	2013	6368.04	2507.32	2390.45	20248.9	-6866.16	30342.3	2015.3	-330.646	86975.4	45841.1	61864.8	60337.3	1025.82	36510.5	43.1575	-21.0138	7.5835	4.3338	0.7055	-5.8977	3239.56	0.0372	0.4198	0.2328	0.0232	0.1029	1.4768	0.5271	1.5028	1.3579	1154	14210.8	880	66.24	5053.06	-0.73	84960	-1092.81	0	0	0	1	0	1	4.25278	9.04309	-6.77992
8	1	2012	3589.09	1956.78	102.755	9900	-8295.58	16170.1	1208.03	280.145	68724.7	8293.99	82548.6	75566.1	1034.56	38063	56.89	2.5574	7.6638	12.5002	1.4398	17.3108	-11488.3	-0.1672	0.5538	0.1441	0.0176	0.0435	0.1173	0.1207	0.8871	0.6695	1571	17649.7	1002	52.27	1766.52	0.55	67516.7	22501.3	1	0	1	0	1	1	4.41139	9.73018	-6.90975
8	1	2010	2487.37	1556.48	147.106	8257.31	-1429.35	11248.5	945.009	-43.8635	45542.9	8293.99	34544.7	28644.5	1000	20948.6	48.1931	3.8083	2.6712	5.2544	0.8618	9.4127	-1076.32	-0.0236	0.46	0.1813	0.0207	0.072	-0.3247	0.1821	1.4242	0.8823	1882	2935.41	510	53.6	1360.26	-7.96	44597.9	10959.5	1	0	1	0	1	1	4.2156	8.88564	-6.23441
8	1	2009	1717.27	1207.26	1280.85	4000	-7371.31	9500	988.873	98.8409	34627.3	8293.99	27834	23676.4	443.015	12125.4	35.0169	4.0782	2.1217	4.9872	0.7814	1.2106	-713.897	-0.0206	0.3502	0.1155	0.0286	0.0617	0.3043	0.2395	2.2972	1.4647	1592	2967.51	336	61.56	2158.21	-12.3	33638.4	2688.25	1	0	1	0	1	1	4.4169	9.75451	-5.81711
8	1	2011	3166.85	1626.38	74.2762	11311.1	4988.1	18613.7	927.883	-17.1259	45943.3	8293.99	30598.7	25238.2	1000	21748.4	49.5141	1.1673	2.2149	4.1306	0.6689	-2.0588	-821.56	-0.0179	0.4734	0.2462	0.0202	0.1035	-0.0896	0.1805	1.1617	0.6358	1654	14018.3	618	51.72	1512.25	-1.88	45015.4	417.508	0	0	1	0	0	1	3.90222	7.61368	-6.42649
8	1	2013	4692.87	1695.08	138.196	7000	-3505.71	16363.6	1080.16	-127.873	59397.7	8293.99	91980.5	87227.2	1396.13	31266.7	54.99	-3.9044	10.2063	15.9567	1.4358	1.8583	-521.173	-0.0088	0.5264	0.1178	0.0182	0.051	1.0348	0.1396	0.8907	0.609	730	16746.1	1248	55.84	2054.58	3.57	58317.6	-9199.12	1	0	0	0	0	1	4.30003	9.24515	-7.1293
8	1	2014	17415.5	5638.21	8280.88	0	-15639.6		3946.16	2866	137549	27571	84353.6	25620.7	92.3077	47852.5	34.8565	39.7989	1.3301	8.1743	0.8566	0.345	-431.653	-0.0031	0.3479	0	0.0287	0.2065	2.7536	0.2004	0.8435	0.5971	968	59228.3	1104	73.86	15197	18.02	133603	75285.5	0	1	1	0	0	1	4.33608	9.40078	-7.0067
8	1	2008	2203.18	774.994	363.472	5800	-6016.22	14300	5665.46		36615.6	8293.99	28743.8	25267.4	3505.26	15063.6	41.1397	2.4457	2.6399	4.9473	0.8311	-0.1639	78.8847	0.0022	0.4114	0.1584	0.1547	0.0766	-0.5359	0.2265	2.1503	1.3388	2148	3337.23	2021	73.86	1256.92		30950.1		0	0	0	0	0	1	2.65483	3.52406	-7.61135
8	1	2017	67970	29371.4	32089.8	204158	10381.6	180633	17151.1	5995.45	663595	88846.8	323568	154756	42874.3	213877	38.691	13.1081	1.53	5.7144	0.5707	9.9019	8223.8	0.0124	0.3223	0.3077	0.0258	0.2101	3.311	0.1339	1.4653	1.1832	2236	59420.1	2568	56.79	61292.2	-4.77	646444	187213	1	0	1	1	1	1	4.83628	11.6948	-7.85088
8	1	2015	32480.8	10968.7	13305.8	50600	30460	74000	11611	7664.8	292468	28710.5	153469	64431.3	31654.5	42015.2	25.189	23.8474	1.5395	5.7363	0.7138	17.0272	41491.9	0.1419	0.1437	0.173	0.0397	0.2116	3.0003	0.0982	2.3306	2.0255	1311	63211.8	1290	61.57	26340.6	-12.29	280857	147254	1	0	1	0	1	1	4.77886	11.4187	-7.1624
8	1	2016	44091.7	18315.3	17285.7	138461	73412.3	139469	11155.7	-455.268	470386	86131.5	253011	132528	49119.3	149222	42.1656	16.2379	1.8762	4.86	0.6633	15.6418	91864	0.1953	0.3172	0.2944	0.0237	0.1743	2.9267	0.1831	1.0999	0.8571	1929	60279	1488	61.56	36007.8	-0.01	459231	178373	1	0	1	1	1	1	5.136	13.1892	-7.30519
9	1	2016	5198.58	3005.3	362.488	6046	-50943.3	16236	24665.8	23024.5	267841	41373.7	43055.1	29773.5	10	29074.2	10.8588	1.2455	9.8127	6.4524	0.2589	12.4115	-50582.6	-0.1889	0.1086	0.0226	0.0921	0.1207	1.4953	0.1545	4.2358	4.1611	633	16916.4	306	40.59	2823.65	-2.6	243175	180070	1	0	1	1	1	1	4.94665	12.2347	-5.72359
9	1	2015	4726.45	3085.75	568.107	10238.8	-1950.38	16012.8	1641.27	162.73	64746.6	19500	43568.3	32244.6	71.8136	25470.1	39.4491	5.4964	6.5556	7.5437	0.6897	12.9368	-2018.53	-0.0312	0.3934	0.1581	0.0253	0.1085	1.663	0.3012	0.8835	0.7305	552	18162.5	384	43.19	2911.77	1.69	63105.3	2985.72	1	0	1	1	1	1	4.73144	11.1933	-5.95064
9	1	2008	2821.55	2486.63	1518.9	4116.78	-22383.9	8632.57	5718.16		59867.2	10000	39910.2	30316.5	285	15974.4	27.1591	9.5984	3.1734	8.2448	0.8924	0.1059	-189.636	-0.0032	0.2668	0.0688	0.0955	0.0707	1.4511	0.167	3.1438	2.371	729	4667.1	559	73.48	3111.35		54149		0	0	0	0	0	1	4.26824	9.10893	-6.32615
9	1	2014	5369.26	3909.12	991.06	9579.47	755.399	15743	1478.54	-464.237	61598.2	19500	44962.5	40173.4	771.814	24890.9	41.6615	-12.6729	5.4716	5.5988	0.6432	5.2604	317.896	0.0052	0.4041	0.1555	0.024	0.1194	1.5038	0.3166	1.146	0.9074	839	20481.3	450	41.5	3774.57	-8.67	60119.6	-16155.3	1	0	0	1	1	1	4.60434	10.6	-6.10925
9	1	2012	3874.78	4629.86	803.699	10305.2	1243.23	14023.8	2322.02	297.799	72350.9	19500	57494.8	47527.3	1190.84	21352.7	31.1586	3.2027	4.6639	5.8699	0.7466	12.8419	1277.23	0.0177	0.2951	0.1424	0.0321	0.0674	1.1428	0.2695	1.8782	1.4059	1070	19184.3	456	62.64	3355.09	15.96	70028.9	-9613.92	1	0	0	1	1	1	4.83696	11.6981	-6.12249
9	1	2010	4838.52	4981.84	1013.8	25404.6	7122.58	46540.7	2081.18	-19.7952	86943.9	19500	64378.5	53626.5	273.66	36048.2	41.7762	2.8216	4.2222	5.1716	0.7714	3.1404	1789.42	0.0206	0.4146	0.2922	0.0239	0.0752	0.9555	0.2243	1.5092	1.1605	1523	17623.4	72	53.94	3959.91	-20.77	84862.7	7003	1	0	1	1	1	1	6.79587	23.0919	-4.27667
9	1	2013	4472.55	3952.05	1203.13	16282.8	4616.44	25792	1942.78	-379.245	78217.7	19500	55440.7	44644.2	2289.47	29201.6	40.2608	2.8017	4.7418	5.8953	0.7364	5.6269	2078.1	0.0266	0.3733	0.2082	0.0248	0.0807	1.3574	0.2493	1.318	1.0185	960	26736.2	522	50.17	3730.52	-12.47	76275	6246.06	1	0	1	1	1	1	4.6654	10.883	-6.25767
9	1	2011	4644.14	5153.73	910.296	21345.6	5002.95	32259.8	2024.22	-56.9599	81667.1	19500	62780.8	50648.5	481.719	32466.8	40.3449	2.991	4.4298	5.7425	0.7447	5.5008	2201.62	0.027	0.3976	0.2614	0.0248	0.074	1.2196	0.2388	1.6675	1.3503	1137	19549.9	204	46.68	3849.66	-7.26	79642.8	-5219.88	1	0	0	1	1	1	5.72928	16.4123	-5.31812
9	1	2009	3498.56	3335.5	2648.41	18549.3	-10988.6	33932.4	2100.98	-103.338	79960.7	15000	54100.9	42336.4	5128.39	30432.1	38.0588	7.0924	3.3631	6.2953	0.7738	-12.5027	10991	0.1375	0.3806	0.232	0.0263	0.0647	1.4084	0.1876	2.0313	1.6097	1149	12719.8	72	74.71	4698.63	1.23	77859.7	23710.7	0	0	1	1	1	1	6.62194	21.9251	-4.27667
9	1	2017	11551.7	4207.52	2068.54	3000	-28129.3	3000	22849.4	-1816.42	249586	41597.7	65842	49634.5	14.5173	27248.1	10.9231	-14.21	17.575	6.338	0.2545	-16.2808	36637.4	0.1468	0.1092	0.012	0.0915	0.1754	2.4173	0.1667	4.5473	4.4196	606	15055.5	330	40.94	6796.3	0.35	226737	-16438.4	0	0	0	1	0	1	5.29592	14.0234	-5.79909
10	1	2015	9391.95	3957.67	1935.67	0	-8789.78		7007.42	242.907	133380	26448.4	89518.1	68104	3614.34	21773.3	19.0341	7.6361	6.175	7.8766	0.6983	14918.6	-10490497	-78.6512	0.1632	0	0.0525	0.1049	1.402	0.1983	4.027	3.5119	1462	26314.3	348	40.9	5940.56	-8.7	126372	10139.9	0	0	1	1	0	1	5.54999	15.4012	-5.8522
10	1	2014	7843.07	3722.48	2052.15	0	-5452.17	283.951	6764.51	632.17	122997	26440.7	86704.6	66254.2	3678.1	18686	18.1827	9.4595	5.9307	9.4934	0.7383	2452.32	-1.06964e+06	-8.6964	0.1519	0	0.055	0.0905	1.3545	0.215	4.0903	3.51	1425	27618.2	150	49.6	5521.82	-6.18	116233	10501.2	1	0	1	1	1	1	6.35963	20.2224	-5.01064
10	1	2012	5810.88	2791.46	1500.76	0	-9020.35	3320	2912.57	79.2496	69953.7	10020	61722.3	47170.2	817.219	15984.2	24.0179	10.1045	5.0636	10.2377	0.9375	291.553	-210393	-3.0076	0.2285	0	0.0416	0.0941	1.258	0.1432	1.8291	1.182	1160	19290.5	102	62.03	4081.47	7.39	67041.1	8155.21	1	0	1	1	1	1	6.40543	20.5147	-4.62497
10	1	2016	10938.8	6310.79	3547.52	637.383	-28991		61745.5	54738.1	498750	85161.1	165007	113435	1095.55	39190.9	8.0775	12.4511	10.4302	4.9995	0.5221	610.849	-1.41673e+06	-2.8406	0.0786	0.0013	0.1238	0.0663	1.6507	0.1707	3.6123	3.3435	1674	26304.2	360	42.47	8722.4	1.57	437004	310632	0	0	1	1	0	1	6.12764	18.774	-5.8861
10	1	2017	11683.3	8132.43	3072.5	8548.77	-52367.5	8000	36823.6	-24921.9	582638	85119.6	288218	213910	406.1	94580.3	15.8224	9.8378	18.6613	3.7642	0.5331	222.585	-932498	-1.6005	0.1623	0.0147	0.0632	0.0405	1.5899	0.1461	2.493	2.362	1839	28449.7	378	39.58	9017.21	-2.89	545814	108810	1	0	1	1	1	1	6.63658	22.0221	-5.93489
10	1	2011	4659.04	2133.32	1472.56	500	-8743.74	3100	2833.32	-473.763	61719.3	10020	47753.1	37097.1	820.78	12623.8	21.7834	7.4423	5.326	11.1683	0.8206	118.041	-82569.6	-1.3378	0.2045	0.0081	0.0459	0.0976	1.2657	0.1623	2.149	1.4926	990	15592.6	72	54.64	3510.27	0	58885.9	7527.66	1	0	1	1	1	1	6.49713	21.1064	-4.27667
10	1	2008	2418.13	1146.88	976.27	0	-26544.1	550	5456.25		48050.4	6680	21619.6	16036.9	698.419	7786.58	17.6586	7.7197	5.6631	14.6223	0.6472	2.1351	-4533.94	-0.0944	0.1621	0	0.1136	0.1118	1.3507	0.139	4.4389	4.0189	530	5888.12	359	71.94	2045.77		42594.1		1	0	0	0	0	1	4.09803	8.39694	-5.88332
10	1	2009	2690.19	1142.2	936.92	0	-26201.9		2757.65	36.5748	53189.8	6680	24212.7	17387	830.419	9428.89	19.2881	7.4482	4.9078	11.4636	0.4783	1.9886	-4168.41	-0.0784	0.1773	0	0.0518	0.1111	1.3298	0.1256	3.7735	3.3688	552	9067.71	345	62.13	2086.64	-9.81	50432.2	7838.03	0	0	1	0	0	1	4.25109	9.03588	-5.84354
10	1	2010	3403.02	1821.71	1170.42	0	-18718		3307.08	549.429	54665.4	10020	36704.6	28248.2	820.78	8215.32	16.5298	7.3658	5.9727	12.2655	0.6806	1.9773	-2960.89	-0.0542	0.1503	0	0.0605	0.0927	1.275	0.1833	3.7519	3.0649	765	12299.3	18	54.64	2737.84	-7.49	51358.3	926.098	0	0	1	1	1	1	7.62029	29.0344	-2.89037
10	1	2013	6164.2	3010.64	1593	0	-15190.1		6132.34	3219.78	111864	12880	74994.5	58008.7	751.407	19654.3	18.2416	9.9859	5.3109	10.1717	0.8249	1.4023	-1704.09	-0.0152	0.1757	0	0.0548	0.0822	1.2581	0.1151	3.4287	2.8435	1235	24557.4	150	55.78	4345.46	-6.25	105731	38690.2	0	0	1	1	0	1	6.21453	19.3102	-5.01064
11	1	2014	13656.9	16890.7	7154.67	0	-83104.9	23.2902	14750.8	278.77	214076	11750	50989	19020.5	2254.12	28814.2	14.5128	4.7672	125.284	69.3095	0.2407	19390.6	-128916304		0.1346	0	0.0689	0.2678	2.3664	0.0549	6.3517	6.345	1531	2274.34	354	67.62	16318.9	2.49	199325	4230.08	1	0	1	1	1	1	4.97007	12.3508	-5.8693
11	1	2013	10166.9	16359.2	6098.6	26.3999	-128665	26.3999	14472	-256.825	209567	11750	51087.2	15995.6	1511.5	28835.5	14.4808	5.3265	171.852	82.6547	0.2508	1157.4	-11913350	-56.8475	0.1376	0.0001	0.0691	0.199	2.1315	0.0561	6.3768	6.3729	1668	2116.64	336	65.13	14056.4	-8.33	195095	12053.2	1	0	1	1	1	1	5.02418	12.6212	-5.81711
11	1	2016	16017.6	25934.2	9119.06	55.813	-95509.9		12015.1	-1920.77	254508	11750	68397.2	26186.4	7601.99	46308.7	21.1823	4.2977	41.2342	13.2801	0.274	866.854	-6623451	-26.0245	0.182	0.0002	0.0472	0.2342	2.3829	0.0462	4.434	4.4184	2003	2282.01	492	64.57	21704.6	-1.92	242493	11006.5	0	0	1	1	0	1	4.93461	12.1752	-6.19848
11	1	2015	11174.1	18260.1	7690.34	49.9259	-92393.3	9.5	13935.9	-814.928	245422	11750	49451.5	19958.7	5959.39	37261.3	17.6108	7.2278	54.1388	23.1175	0.2152	775.517	-5732206	-23.3565	0.1518	0.0002	0.0568	0.226	2.1867	0.0479	5.2587	5.2441	1855	2402.68	312	66.49	16520.6	-1.13	231486	32161.4	1	0	1	1	1	1	5.06574	12.8309	-5.743
11	1	2009	2008.3	6954.27	8401.08	0	-151928		21007.9	20081.2	159257	11750	22995.3	3631.55	479.25	11593.7	7.5808	10.3675	1.0825	3.525	0.2454	6.9224	-84136.5	-0.5283	0.0728	0	0.1319	0.0873	2.402	0.0738	13.1355	12.5328	1004	3341.15	240	73.39	11089.9	0	138249	110254	0	0	1	1	1	1	4.56241	10.4078	-5.48064
11	1	2010	3819.67	11012.2	10156.8	0	-164417		14856.1	-6151.79	177110	11750	33293.6	5145.59	479.25	20635.4	11.9217	7.9333	2.9036	2.6973	0.198	4.22	-55507.2	-0.3134	0.1165	0	0.0839	0.1147	2.3414	0.0663	8.0075	7.5375	1405	2157.16	258	67.62	14606.4	-5.77	162254	24005.3	0	0	1	1	0	1	4.86016	11.8106	-5.55296
11	1	2011	5914.21	13545.2	12241.7	0	-172023		14666.1	-190.048	186016	11750	42673.7	9141.4	475.65	23117.5	12.6834	8.2094	121.02	312.719	0.235	2.9191	-40172.2	-0.216	0.1243	0	0.0788	0.1386	2.3838	0.0632	7.543	7.5398	1667	2211.95	282	67.71	18079.5	0.09	171350	9095.5	0	0	1	1	0	1	5.01943	12.5973	-5.64191
11	1	2012	8148.47	15371.5	4172.84	0	-153874		14728.9	62.779	197770	11750	44964.4	12900.8	1381.15	25174.4	13.4274	5.0144	170.532	183.912	0.2343	2.7241	-33533.5	-0.1696	0.1273	0	0.0745	0.1812	1.8802	0.0594	7.0389	7.0358	1713	2361.84	318	73.46	11228.8	5.75	183042	11691.8	0	0	1	1	0	1	4.95157	12.2591	-5.76205
11	1	2008	1389.9	4641.97	1419.65	0	-20257.5		136.662		28131.3	8812	17166.3	2610.2	505.098	8033.92	30.3541	33.5616	4.2227	15.8746	0.7185	1.2688	-2056.22	-0.0731	0.2856	0	0.0049	0.081	1.4118	0.3132	2.6379	2.3383	787	3352.72	246	73.39	3229.22		27994.6		0	0	0	1	0	1	4.24537	9.01159	-5.50533
11	1	2017	15591.1	30472.3	10248.6	3423	-62863.7	4535.69	10328.3	-1686.82	256127	23500	121109	70200.3	4249.46	59266.4	24.7986	3.2029	119.973	19.0459	0.4789		1.87349e+06	7.3147	0.2314	0.0134	0.0403	0.1287	2.4952	0.0918	2.8095	2.802	1985	1786.48	582	62.83	24067.6	-1.74	245799	3306.36	0	0	1	1	0	1	5.33798	14.247	-6.36647
12	1	2016	34375.2	7614.35	16157.3	16092.1	-39646.8	31689.5	31993.2	9401.44	739026	29208.7	167486	68195.4	75187.8	95523.3	23.0995	7.9486	1.7471	4.0628	0.2279	23.9051	-75820.9	-0.1026	0.1293	0.0218	0.0433	0.2052	3.481	0.0395	1.1976	0.8986	885	1002.74	168	46.93	28754.2	-6.52	707033	-960	1	0	0	1	1	1	6.90469	23.8374	-5.12396
12	1	2014	13992.3	3916.7	9174.6	0	-22836.5		6824.54	4950.23	74416.2	22292.9	47554.1	8407.53	2693.73	5420.76	10.9042	29.6412	1.203	4.7076	0.555	2.5209	-4605.48	-0.0619	0.0728	0	0.0917	0.2942	3.0369	0.2996	6.1636	5.7355	698	752.221	174	63.85	14547.3	-3.9	67591.6	-27484.5	0	0	0	1	0	1	5.61057	15.7392	-5.15906
12	1	2015	22625.6	1481.46	12423.8	31780	-40574.9	35980	22591.7	15767.2	730585	29208.7	94084.8	29453.5	136256	100005	32.3386	10.2502	1.3854	3.743	0.2338	5.8509	-18992	-0.026	0.1369	0.0435	0.0309	0.2405	3.0006	0.04	1.4013	1.1386	978	976.769	180	53.45	19655.9	-10.4	707993	640401	1	0	1	1	1	1	6.259	19.5875	-5.19296
12	1	2017	64530.2	23503.9	40034.9	171924	-10269.3	194658	43340.4	11347.2	1500000	93684.7	310138	107355	161915	323470	33.7063	13.1098	22.0751	5.8982	0.282	7.7149	-6338.13	-0.0042	0.2156	0.1146	0.0289	0.2081	3.6186	0.0625	1.019	1.004	1782	2411.87	96	40.06	66445.2	-6.87	1417504	710471	1	0	1	1	1	1	8.08042	32.6466	-4.56435
12	1	2010	2106.47	744.631	1931.64	18580	-1980.89	19380	1968.21	1259.12	70837.6	9350	30660.1	25505.8	5058.85	25495	35.9908	4.4417	2.1031	4.4516	0.5953	-13.0685	2070.98	0.0292	0.3599	0.2623	0.0278	0.0687	1.643	0.132	2.0992	1.4834	539	10358.1	66	71.11	2786.97	-28.89	68869.4	37407.1	0	1	1	0	0	1	6.14106	18.8563	-4.18965
12	1	2011	2050.03	1118.26	359.521	29580	20234.9	32447.5	1955.45	-12.7599	88290.5	9350	42785.5	34781.9	9207.49	39864	45.1509	6.6671	2.1168	3.7956	0.5377	1.6414	2657.09	0.0301	0.4515	0.335	0.0221	0.0479	1.1024	0.1059	1.5507	1.1201	435	11114.3	84	62.56	1310.01	-8.55	86335.1	17465.7	1	0	1	0	1	1	6.23314	19.426	-4.43082
12	1	2013	2724.79	1310.13	1263.62	41567.8	37325.9	44268.3	1874.31	35.1148	96950.4	9350	40486.1	33164.7	24885.2	50148.3	51.7258	4.6327	1.4734	3.8099	0.4308	1.1798	3522.97	0.0363	0.5173	0.4288	0.0193	0.0673	1.0224	0.0964	0.9359	0.4488	890	30045.8	234	67.75	2474.09	-0.51	95076.1	5898.65	1	0	1	0	1	1	5.15339	13.2787	-5.45532
12	1	2009	1238.57	460.682	937.6	10980	8341.53	14880	709.095	125.007	32171.4	7000	23637	18037.7	3145.9	14596	45.3696	14.2591	2.1812	4.055	0.7776	2.4394	1627.87	0.0506	0.4537	0.3413	0.022	0.0524	0.8756	0.2176	1.2878	0.7015	603	7979.48	66	100	1447.38	0	31462.3	5145.09	1	0	1	0	1	1	5.88091	17.2926	-4.18965
12	1	2008	1042.51	568.811	266.772	8500	7609.74	9200	2303.93		28621.1	7000	28577.3	23409.7	600	13424.7	49.0014	16.1595	2.9947	6.2438	1.0896	3.9536	2406.87	0.0841	0.469	0.297	0.0805	0.0365	-0.1358	0.2446	1.2314	0.6369	859.306	5232.24	66	100	750.169		26317.2		1	0	0	1	1	1	6.07071	18.4268	-4.18965
12	1	2012	2546.6	1173.31	685.547	35082.8	29670.6	46582.8	1839.2	-116.255	91016.6	9350	36897.9	29185.3	23189.4	45041.5	49.4871	5.5352	1.5459	3.0208	0.4116	3.3335	7912.56	0.0869	0.4949	0.3855	0.0202	0.069	0.8068	0.1027	1.0056	0.5485	804	29946.3	84	68.26	1801.52	5.7	89177.5	2842.38	1	0	1	0	1	1	6.08509	18.5142	-4.43082
13	1	2008	1179.85	4268.5	751.44	1598.9	-6930.83	1500	540.858		29339.8	8000	26366.5	14941.6	409.317	8096.8	27.5967	22.6749	1.6754	6.5399	1.051	8573.34	-4753629	-162.02	0.276	0.0545	0.0184	0.0447	1.0466	0.2727	2.9785	1.8784	837.747	2877.65	6	55.94	2385.95		28798.9		1	0	0	1	1	1	8.38809	35.18	-1.79176
13	1	2009	1600.89	5549.38	859.32	1748.32	-8292.82	1600	1929.23	866.072	33707.4	8000	31645.6	17137.8	83.5429	5805.77	17.4719	24.7023	1.7836	7.6661	1.0039	57.6938	-38275.5	-1.1355	0.1722	0.0519	0.0572	0.0506	1.381	0.2373	4.5104	2.7345	755.085	4416.36	366	55.94	3004.4	0	31778.2	2979.22	1	0	1	1	1	1	4.45972	9.94456	-5.90263
13	1	2013	3475.81	17533.5	545.052	10707.6	-16576.7		16077.8	7856.78	176653	38999	50638.1	23557.3	1120.78	18288.7	10.9874	3.1816	0.6146	4.9317	0.3374	22.3336	-29617.4	-0.1677	0.1035	0.0606	0.091	0.0686	1.5832	0.2208	6.6609	4.549	1406	31971.3	996	71.79	6847.86	-3.08	160575	45326.8	0	0	1	0	0	1	3.92871	7.71739	-6.90375
13	1	2014	3484.89	15293.2	388.457	8067.46	-17629.9	9546.8	19776.5	3698.72	178198	38999	54152.1	33380.1	822.654	15234.1	9.0106	0.7424	0.8709	5.9059	0.3052	16.6015	-23414.6	-0.1314	0.0855	0.0453	0.111	0.0644	1.7533	0.2189	7.2334	4.7367	1043	29910.7	612	64.02	6021.88	-7.77	158422	-2153.59	1	0	0	0	0	1	4.48282	10.0478	-6.41673
13	1	2012	3712.47	16248.2	671.067	11847.9	-4964.24	19944.2	8220.99	114.786	123469	21400	53165	25677.8	1057.54	17486.1	15.0188	5.5825	0.726	5.6241	0.4487	4.8764	-1936.61	-0.0157	0.1416	0.096	0.0666	0.0698	1.4866	0.1733	4.1447	1.9699	1506	29905.9	738	74.87	6659.27	19.71	115248	9853.98	1	0	1	0	1	1	4.27721	9.14727	-6.60394
13	1	2016	12957.5	4092.18	2495.79	21160.6	-741.968	21660.6	23661.6	10355.7	420875	50859	51993.1	16042.1	10446.1	64416.1	17.7873	3.4748	0.5616	2.8716	0.1512	49.9735	-2966.3	-0.007	0.1531	0.0503	0.0562	0.2492	2.4511	0.1208	1.4339	1.0602	656	1441.69	492	49.56	7610.69	-5.93	397214	143573	1	0	1	1	1	1	4.66039	10.8596	-6.19848
13	1	2015	6495.68	11133.6	1584.43	9451.96	2351.07	17597.1	13305.9	-6470.61	266947	43423.8	63253.3	38855.6	855.589	52700.1	20.0623	2.2793	1.0932	4.8219	0.2842	8.3438	1569.35	0.0059	0.1974	0.0354	0.0498	0.1027	2.4073	0.1627	1.4063	0.7791	619	5549.06	504	55.49	6873.22	-8.53	253641	95219.1	1	0	1	0	1	1	4.83233	11.6757	-6.22258
13	1	2017	15659.2	6238.6	10202.4	51817.5	25264	52220.6	23147	-514.545	454158	81374.4	70387.2	23527.9	31659.9	57448.7	19.6206	5.3677	1.2912	2.3905	0.1609	8.7888	17763.2	0.0391	0.1265	0.1141	0.051	0.2225	3.3239	0.1792	1.7618	1.5465	604	692.124	420	48.55	16771.8	-1.01	431011	33797.6	1	0	1	1	1	1	5.12151	13.1149	-6.04025
13	1	2011	2749.67	12481.3	974.77	4000	-14659.5	4500	8106.2	-9047.42	113501	21400	41508.8	17966.3	200	15692	14.0017	7.6946	0.7097	5.2535	0.3998	-96.2718	112904	0.9947	0.1383	0.0352	0.0714	0.0662	1.36	0.1885	4.9875	2.9031	1423	20711.8	438	55.16	5544.05	-0.78	105394	28417.6	0	0	1	0	0	1	4.55144	10.3578	-6.08222
13	1	2010	2963.64	7166.79	948.71	102.112	-40205.4	1600	17153.6	15224.4	94130.5	10700	37556.3	19224.4	17.1457	5148.28	5.4875	12.3496	1.3617	6.2818	0.5876	-81.3975	261810	2.7813	0.0547	0.0011	0.1822	0.0789	1.254	0.1137	14.5498	11.0681	1138	11651	588	55.94	3987.84	0	76976.9	45198.7	0	1	1	0	0	1	4.15687	8.63978	-6.37673
14	1	2011	10643.5	13460	9363.3	0	-58303.9	500	7830.15	396.734	123590	19751.8	42638.4	14469.7	453.583	19053.7	15.7839	5.1053	4.2221	1.8935	0.3525	287.99	-1.34328e+06	-10.8688	0.1542	0	0.0634	0.2496	2.6772	0.1598	4.7008	4.5488	1141	20411.3	12	62.3	16594.4	-0.54	115760	4896.7	1	0	1	1	1	1	8.1756	33.4202	-2.48491
14	1	2016	55041.3	47445.5	42976.2	0	-52221.8		10641.9	2865.07	325495	86894.2	192737	63966.6	6496.15	93060.5	30.5862	9.5506	3.6259	2.4624	0.6337	705.43	-2947106	-9.0542	0.2859	0	0.0327	0.2856	3.0651	0.267	2.3081	2.1286	3439	19426	300	42.22	73722.3	-4.8	314853	39868.5	0	0	1	1	0	1	6.4653	20.9	-5.70378
14	1	2014	28024.1	36984.2	22464.5	4135	-21827.3		7340.1	603.21	240211	41512.3	119565	39958.1	3480.21	75130.5	32.7258	9.4909	3.9847	2.3711	0.5648	1148.18	-2.00493e+06	-8.3466	0.3128	0.0172	0.0306	0.2344	2.7544	0.1728	2.0592	1.9049	2671	14011.1	42	47.32	41967	-4.37	232870	56415.2	0	0	1	1	0	1	7.95395	31.6326	-3.73767
14	1	2015	40740.8	46500.8	31922.2	0	-79589.9	2500	7776.83	436.734	282762	83024.7	153396	48325.9	5605.76	97204.9	36.3595	11.2806	3.2041	2.4676	0.5866	182.255	-1.16045e+06	-4.104	0.3438	0	0.0275	0.2656	2.9698	0.2936	2.011	1.8199	2981	14691.6	168	47.02	58094.7	-0.3	274985	42114.4	1	0	1	1	1	1	6.81681	23.2345	-5.12396
14	1	2009	5354.4	10216.1	5690.07	4000	-9480.68	6000	1433.63	293.149	54124.8	7375.91	30409.9	11030.6	369.099	20065	37.7536	11.3315	5.723	2.2044	0.5764	22.4252	-17008.5	-0.3142	0.3707	0.0739	0.0265	0.1761	2.5625	0.1363	1.632	1.5354	799	13158.6	2094	62.84	10361.2	0	52691.1	15926.5	1	0	1	1	1	1	2.67569	3.57966	-7.64683
14	1	2010	8386.36	12332.2	7427.62	0	-70682.7	8000	7433.41	5999.78	118297	9875.91	36692	12918.9	458.566	18367.4	15.9142	7.0401	4.3818	2.2227	0.4256	2.7456	-15525.3	-0.1312	0.1553	0	0.0628	0.2286	2.6677	0.0835	5.2098	4.9943	947	12916.9	12	62.84	13643.2	0	110863	58172.3	1	0	1	1	1	1	8.02541	32.2036	-2.48491
14	1	2008	4902.24	9293.98	4793.21	8000	-7260.23	11000	14626.3		51390.9	7375.91	27347.9	9482.53	1332.51	21824.5	45.0606	12.2096	4.8516	2.1107	0.5871	9.2065	-5347.3	-0.1041	0.4247	0.1557	0.2846	0.1793	2.3097	0.1435	1.4876	1.3998	898.793	12499.3	1764	62.84	9052.08		36764.6		1	0	0	1	1	1	2.74106	3.75669	-7.47534
14	1	2012	14839.9	22858.7	13948	0	-60941.8		7071.62	-758.524	158117	20756.2	72781.1	28589.3	1128.15	34225.6	22.3593	5.8039	5.4714	2.3708	0.5167	1.2074	-5886.49	-0.0372	0.2165	0	0.0447	0.2039	2.4558	0.1313	3.12	2.8993	2167	20637.4	12	55.52	25257.6	-6.78	151045	35284.8	0	0	1	1	0	1	8.71031	37.9347	-2.48491
14	1	2013	22780.7	31931.2	16206.3	0	-61606		6736.89	-334.738	183192	20756.2	94843	34455.1	2452.84	47361.5	27.1924	7.2543	4.3018	2.5034	0.5558	1.1047	-5444.49	-0.0297	0.2585	0	0.0368	0.2402	2.7042	0.1133	2.7011	2.5224	2183	20932.1	42	51.69	32619.8	-3.83	176455	25410.3	0	0	1	1	0	1	7.72231	29.817	-3.73767
14	1	2017	61626.4	56510.9	46966.8	590	-59047.9	590	16641.7	5999.77	427501	89669.3	227853	79341.4	5223.04	104596	25.6886	12.3432	4.5907	2.1234	0.6052		2.55897e+06	5.9859	0.2447	0.0014	0.0389	0.2705	3.0817	0.2098	2.3166	2.1459	3781	21425.7	396	40.24	82408	-1.98	410860	96006.2	0	1	1	1	0	1	6.35504	20.1933	-5.98141
15	1	2011	2886.14	144.422	2848.62	39500	37318.9	38000	3285.51	-1894.42	134023	13400	20835.7	7472.73	40667.9	14003.1	40.7922	10.8674	0.3173	72.8724	0.1902	-29.2366	-87286.2	-0.6513	0.1045	0.2947	0.0245	0.1385	1.6993	0.1	3.1075	0.3099	687	51862.2	1048	55.39	3757.79	-0.41	130738	50881.4	0	0	1	1	0	1	2.98978	4.4694	-6.95464
15	1	2010	4322.99	131.057	662.61	5000	-16285.2	3000	5179.93	4391.34	85036.3	6700	19561.3	9981.56	6360.97	7598.96	16.4165	12.6233	2.1976	4.2919	0.3448	30.3593	-39552.6	-0.4651	0.0894	0.0588	0.0609	0.221	1.035	0.0788	4.1939	3.15	710	24467.5	244	55.8	1998.82	0	79856.3	52215.9	1	0	1	1	1	1	4.38414	9.61034	-5.49717
15	1	2016	5934.92	2428.02	1994.62	10000	2206.09	6000	23013.6	11134.9	319499	95245.2	78163.5	38924.9	23139.1	21217.4	13.8831	12.2585	0.8362	15.2066	0.2417	18.1192	3197.81	0.01	0.0664	0.0313	0.072	0.0759	1.6984	0.2981	3.0597	1.2039	824	127011	12	36.27	4503.5	-14.47	296486	-18784.2	1	0	0	1	1	1	8.78165	38.5587	-2.48491
15	1	2014	5533	1297.32	115.04	76379.5	53944.7	15663.2	9320.29	4922.4	321351	47577.6	54002.8	19211.7	87899.4	22898.4	34.4787	10.5255	0.4936	11.4264	0.1929	4.5996	19849.9	0.0618	0.0713	0.2377	0.029	0.1025	0.7512	0.1481	3.1843	1.1998	1021	158176	12	59.19	2164.14	-5.53	312031	77828.8	1	0	1	1	1	1	8.41188	35.3799	-2.48491
15	1	2015	6051.88	1547.75	176.074	57778.6	35894.6		11878.6	2558.32	327149	95245.2	57926.3	20804.9	42482.7	47617.3	27.541	9.6396	0.4196	14.838	0.1786	8.0208	23032.3	0.0704	0.1456	0.1766	0.0363	0.1045	0.7852	0.2911	1.672	0.5438	1120	161733	12	50.74	2455.96	-8.45	315270	3239.03	0	0	1	1	0	1	8.48202	35.9723	-2.48491
15	1	2008	1196.04	64.3774	136.3	4500	3965.96	5000	8501.34		21435.4	5000	13362.4	7317.1	400.625	7167.88	35.3084	24.3906	5.7664	37.7013	0.692	7.385	2343.09	0.1093	0.3344	0.2099	0.3966	0.0895	0.8632	0.2333	0.5235	0.3599	217	12436.9	50	55.8	514.425		12934.1		1	0	0	1	1	1	5.58818	15.6139	-3.91202
15	1	2012	3676.04	174.817	219.88	50700	32017	15000	3794.74	509.224	178015	26800	37215.7	16219.6	68501.9	15006.6	46.911	12.2111	0.3989	47.1049	0.2385	11.8186	30271.7	0.1701	0.0843	0.2848	0.0213	0.0988	0.6264	0.1505	4.1555	1.3463	735	72711.9	81	64.71	1375.14	9.32	174220	43482.4	1	0	1	1	1	1	6.13004	18.7887	-4.39445
15	1	2013	3601.79	539.13	139.09	97336.8	88637	57836.8	4397.88	603.149	238600	26800	53270.2	28541.5	89036.6	40412.2	54.2534	10.3278	0.7657	16.7234	0.2557	7.6538	54272.8	0.2275	0.1694	0.4079	0.0184	0.0676	0.2508	0.1123	1.155	0.3533	1075	100389	51	64.72	1381.37	0.01	234202	59982.2	1	0	1	1	1	1	6.95131	24.1603	-3.93183
15	1	2009	1828.6	37.4821	325.47	9300	5479.92	10400	788.585	181.494	28429	5000	15319.5	8482.26	5438.69	4810.13	36.0506	21.0162	7.3	52.3983	0.6144	21.362	9364.96	0.3294	0.1692	0.3271	0.0277	0.1194	1.3566	0.1759	1.1967	0.9573	228	12899.3	120	55.8	885.296	0	27640.4	14706.3	1	0	1	1	1	1	4.84939	11.7583	-4.78749
15	1	2017	7448.99	7939.76	762.228	42904.6	27635.7	27471	11270	-11743.5	274784	142719	39188.6	6198.94	15436.5	51560.8	24.3818	12.5045	1.4254	4.2744	0.1319	86.0366	190215	0.6922	0.1876	0.1561	0.041	0.1901	3.8717	0.5194	1.5155	1.2278	112	33926.5	12	36.59	5378.85	0.32	263514	-32972	1	0	0	1	1	1	8.09123	32.734	-2.48491
16	1	2011	5546.27	896.13	985.87	0	-54529.9	1200	8875.78	-2191.18	79782.6	13500	32961.7	21313.6	29.9383	7141.56	8.9888	5.8382	5.8361	4.6785	0.4138	1941.3	-8468712	-106.147	0.0895	0	0.1112	0.1683	0.5311	0.1692	9.3981	8.8632	1716	8840.68	363	68.25	2918.59	-0.13	70906.8	2431.1	1	0	1	0	1	1	4.5087	10.1642	-5.8944
16	1	2010	5093.54	902.855	937.46	0	-56762.2	7385.14	11067	10362.9	79542.7	13500	34992.3	21952.5	46.284	5670.75	7.1874	14.0391	6.2424	4.7147	0.6457	131.525	-597252	-7.5086	0.0713	0	0.1391	0.1456	0.6441	0.1697	11.9515	11.3371	1437	8861.5	345	68.38	2736.38	0	68475.7	40330.1	1	0	1	0	1	1	4.61934	10.6692	-5.84354
16	1	2013	8203.73	1844.63	1845.25	1226.09	-17427.2	1249.14	9813.25	474.36	100334	14559	45722	31207.5	67.9624	10190.5	10.2243	4.3434	5.4646	5.4107	0.5002	260.94	-363796	-3.6259	0.1016	0.0122	0.0978	0.1794	0.8974	0.1451	5.2572	4.5902	1981	16479.5	679	75.9	4859.76	0.94	90520.3	17380	1	0	1	0	1	1	4.20971	8.86085	-6.52062
16	1	2012	6644.07	1364.49	1062.63	0	-51343		9338.89	463.111	82479.2	13500	38643.8	25769.5	13.0915	7271.27	8.8318	5.3625	6.1028	5.2631	0.4763	3.3955	-13946.8	-0.1691	0.0882	0	0.1132	0.1719	0.626	0.1637	8.7739	8.1378	1853	12620	391	74.96	3465.19	6.71	73140.3	2233.49	0	0	1	0	0	1	4.59343	10.5498	-5.96871
16	1	2009	4205.31	886.548	822.42	2900	-1271.85	3173.24	704.106	24.1071	28849.7	10000	27178.9	16475.4	315.44	11820.7	40.9735	20.746	4.898	3.8807	1.0158	29.935	-3045.83	-0.1056	0.4097	0.1005	0.0244	0.1547	0.4084	0.3466	1.4336	1.1334	1562	9083.7	303	68.38	2349.98	0	28145.6	6194.54	1	0	1	1	1	1	4.49646	10.1091	-5.71373
16	1	2008	4145.39	819.796	512.75	1800	-852.518	2800	2712.15		24663.2	10000	28138.5	16907.3	261.8	8945.23	36.2695	23.3463	4.6869	4.1585	1.1086	27.8091	-1896.62	-0.0769	0.3627	0.073	0.11	0.1473	0.804	0.4055	1.3566	1.0013	896.133	9456.93	189	68.38	2002.31		21951.1		1	0	0	1	1	1	5.00315	12.5157	-5.24175
16	1	2014	8233.95	2599.57	1934.03	3574.66	-7277.02	9070.09	5486.5	-4326.75	90485	14559	52820.8	40830.9	54.7107	14868.3	16.4923	-13.4513	5.655	5.0084	0.5536	-7.1624	4169.67	0.0461	0.1643	0.0395	0.0606	0.1559	1.3529	0.1609	3.4085	2.8944	1340	18688.8	66	69.53	5184.08	-6.37	84998.5	-5521.81	0	0	0	0	0	1	6.68501	22.3447	-4.18965
16	1	2015	18617.5	1935.92	1273.96	20733.9	8426.93	1309.19	3975.62	-1510.88	227314	14559	56064.8	37721.2	104321	25650.3	57.177	2.1835	1.4654	4.6972	0.3528	35.2264	23748	0.1045	0.1128	0.0912	0.0175	0.3321	4.6951	0.064	1.0903	0.8866	68	253.475	66	68.57	7439.97	-0.96	223338	138340	1	0	1	0	1	1	6.74461	22.7449	-4.18965
16	1	2016	4139.85	2408.85	6749.5	33572.5	24532	19300	4733.8	758.183	210376	14559	37055.8	5770.19	29096.2	64397.6	44.4413	8.7751	1.6748	3.6538	0.1693	29.6071	58105.7	0.2762	0.3061	0.1596	0.0225	0.1117	4.7289	0.0692	0.4159	0.1972	77	240.161	78	50.26	8714.11	-18.31	205642	-17695.8	1	0	0	0	0	1	6.16347	18.9942	-4.35671
16	1	2017	6226.59	2936.27	1462.19	120845	108928	109315	5528.66	794.856	299906	23294.4	50492.8	14898	53516.7	109169	54.2457	8.7364	161.395	4.6944	0.1979	9.602	83674.1	0.279	0.364	0.4029	0.0184	0.1233	3.5919	0.0777	0.4518	0.451	116	925.438	78	54.99	4211.05	4.73	294377	88734.7	1	0	1	1	1	1	6.47288	20.9491	-4.35671
17	1	2012	10464.1	5190.55	4022.42	0	-54250.4		8830.26	-3254.54	157185	24000	38704.6	17740.2	1806.64	26173.4	17.8007	18.7047	24.5228	9.6834	0.2804	912.756	-3961390	-25.2021	0.1665	0	0.0562	0.2704	2.0128	0.1527	2.4753	2.4218	1165	5232.04	564	42.1	8718.83	-0.03	148355	41553.9	0	0	1	1	1	1	4.22866	8.94078	-6.33505
17	1	2017	32324.7	20664.6	16040.2	1980	-73131.9	2327	11903.2	2901.53	237591	78738	83585.2	30203.5	2789.17	44634.3	19.9602	0.2438	54.9305	10.4385	0.3294	103.385	-604859	-2.5458	0.1879	0.0083	0.0501	0.3867	3.3504	0.3314	2.2881	2.2764	1120	14582	1800	29.16	31937	-1.36	225687	-35258.1	1	0	0	1	1	1	3.83808	7.36543	-7.49554
17	1	2010	5042.65	4176.92	1979.8	0	-95877		14214.2	12570.5	114023	12000	29382.8	13382.8	178.305	8968.38	8.0218	9.9382	410.913	7.3464	0.3986	5.9382	-45546.9	-0.3995	0.0787	0	0.1247	0.1716	2.4912	0.1052	11.268	11.2635	393	3892.06	78	42.13	4745.67	0	99809.2	68060.4	0	0	1	1	1	1	5.93146	17.5911	-4.35671
17	1	2011	6900.6	5012.59	2819.23	0	-99969.2		12084.8	-2129.38	118885	12000	29655.2	12358.3	122.869	11572.6	9.8376	5.1085	286.743	8.2171	0.2547	3.5109	-28078.6	-0.2362	0.0973	0	0.1017	0.2327	2.621	0.1009	9.0721	9.0682	465	4300.7	294	42.13	6393.19	0	106801	6991.49	0	0	1	1	0	1	4.61381	10.6436	-5.68358
17	1	2008	4266.18	2933.42	1915.75	0	-16140.3		1162.76		31904.7	9000	30084.6	14971.4	753.675	5199.8	16.2979	28.8285	983.295	7.1912	1.0668	1.9171	-2475.41	-0.0776	0.163	0	0.0364	0.1418	1.4934	0.2821	3.9857	3.9827	915.4	3359.25	705	42.13	4075.63		30741.9		0	0	0	1	0	1	3.75357	7.04465	-6.5582
17	1	2009	4537.34	3238.54	1962.19	0	-17082.3		1643.7	-313.893	33392.5	9000	30360.9	14727.6	736.38	6783.83	20.3154	24.7389	734.113	7.6589	0.9299	1.7108	-2337.95	-0.07	0.2032	0	0.0492	0.1494	2.7233	0.2695	3.2463	3.2427	282	3114.71	722	42.13	4294.95	0	31748.8	1006.87	0	0	1	1	0	1	3.73889	6.98963	-6.58203
17	1	2015	21387.2	13640.7	10176.2	0	-96105.5		16309.8	5681.6	262699	79842	71636.2	26513.5	1297.62	41014.8	16.1068	2.7853	43.0382	12.5888	0.3322	0.8644	-6645.89	-0.0253	0.1561	0	0.0621	0.2986	2.8563	0.3039	3.2133	3.195	1189	8197.89	1152	32.64	20684.6	-3.96	246390	88463.4	0	1	1	1	0	1	4.1301	8.52887	-7.04925
17	1	2014	18591.2	13250.3	9122.6	0	-51029.3		10628.2	1311.2	168554	48249.4	74541.3	27610.7	766.202	25965	15.8591	8.6323	36.2287	16.1457	0.4537	1.0247	-4183.18	-0.0248	0.154	0	0.0631	0.2494	2.9084	0.2863	2.5053	2.4866	1019	7710.21	1020	36.6	18675	-2.39	157926	7233.14	0	0	1	1	0	1	4.29155	9.2087	-6.92756
17	1	2016	31021.4	18196	17053.8	0	-110151		9001.69	-7308.16	269947	79690.7	83567.5	30346.1	2774.68	78178.4	29.9885	-14.3135	45.6698	10.3177	0.3138	0.4603	-4056.2	-0.015	0.2896	0	0.0333	0.3712	3.1186	0.2952	1.7111	1.7037	1407	9419.19	1626	30.52	31819	-2.12	260945	14555.8	0	0	1	1	0	1	3.93953	7.75995	-7.39388
17	1	2013	19185.7	13188.3	8365.35	0	-29185.6		9317.05	486.786	160010	24000	77509.1	31376.5	12.6717	27467.3	17.1739	8.5213	25.6988	17.0164	0.4887	0.8966	-2093.42	-0.0131	0.1717	0	0.0582	0.2475	2.8778	0.15	2.1922	2.1544	1017	7516.85	816	38.99	18077.6	-3.11	150693	2338.41	0	1	1	1	0	1	4.55374	10.3683	-6.70441
18	1	2017	30221.9	75742.2	23104.7	39068.4	-88389.3	39224.3	36091.5	11553.6	610462	79769.2	313402	91827.7	187.886	103067	16.9143	34.2383	1.4101	4.0899	0.6167	102.727	-726397	-1.1899	0.1688	0.064	0.0591	0.0964	3.8726	0.1307	3	2.6662	1142	1787.19	2416	50.87	54894	-5.77	574370	192988	1	0	1	1	1	1	4.86537	11.8359	-7.78987
18	1	2015	25499.6	51501.3	20129.9	0	-19382.1		3128.4	122.586	135488	3947.98	233930	90800	22361.4	58678.8	43.3091	59.9886	1.7336	9.2759	2.1429	67.5168	-104689	-0.7727	0.4331	0	0.0231	0.109	3.7817	0.0291	1.8677	1.6033	985	1635.21	2950	58.17	43230.2	3.59	132360	52521.8	0	0	1	1	0	1	4.37322	9.56251	-7.98956
18	1	2011	2877.98	331.777	1404.24	0	-25765.1		11848.3	3039.8	63420.6	8840	39215.7	30565.5	30882.7	3394.71	5.3527	8.239	3.2524	4.544	0.6192	6.1961	-12771.5	-0.2014	0.0535	0	0.1868	0.0734	0.3973	0.1394	16.0107	12.9893	1591	5498.06	517	67.08	2367.17	-1.46	51572.2	-2870.62	0	0	0	0	0	1	4.32879	9.36921	-6.24804
18	1	2010	2632.11	227.249	954.603	0	-34379.9	12770	8808.53	8244.18	63251.4	8840	35443.1	27246.4	19699.4	4541.91	7.1807	12.1175	3.4131	4.783	0.7682	1.4505	-3989.44	-0.0631	0.0718	0	0.1393	0.0743	0.1259	0.1398	12.0262	10.1462	1598	5373.24	351	68.54	1812.41	0	54442.9	25988.3	1	0	1	0	1	1	4.6149	10.6486	-5.86079
18	1	2016	28382.5	79856.6	22700.9	0	-217695		24537.8	21409.4	405919	8018.57	272048	99251.2	47089.8	67149.8	16.5426	24.8051	2.046	6.0417	1.005	1.3171	-22938.1	-0.0565	0.1654	0	0.0604	0.1043	4.1406	0.0198	4.8964	4.5114	878	1532.91	4451	56.64	55172.6	-1.53	381382	249022	0	0	1	1	0	1	4.11285	8.45777	-8.40088
18	1	2013	4297.99	2647.48	1120.25	4918	-1213.18	4918	3716.17	-6416.65	84506.2	17680	34839	26988.1	1366.34	17850.4	22.7401	1.1131	2.4919	2.9223	0.4532	39.3907	-3823.04	-0.0452	0.2112	0.0582	0.044	0.1234	0.2354	0.2092	2.0122	1.3623	2532	22535	412	70.91	3203.89	-4.78	80790	21667	1	0	1	0	1	1	4.43747	9.84557	-6.02102
18	1	2014	5184.93	3004.01	1184.13	7800	3321.05	8300	3005.82	-710.356	82844	17680	33490.4	28408.2	3218.54	19614.3	27.5612	-5.2485	2.4205	2.5744	0.4002	-1.6702	-443.745	-0.0054	0.2368	0.0942	0.0363	0.1548	0.5028	0.2134	1.6907	1.0854	2202	28434	436	54.58	3640.81	-16.33	79838.1	-951.859	0	0	0	0	0	1	4.34137	9.42376	-6.07764
18	1	2008	1553.12	192.721	488.27	13900	9375.21	14400	176.753		35222.1	3237.46	30363.4	24367.8	17037.7	23026.4	65.375	13.0779	3.7442	6.7185	0.9663	1.2583	943.746	0.0268	0.6537	0.3946	0.005	0.0512	-0.4302	0.0919	1.1955	0.8492	1556	6002.27	180	68.54	1012.02		35045.4		1	0	0	1	1	1	5.12804	13.1484	-5.19296
18	1	2009	2080.14	167.238	843.73	11000	5332.69	12700	564.346	25.5766	29018.8	6630	32653.3	25308.3	2305.2	14921.6	51.4203	16.6734	3.2863	5.2877	1.0166	9.1858	3918.8	0.135	0.5142	0.3791	0.0194	0.0637	-0.0356	0.2285	1.389	0.8912	1573	5538.17	310	68.54	1517.94	0	28454.5	-6590.85	1	0	0	1	1	1	4.65713	10.8444	-5.73657
18	1	2012	3140.82	1306.42	1327.28	0	-14647.4		10132.8	-1715.5	69255.8	17680	33928.4	26251.6	20	4713.47	6.8348	12.7956	2.5842	3.4216	0.5114	-48.627	56980.7	0.8228	0.0681	0	0.1463	0.0926	0.2552	0.2553	9.1088	6.9746	2062	5524.35	488	75.69	2661.45	8.61	59123	7550.79	0	0	1	0	0	1	4.24169	8.99598	-6.19032
19	1	2016	7922.52	2380.01	4215.08	18700	-158027	21150	36261.4	32010.8	427711	49074.2	48383.9	32125.8	3200.3	47249	11.7952	2.1864	2.0072	2.7357	0.1834	75.9814	-960569	-2.2458	0.1105	0.0437	0.0848	0.1637	1.339	0.1147	4.6999	4.3797	1915	20626.1	294	61.34	7305.84	-0.56	391450	295738	1	0	1	1	1	1	5.10334	13.022	-5.68358
19	1	2010	2966.05	911.893	609.079	5895	-35522.9	3295	2877.99	2097.52	86057.1	13400	29634.8	20712.2	4014.98	21717.6	29.9018	8.4355	2.2464	5.38	0.4724	14.476	-41138.4	-0.478	0.2524	0.0685	0.0334	0.1001	0.8953	0.1557	2.8518	2.3487	724	11138.1	42	53.08	1772.46	0	83179.1	44554.2	1	0	1	0	1	1	6.55903	21.5105	-3.73767
19	1	2012	4203.87	1540.29	1537.78	1150	-22652.5	4500	3667.25	439.172	84184.2	26800	34313.6	23439.4	1133.06	18192	22.9557	7.0604	1.4143	4.3002	0.4122	18.9295	-34304	-0.4075	0.2161	0.0137	0.0436	0.1225	1.4077	0.3183	2.8571	1.9569	798	15198.7	168	72.73	3261.03	16.5	80517	1453.66	1	0	1	0	1	1	5.31933	14.1476	-5.12396
19	1	2011	4004.98	1419.17	1958.39	1030	-27508.2	1480	3228.08	350.086	82291.4	13400	31977.3	21546.1	982.022	19996	25.4924	7.1902	1.5559	4.7425	0.3799	7.9548	-17505.8	-0.2127	0.243	0.0125	0.0392	0.1252	1.5064	0.1628	2.7961	1.9574	795	14966.2	120	56.23	3585.64	3.15	79063.3	-4115.76	1	0	0	0	0	1	5.58529	15.5977	-4.78749
19	1	2014	6563.76	1685.68	2120.55	4950	-17256	5350	3752.08	-457.28	100125	26800	36717.5	25212.9	4240.41	22478	26.6851	4.6682	1.4643	2.8972	0.396	9.3826	-12952.5	-0.1294	0.2245	0.0494	0.0375	0.1788	1.5013	0.2677	2.6696	1.8103	1024	18411.6	288	67.2858	4595.38	-2.6942	96372.5	15241.8	1	0	1	0	1	1	4.84805	11.7518	-5.66296
19	1	2015	6814.48	2317.86	2035.14	4600	-14559.6	4050	4250.68	498.601	99962.8	26800	43480.9	30593.3	2040.27	21467.9	23.5169	4.5137	1.6904	3.1364	0.4346	10.9033	-12699.8	-0.127	0.2148	0.046	0.0425	0.1567	1.529	0.2681	2.581	1.7947	1035	19884.6	282	61.9	4774.84	-5.3858	95712.1	-660.383	1	0	0	0	0	1	5.03817	12.6916	-5.64191
19	1	2013	4844	1680.5	1972.32	1500	-19151	6650	4209.36	542.112	85340.1	26800	38344.3	27185	1749.37	15552.4	20.2739	6.0617	1.7262	3.8785	0.4524	0.51	-781.361	-0.0092	0.1822	0.0176	0.0493	0.1263	1.4368	0.314	3.3027	2.3305	934	17909.4	178	69.98	3929.67	-2.75	81130.8	613.789	0	1	1	0	0	1	5.37258	14.4323	-5.18178
19	1	2008	2247.2	884.94	389.9	8550	5380.41	6650	4783.07		38628.6	10000	18307.7	12212.1	3689.34	19657.8	60.4399	10.0163	1.4521	4.6861	0.522	0.3926	168.988	0.0044	0.5089	0.2213	0.1238	0.1227	1.1643	0.2589	1.0337	0.512	415	5214.15	143	53.08	1329.54		33845.5		0	0	0	1	0	1	4.85223	11.7721	-4.96284
19	1	2009	2477.06	732.062	311.54	8345	3695	8690	780.466	141.341	39405.3	10000	21965.3	15552	4002.43	15893.1	50.4895	13.8385	1.7505	4.6164	0.563	4.9362	1459.14	0.037	0.4033	0.2118	0.0198	0.1128	0.6887	0.2538	1.2698	0.797	640	9224.71	115	53.08	1274.28	0	38624.9	4779.33	1	0	1	1	1	1	5.25229	13.7933	-4.74493
19	1	2017	15955	3948.72	9518.23	22525	-49795.1	22610	30547.5	-5713.97	479342	49074.2	99774.2	54249.8	3204.95	72011.7	15.6917	5.783	3.0935	3.3905	0.22		1.06218e+06	2.2159	0.1502	0.047	0.0637	0.1599	1.672	0.1024	3.4093	3.1324	2910	22644.4	273	60.83	15489.4	-0.51	448794	57344.8	0	0	1	1	0	1	5.90119	17.412	-5.60947
20	1	2014	6785.64	12888.2	2850.91	565.8	-58996.6	565.8	20313.7	10217.4	341528	32485.5	59822.5	34332.3	549.319	56870.8	16.8127	2.4106	6.4744	4.0524	0.2838	19390.6	-91518360		0.1665	0.0017	0.0595	0.1134	1.6184	0.0951	2.1423	2.039	1735	28901.2	24	74.71	8753.07	5.24	321214	251200	1	0	1	1	1	1	7.82108	30.5847	-3.17805
20	1	2015	42227.5	145894	26976.2	3139.47	-107839	5072.03	23427.6	3113.87	462331	104240	465679	189592	589.134	90649.4	19.7345	22.8379	30.0239	13.1189	1.1586	454.939	-3.92481e+06	-8.4892	0.1961	0.0068	0.0507	0.0907	3.7382	0.2255	2.3397	2.2651	1985	26454.6	30	74.75	83412.7	0.04	438904	117689	1	0	1	1	1	1	9.65005	46.5618	-3.4012
20	1	2011	3902.72	1991.96	1616.33	0	-32505.8	6000	9391.92	8657.05	84040.8	13400	33814.7	25348	11427.8	7520.11	8.9482	6.8267	4.6117	7.7185	0.5453	19.8377	-51587.2	-0.6138	0.0895	0	0.1118	0.1154	1.8926	0.1594	6.3736	5.6037	510	27002.7	18	60.614	3384.73	0	74648.9	35409.7	1	0	1	1	1	1	7.53828	28.4128	-2.89037
20	1	2016	51493.4	160775	31767	39663.6	-42257.7	43346	24612.1	1184.51	638622	208674	524789	194129	3279.65	162427	25.9475	24.0419	27.9248	8.1847	0.9533	98.9609	-334549	-0.5239	0.2543	0.0621	0.0385	0.0981	3.7719	0.3268	1.5087	1.4647	2196	23076.7	36	62.93	95447.4	-11.82	614010	175106	1	0	1	1	1	1	9.58723	45.9575	-3.58352
20	1	2017	77666	190821	43909.5	73811.1	-84280	91040	44787.4	20175.3	916014	215006	618883	194820	35516.5	151831	20.4525	24.7661	22.4822	7.2786	0.7962	55.7504	-375892	-0.4104	0.1658	0.0806	0.0489	0.1255	3.8296	0.2347	2.6098	2.5427	2703	24853.7	48	61.07	124455	-1.86	871226	257217	1	0	1	1	1	1	9.46447	44.7881	-3.8712
20	1	2012	3516.31	2031.32	1409.21	0	-29993.3		14457.5	5065.62	82063.9	13400	30902.4	24322.5	455.535	4658.15	5.6762	1.2822	4.5501	7.4653	0.3721	3.7041	-8887.85	-0.1083	0.0568	0	0.1762	0.1138	1.9258	0.1633	9.5712	8.519	448	27963.1	24	69.47	3073.5	8.856	67606.4	-7042.54	0	0	0	1	0	1	7.16054	25.6366	-3.17805
20	1	2013	3157.04	1746.31	1360.7	0	-29146.5		10096.3	-4361.22	80110.3	13400	25711.6	21022.2	117	6239.42	7.9346	-0.0843	4.3645	5.2975	0.3171	2.9613	-6904.92	-0.0862	0.0779	0	0.126	0.1228	1.9398	0.1673	7.2404	6.482	407	27314.2	24	69.47	2831.71	0	70014	2407.61	0	0	1	1	0	1	6.97664	24.3368	-3.17805
20	1	2009	1118.73	1299.24	413.49	6000	1462.5	8980.8	572.317	193.306	28737.7	5000	23642.5	16304.4	10043.9	14430	50.2128	19.9886	4.8649	7.0896	0.9732	8.9548	1047.71	0.0365	0.5021	0.2088	0.0199	0.0473	1.2207	0.174	1.0922	0.842	336	9892.13	152	60.614	1138.88	0	28165.3	13807.3	1	0	1	1	1	1	5.04692	12.7357	-5.02388
20	1	2008	1020.29	1005.65	344.07	4700	3311.16	2200	5488.85		19846.9	5000	18961.6	13700	2500	7892.85	52.365	16.543	4.7239	6.5774	0.9527	5.6089	1485.76	0.0749	0.3977	0.2368	0.2766	0.0538	1.4074	0.2519	0.9636	0.5719	233	8900.35	127	60.614	951.853		14358		1	0	0	1	1	1	5.00598	12.5299	-4.84419
20	1	2010	2662.77	1206.14	1851.85	14083.2	12948.7	19683.2	734.875	162.558	39974.1	5000	31675.8	21788.6	3599.58	21744.2	54.3957	17.7957	4.9436	6.9659	0.922	8.2205	8515.58	0.213	0.544	0.3523	0.0184	0.0841	1.8924	0.1251	0.831	0.5917	454	14530.5	18	60.614	3012.52	0	39239.2	11073.8	1	0	1	1	1	1	7.47294	27.9224	-2.89037
21	1	2016	63849.1	29821.5	49959	0	-634572		70587.2	60173.9	868272	122009	232356	41272.2	1938.2	104865	12.3007	24.6974	2.8473	13.8613	0.4997	2088.62	-106030384	-122.117	0.1208	0	0.0813	0.2748	3.861	0.1405	7.212	6.7618	1643	34921.2	132	61.83	78060.2	-15.52	797684	746471	0	0	1	1	0	0	7.47322	27.9245	-4.8828
21	1	2017	85166.4	35606.4	62875.6	46334.3	-707245		44231	-26356.1	1300000	155748	290669	69648.4	61998	310588	29.0235	11.2631	1.3939	3.8999	0.2701	154.19	-8724009	-6.7108	0.2389	0.0356	0.034	0.293	3.2309	0.1198	3.3384	3.019	3917	41863.6	138	61.65	99107.4	-0.18	1239508	441824	0	0	1	0	0	0	7.65269	29.2818	-4.92725
21	1	2011	1887.47	881.705	5442.76	0	-30215.5		21321	20725	60732.8	5950	32214.8	24345.5	50124.2	1729.97	4.24	10.7267	35.1247	33.314	0.7409	24.5188	-59267.8	-0.9759	0.0285	0	0.3511	0.0586	1.9132	0.098	19.1111	18.3838	926	17564.7	78	71.53	6273.51	-18.42	39411.8	13774.6	0	0	1	1	0	0	6.02347	18.1411	-4.35671
21	1	2014	3749.12	3442.02	3238.94	0	-7917.72	5000	8795.44	3847.91	65779.3	6545	51607.7	42979.4	7396.96	4919.51	7.4788	2.8003	4.0786	28.8194	0.7565	27.9574	-17708.7	-0.2692	0.0748	0	0.1337	0.0726	1.6097	0.0995	4.2869	2.1512	1079	37702.9	288	81.56	5396.28	5.95	56983.9	-8722.19	1	0	0	1	1	0	5.18847	13.4601	-5.66296
21	1	2012	1769.72	995.36	3640.25	0	-12916.2		25004.5	3683.48	62188.6	5950	35133.7	28300.6	17892.2	1546.71	2.4871	6.9704	26.4354	22.5983	0.5716	5.189	-5361.77	-0.0862	0.0249	0	0.4021	0.0504	1.5268	0.0957	13.4083	12.6884	971	15770.9	126	77.68	4469.77	6.15	37184.1	-2227.7	0	0	0	1	0	0	5.63063	15.852	-4.83628
21	1	2015	3939.01	3638.63	3777.51	0	-9384.9		10413.2	1617.8	61626.6	6545	45830	40434.6	3289.69	3647.11	6.8741	-5.2563	3.851	45.198	0.7194	1.7005	-1276.72	-0.0207	0.0592	0	0.169	0.0859	1.5683	0.1062	6.3214	3.4444	1261	32362.3	108	77.35	6050.8	-4.21	51213.3	-5770.56	0	0	0	1	0	0	6.05056	18.3047	-4.68213
21	1	2013	2443.31	1197.81	2196.54	5000	-3504.49	5000	4947.52	-20056.9	70653.6	5950	39828.1	35566.2	3982.76	10089.8	14.2806	1.0238	6.0888	18.5311	0.5996	0.5572	-156.216	-0.0022	0.1428	0.0708	0.07	0.0613	1.2006	0.0842	2.2644	1.2169	990	40387.8	270	75.61	3288.87	-2.07	65706.1	28521.9	0	0	1	1	0	0	4.99391	12.4696	-5.59842
21	1	2009	1041.98	470.766	788.776	5300	1715.46	5300	607.424	121.339	22036.9	4450	18362.1	13371.2	3700	4294.8	36.2792	15.2161	54.9159	24.7777	0.8781	9.4094	1291.32	0.0586	0.1949	0.2405	0.0276	0.0567	0.5639	0.2019	1.1357	1.0595	707	13226.3	290	89.95	1242.6	-0.61	21429.4	6398.04	1	0	1	1	1	0	4.14816	8.60363	-5.66988
21	1	2008	892.927	357.953	167.88	5300	4297.95	9200	4756.2		19787.6	4450	14433.9	10510.3	187.143	8055.19	40.7082	15.683	74.7886	20.0463	0.7673	7.4795	2571.72	0.13	0.4071	0.2678	0.2404	0.0619	-0.1112	0.2249	0.2995	0.2797	607	14758.1	249	90.56	543.144		15031.4		1	0	0	1	1	0	4.05988	8.24132	-5.51745
21	1	2010	1248.96	728.058	512.465	8871.01	6872.26	8471.01	595.946	-11.4782	26233.2	4450	25327.5	18352.2	3900	7647.69	44.0194	19.4651	53.5217	49.3502	1.0494	20.0264	11010.1	0.4197	0.2915	0.3382	0.0227	0.0493	0.3037	0.1696	0.4813	0.4344	816	17640.2	189	89.95	1105.57	0	25637.2	4207.8	1	0	1	1	1	0	4.8979	11.9947	-5.24175
22	1	2017	12688.4	5612.31	4674.96	29820	-126330	36046.8	42762	9930.5	693031	184490	84508.6	22805.2	1225.02	111093	16.2067	7.917	1.1854	2.0079	0.1564	30.4445	-307684	-0.444	0.1603	0.043	0.0617	0.1501	2.329	0.2662	2.2131	1.8827	990	278.554	906	41.74	10165.2	-8.83	650269	295548	1	0	1	1	1	1	4.53557	10.2857	-6.80904
22	1	2012	3266.09	3947.04	1045.36	16620	5781.64	18620	2893.48	-246.678	88905	12155	30831.7	19425.1	63.0423	27253.9	30.726	4.3628	2.0827	1.4291	0.362	-5.2118	-2410.62	-0.0271	0.3066	0.1869	0.0325	0.1059	1.2017	0.1367	1.9705	1.6042	965	23697.8	252	59.21	3209.3	6.21	86011.5	7712.36	0	0	1	1	0	1	4.80687	11.553	-5.52943
22	1	2016	9412.09	4789.52	3107.04	28495	-10137.1	38495	32831.5	4397.27	387553	80002.1	56297.9	15640.9	1590.51	44157.6	11.8043	6.3296	0.8407	1.3039	0.149	12.8646	-10432.8	-0.0269	0.1139	0.0735	0.0847	0.1672	2.1584	0.2064	2.4403	2.0137	851	26456.4	666	50.57	7367.52	-4.04	354722	15128.5	1	0	1	1	1	1	4.43712	9.84403	-6.50129
22	1	2013	4942.38	7246.12	1435.87	19750	13236.9	30250	2841.57	-51.912	100792	12155	50529.1	31863.2	1000.6	34751.1	35.4707	5.6927	2.1831	1.8511	0.5327	0.9544	1010.66	0.01	0.3448	0.1959	0.0282	0.0978	1.5847	0.1206	1.713	1.1603	1044	27958.8	270	57.82	5092.42	-1.39	97950.8	11939.2	0	0	1	1	0	1	5.23188	13.6863	-5.59842
22	1	2015	7636.76	4606.62	2298.57	33645	8897.23	38575	28434.3	26142.5	368027	32000.8	48954.2	17429.3	1751	45883	12.9431	8.0048	0.9415	1.3682	0.2078	5.7034	4059.56	0.011	0.1247	0.0914	0.0773	0.156	1.9137	0.087	2.0354	1.635	881	28473.8	390	54.61	5971.58	1	339593	238813	1	0	1	1	1	1	4.83249	11.6765	-5.96615
22	1	2011	3150.3	2807.73	1179.58	15500	-6224.93	32350	3140.16	2273.25	81439.3	9350	34519	21517.3	106.624	21014.5	25.9348	11.0259	3.191	2.2413	0.5259	-2.2665	1128.7	0.0139	0.258	0.1903	0.0386	0.0913	1.317	0.1148	2.473	2.0604	795	18401	156	53	2966.99	0	78299.2	29332.2	0	1	1	1	0	1	5.39941	14.5768	-5.04986
22	1	2014	4942.64	4525.29	1012.04	29615	25435.9	40215	2291.78	-549.79	103072	12155	37584	24787	983.74	45372.6	44.9747	2.8158	1.3094	1.2294	0.3687	2.7323	5559.88	0.0539	0.4402	0.2873	0.0222	0.1315	1.4552	0.1179	1.2774	0.8663	899	29308.5	336	53.61	3852.41	-4.21	100780	2829.38	1	0	1	1	1	1	4.71722	11.1261	-5.81711
22	1	2008	1226.06	1417.59	795.17	19830	16317.8	18230	10333.2		35242.9	5118	22584.7	16303.1	3850	23538.1	77.7122	8.0353	5.2754	2.7018	0.6408	2.2401	2924.28	0.083	0.6679	0.5627	0.2932	0.0543	1.4596	0.1452	0.7627	0.6314	369	9788.51	293	53	1588.26		24909.7		1	0	0	1	1	1	4.34486	9.43888	-5.68017
22	1	2010	2605.89	3371.44	966.93	20880	17009.9	29590	866.902	194.807	49833.9	7000	32086.2	19208.4	4050	24597	57.485	15.7053	4.7763	2.8217	0.7149	3.2834	4468.02	0.0897	0.4936	0.419	0.0174	0.0812	1.4217	0.1405	0.9915	0.7957	666	16133.1	54	53	2760.13	0	48967	9712.54	1	0	1	1	1	1	6.3872	20.3981	-3.98898
22	1	2009	2253.26	2579.04	787.97	16530	12413	18630	672.095	218.589	39926.5	7000	26620.5	15484.5	2950	20768.8	59.4061	16.6049	4.9015	2.7855	0.7083	5.4175	5379.79	0.1347	0.5202	0.414	0.0168	0.0846	1.4069	0.1753	0.9714	0.816	548	12472.6	290	53	2237.66	0	39254.4	14344.7	1	0	1	1	1	1	4.51956	10.2132	-5.66988
23	1	2014	5803.05	9083.62	4624.09	36556.7	11448.7	40824.6	3236.94	945.963	164649	55940	92578.4	46794.4	26805.8	56944.2	50.8657	24.9692	1.6537	2.1674	0.7697	-14.8214	-13574.9	-0.0824	0.3459	0.222	0.0197	0.0627	3.7078	0.3398	2.7206	1.9276	223	1338.42	108	62.51	9090.09	-5.75	161412	87797.2	0	1	1	1	0	1	6.75368	22.8061	-4.68213
23	1	2011	2682.87	4311.5	1674.63	9235.57	-15492.2	18900	2288.1	1530.88	70096.1	10000	42204.9	28560.8	82.1443	21391.8	30.635	12.9547	3.8348	3.7834	0.8031	3.4406	-4264.2	-0.0608	0.3052	0.1318	0.0326	0.0636	1.3908	0.1427	2.3607	1.9695	939	10401.7	144	60.38	3772.94	0	67808	33551.4	1	0	1	1	1	1	5.68048	16.1339	-4.96981
23	1	2009	1157.94	2787.27	1394.67	5300	-1956.81	7770	551.264	275.095	26475.1	2400	26612.7	17829.7	3716.44	12715	48.0262	20.1028	4.8118	4.8778	1.2142	3.0448	-476.648	-0.018	0.4803	0.2002	0.0208	0.0435	1.2687	0.0907	1.5666	1.2482	725	4303.75	513	60.38	2578.23	0	25923.8	13586	1	0	1	1	1	1	3.94887	7.79678	-6.24028
23	1	2017	207287	74351.1	131131	222350	-101292	62285.2	35272.2	1414.15	1700000	138639	792982	338123	258277	521540	47.0197	10.8947	3.2644	4.4974	0.4823	3.1146	-25238.7	-0.0148	0.3068	0.1308	0.0207	0.2614	3.7711	0.0816	1.9646	1.6625	4965	40680.7	222	73.54	215622	-0.51	1623218	27327	1	0	1	1	1	1	8.18088	33.4634	-5.40268
23	1	2012	3935.31	5019.13	1574.27	8370	-1784.8	23240	2254.48	-33.6252	72223.6	20000	40708.4	28180.5	622.081	22515.2	32.0356	4.3311	3.3577	2.8345	0.5721	4.3161	-616.27	-0.0085	0.3117	0.1159	0.0312	0.0967	1.5049	0.2769	1.7558	1.382	946	10767.9	192	71.26	4260.6	10.88	69969.1	2161.14	1	0	1	1	1	1	5.35669	14.3471	-5.2575
23	1	2015	10888	7963.16	4220.73	116515	6715	137207	4880.51	1643.57	303076	55940	112937	56238.5	64328.8	123880	62.0993	18.1102	1.4131	1.6463	0.4829	4.3698	2347.46	0.0077	0.4087	0.3844	0.0161	0.0964	3.7425	0.1846	2.0167	1.7387	234	663.963	156	61.28	9876.07	-1.23	298196	136784	1	0	1	1	1	1	6.58473	21.6793	-5.04986
23	1	2013	4013.2	7027.67	1597.64	9550	7492.08	24437	2290.98	36.498	75906	20000	47541.8	33389	1345.64	23804	33.1326	2.9121	3.3637	3.0693	0.6419	1.7602	1055	0.0139	0.3136	0.1258	0.0302	0.0844	1.4815	0.2635	1.4609	0.9805	1116	25924.2	102	68.26	4909.9	-3	73615	3645.94	1	0	1	1	1	1	6.14439	18.8768	-4.62497
23	1	2010	2529	4005.34	1520.21	5500	717.256	11600	757.225	205.962	35013.8	7500	36496.5	23548.6	86.8742	16103.4	46.2396	20.2126	4.4534	5.1232	1.1871	11.5488	662.676	0.0189	0.4599	0.1571	0.0216	0.0693	1.3581	0.2142	1.4537	1.0483	895	6448.79	559	60.38	3480.51	0	34256.6	8332.73	1	0	1	1	1	1	4.17882	8.73128	-6.32615
23	1	2016	183558	75534.7	135127	258236	48524.8	282863	33858.1	28977.6	1600000	138637	615883	240428	362183	422292	48.1347	14.5101	5.7222	4.7201	0.6373	10.4393	40525.2	0.0253	0.2639	0.1614	0.0212	0.298	3.6903	0.0866	2.6542	2.5367	5314	44703.6	174	74.05	212855	12.77	1595891	1297695	1	0	1	1	1	1	8.17176	33.3888	-5.15906
23	1	2008	964.078	2715.29	1079.06	2470	1069.55	7070	5021.79		17359.6	1800	23754.5	16321.7	9843.33	10912	62.8586	20.169	4.8537	4.5327	1.3684	13.3843	1145.21	0.066	0.6286	0.1423	0.2893	0.0406	1.2782	0.1037	1.0727	0.7645	608	3771.97	397	60.38	2182.87		12337.8		1	0	0	1	1	1	4.09159	8.37056	-5.98394
24	1	2013	3845.35	2533.92	1854.53	0	-22308.1	1507.18	4894.75	-213.29	99869.6	15000	56100.9	37822.8	846.5	19530.3	20.4034	15.0828	7.2268	2.4076	0.5927	1157.4	-2.06555e+06	-20.6825	0.1956	0	0.049	0.0685	1.9902	0.1502	3.3073	3.002	515	27520.3	66	42.75	3768.31	-18.09	94974.9	10644.6	1	0	1	1	1	1	6.74525	22.7492	-4.18965
24	1	2015	5067.9	3093.93	1670.71	1212.74	-14863.4	1212.74	8580.28	2543.84	104140	30000	46982	31128	673.399	11966.2	12.1371	7.5439	4.3688	1.8966	0.4631	1139.69	-1.35517e+06	-13.013	0.1149	0.0116	0.0824	0.1079	2.0468	0.2881	4.9799	4.3153	532	24948.9	144	35.98	4119.26	-2.66	95559.4	2837.91	1	0	1	1	1	1	5.78771	16.7488	-4.96981
24	1	2009	1185.33	858.072	1136.01	2000	-46049.9	2000	6118.61	5446.97	68827	5000	27670.6	19840.8	6906.08	7742.21	11.2488	12.9628	7.566	4.0299	0.6395	34.2092	-126026	-1.8311	0.1125	0.0291	0.0889	0.0428	1.8004	0.0726	7.8579	7.4979	289	6176.26	418	66.38	1749.03	0	62708.4	45745.7	1	0	1	1	1	1	4.19264	8.78913	-6.03548
24	1	2016	9281.22	45136.7	2453.45	0	-44133.4	10000	22576.1	13995.8	310223	39676.8	146460	72002.5	4663.47	37964.7	13.7412	10.1565	7.5828	4.5192	0.7069	83.1358	-293525	-0.9462	0.1224	0	0.0728	0.0634	2.9159	0.1279	3.7789	3.4881	1017	24567.8	156	47.26	18778.8	11.28	287647	192087	1	0	1	1	1	1	6.84465	23.4246	-5.04986
24	1	2017	11776	45556.4	2487.34	17000	-48025.8	136000	12024.7	-10551.4	320531	39676.8	157982	75820.5	19407.2	66034	26.6561	7.8993	5.5581	4.0612	0.5009	46.3614	-178123	-0.5557	0.206	0.053	0.0375	0.0745	3.0976	0.1238	2.0437	1.7977	889	22573	180	45.79	19687.1	-1.47	308506	20860	1	0	1	1	1	1	6.77728	22.9658	-5.19296
24	1	2012	3870.85	2249.29	1713.05	0	-24475.2		5108.04	-451.636	89438.3	15000	55300.8	39627.6	605	15055.1	17.5093	10.6573	8.1986	3.0407	0.6577	1.6294	-3190.39	-0.0357	0.1683	0	0.0571	0.07	2.1366	0.1677	4.2103	3.911	419	14685.9	630	60.84	3549.09	15.25	84330.2	11161	0	0	1	1	0	1	4.47482	10.012	-6.44572
24	1	2014	4106.54	2575.79	1662.2	200	-20384.4		6036.44	1141.68	98757.9	30000	50245.1	35331.1	626.514	15530.5	16.3603	8.1739	5.7641	1.9915	0.5059	1.6769	-2734.61	-0.0277	0.1573	0.002	0.0611	0.0817	2.0608	0.3038	4.1001	3.6946	467	26575.1	144	38.64	3666.9	-4.11	92721.5	-2253.38	0	0	0	1	0	1	5.85486	17.1397	-4.96981
24	1	2008	759.635	582.474	1014.58	1500	-173.43	2500	743.918		17706.6	3750	25088.8	19934.5	258.583	4668.01	26.3631	22.3314	7.2461	5.1176	1.5586	6.0764	-84.3064	-0.0048	0.2636	0.0847	0.042	0.0303	1.7152	0.2118	2.5695	2.0431	255	4508.94	373	66.38	1417.21		16962.7		1	0	0	1	1	1	4.2086	8.85615	-5.92158
24	1	2011	2706.35	1394.47	1336.01	42.1075	-26204.1	1500	5559.68	-2995.89	78729	10000	44471	36200.1	10468.5	11148.6	14.1607	4.911	8.4174	3.4824	0.5993	-96.2718	201817	2.5634	0.1416	0.0005	0.0706	0.0609	2.0272	0.127	5.1556	4.6926	338	15597	492	45.59	2566.25	-4.81	73169.3	12045.8	0	0	1	1	0	1	4.50411	10.1435	-6.19848
24	1	2010	2026.82	1049.02	1155.65	0	-37508.7		8555.57	2436.96	69679.1	10000	33424.7	25647.2	948.55	5674.89	8.1443	6.6341	8.2366	3.6871	0.4826	-81.3975	244249	3.5053	0.0814	0	0.1228	0.0606	1.9028	0.1435	10.0383	9.4321	310	6132.91	425	50.4	2078.4	-15.98	61123.5	-1584.88	0	1	0	1	0	1	4.36496	9.52644	-6.05209
25	1	2014	8277.23	338.784	3029.72	36800	30917.4	41100	4550.24	-23.8943	188921	16072.9	63565.9	44712.6	3000	75437.5	41.5188	5.4032	1.4561	0.7686	0.3647	-7.4393	-18400.3	-0.0974	0.3993	0.1948	0.0241	0.1302	2.3527	0.0851	1.959	1.4837	534	11196.1	48	41.07	5614.53	-3.97	184370	29298.4	0	0	1	1	0	0	7.18863	25.8382	-3.8712
25	1	2013	6978.59	474.161	1815.66	25760	8683.82	29806	4574.13	805.605	159646	16080.9	58337.1	42185.4	2930.79	55719.6	34.9019	5.8666	1.6331	1.1012	0.424	-9.5276	-6618.88	-0.0415	0.349	0.1614	0.0287	0.1196	2.0549	0.1007	2.2198	1.7611	519	11418.6	24	45.04	4051.49	-6.87	155072	43297.3	0	1	1	1	0	0	7.79594	30.3883	-3.17805
25	1	2017	17905.7	1502.31	11563.1	115713	-100872	111500	69468.9	60709.3	1200000	41851	275133	195253	47120.3	161520	17.3302	7.2487	3.8345	2.5828	0.3442	5.0384	-40658.7	-0.0339	0.1346	0.0964	0.0579	0.0651	2.3012	0.0349	2.6885	2.3402	1741	54672.9	90	55.52	17385.5	15.93	1134440	748497	1	0	1	1	1	0	8.0252	32.2019	-4.49981
25	1	2016	12625.7	622.306	7029.96	68457.5	-4535.72	69874.5	8759.61	-913.426	394703	19043.1	98421.9	67589.3	24600.8	153250	45.0594	4.6091	1.5251	1.0991	0.2824	6.171	-2239.19	-0.0057	0.3883	0.1734	0.0222	0.1283	3.0238	0.0482	1.6002	1.3027	535	39719.2	60	39.59	11004.4	-1.12	385943	93340.6	1	0	1	1	1	0	7.40267	27.3998	-4.09434
25	1	2015	11011.2	422.778	5804.45	33800	3960.04	43200	9673.03	5122.79	302276	19043.1	76804.9	53852.4	9649.83	84809.3	31.2493	3.8498	1.365	0.8575	0.3127	4.1056	1300.67	0.0043	0.2806	0.1118	0.032	0.1434	2.7608	0.063	2.0437	1.5361	584	15349.7	48	40.71	9234.64	-0.36	292602	108232	1	0	1	1	1	0	7.37782	27.2161	-3.8712
25	1	2008	907.946	236.911	871.31	1500	-1318.23	2200	5039.83		19613.1	1670.14	25736.4	19801.7	4893.56	9294.47	47.3891	36.7854	6.3996	4.5993	2.1039	-2.9199	307.928	0.0157	0.4739	0.0765	0.257	0.0353	0.3115	0.0852	1.9648	1.3362	889.677	475.885	321	58.44	1214.77		14573.3		0	0	0	1	0	0	4.38422	9.61069	-5.77144
25	1	2012	5585.19	369.599	1442.78	14000	-9211.21	15000	3768.53	3.9463	115543	13735.5	43825.1	33511.8	5881.2	35425.5	30.66	4.9113	1.4868	1.4043	0.3982	-10.2325	7540.3	0.0653	0.3066	0.1212	0.0326	0.1274	1.8554	0.1189	2.5427	1.8059	505	10698.4	12	51.91	3229.22	2.51	111775	10968.8	0	1	1	1	1	0	8.20306	33.6451	-2.48491
25	1	2011	3416.89	648.467	1668.87	12000	-22760.7	14000	3764.58	231.025	104570	9157	38685.4	31174.3	10.0449	29036.9	27.7774	3.5938	2.5432	1.3435	0.3659	-5.9457	10826.3	0.1035	0.2777	0.1148	0.036	0.0883	1.9164	0.0876	3.003	2.3496	425	8664.39	12	49.4	2888.48	-1.77	100806	-2570.96	0	1	0	1	0	0	8.07831	32.6296	-2.48491
25	1	2009	1576.96	360.632	982	6200	-53947.3	8200	4323.22	3909.35	91754.3	9157	30860.3	23313.2	1835.81	19473.6	21.2236	9.5575	4.5847	1.9652	0.5542	-12.5027	53959	0.5881	0.2122	0.0676	0.0471	0.0511	2.2794	0.0998	4.492	4.2697	160	2287.47	361	58.44	1563.28	0	87431	72857.8	0	1	1	1	0	0	4.44835	9.8939	-5.88888
25	1	2010	2384.31	395.007	922.537	12000	-38223.1	22500	3533.56	-789.661	106910	9157	24277.3	18824.8	46.4063	32300.1	30.2557	2.4301	3.815	0.925	0.2444	-24.9174	76193.6	0.7127	0.3021	0.1122	0.0331	0.0982	1.8398	0.0857	2.9013	2.7298	279	8027.84	339	51.17	1756.33	-7.27	103377	15945.7	0	0	1	1	0	0	4.2713	9.12199	-5.826
26	1	2010	2251.83	2874.43	1295.64	753.094	-36871.9		10810	10381.4	74851.5	7920	32450.1	21753.8	769.73	4413.21	6.9243	13.3285	3.8389	20.3343	0.711	123.758	-365055	-4.8771	0.059	0.0101	0.1444	0.0694	0.8288	0.1058	10.8052	9.3126	1237	9942.11	477	54	2833.52	-44.74	64041.5	48044.7	0	0	1	1	0	1	4.21994	8.90396	-6.16752
26	1	2011	2403.77	4376.99	1694.59	10803.1	-19319.7	10134.2	4965.39	-5844.58	94314.6	15840	44431.6	29393.1	647.151	17267.3	18.9944	10.666	4.1782	19.7371	0.5253	242.29	-374478	-3.9705	0.1831	0.1145	0.0526	0.0541	0.9431	0.1679	2.4324	1.999	1452	18652.7	66	51.73	3728.82	-2.27	89349.2	25307.7	1	0	1	1	1	1	6.51205	21.2034	-4.18965
26	1	2012	4802.22	5781.28	2287.92	16820	936.48	17230.8	3888.33	-1077.06	153924	15840	111843	88296.2	887.056	60045.1	39.586	11.0948	8.2873	38.5438	0.9011	11.9704	896.803	0.0058	0.3901	0.1093	0.0253	0.0429	1.0205	0.1029	0.8154	0.5852	1969	40165.6	66	70.23	5462.97	18.5	150035	60686	1	0	1	1	1	1	7.4352	27.6411	-4.18965
26	1	2015	13389.6	19431.3	7712.33	86618.3	15749.1	181036	9014.73	127.244	330110	124420	167266	95081.3	77303.7	43579.5	36.619	16.5154	5.5	9.915	0.5445	2.2104	2784.94	0.0084	0.132	0.2624	0.0273	0.08	1.7844	0.3769	2.9137	2.5291	2948	39078.6	150	56.86	17558.6	-6.45	321096	45714.2	1	0	1	1	1	1	7.01671	24.6171	-5.01064
26	1	2013	6411.77	5738.84	9627.82	32251.2	9464.91	62911.8	4669.73	781.398	182456	24178.2	221918	193652	3545.12	67744.3	39.0721	10.3747	9.1157	48.4093	1.3194	5.9222	4484.25	0.0246	0.3713	0.1768	0.0256	0.0289	1.7739	0.1325	0.9336	0.5106	2252	48037.2	66	67.69	13273	-2.54	177786	27751.2	1	0	1	1	1	1	8.12041	32.9705	-4.18965
26	1	2016	24127.9	25709.8	11555	189637	145564	121447	9665.05	650.319	512169	124420	239327	158753	140704	130704	52.9919	13.0111	10.8222	8.1935	0.5683	1.8638	21704.2	0.0424	0.2552	0.3703	0.0189	0.1008	2.0472	0.2429	0.9208	0.8245	3422	84738.1	102	57.01	26506.3	0.15	502504	181409	1	0	1	1	1	1	7.76061	30.1136	-4.62497
26	1	2014	11535.7	11940.5	14495.6	44534	21639	117278	8887.48	4217.75	284269	56554.5	251768	201977	4904.63	86019.6	31.9853	14.1077	8.692	25.1982	1.0789	11.44	19804	0.0697	0.3026	0.1567	0.0313	0.0458	1.8177	0.1989	1.1099	0.9028	3498	38465.6	132	63.31	21538.5	-4.38	275381	97594.9	1	0	1	1	1	1	7.55346	28.5274	-4.8828
26	1	2017	31932.6	32126.6	12420.3	269834	239646	172904	10626.5	961.43	597964	124420	275549	187892	184361	152119	56.2711	6.4379	15.481	6.3788	0.4964	2.6908	51587.2	0.0863	0.2544	0.4513	0.0178	0.1159	2.262	0.2081	0.7138	0.6369	3295	85663	54	56.34	31638.1	-0.67	587337	84832.8	1	0	1	1	1	1	8.53754	36.4448	-3.98898
26	1	2009	746.682	1793.17	907.56	3825.19	2453.22	5059.24	428.605	152.223	16425.4	3960	23328.8	16036	779.889	5514.8	38.3229	33.7402	3.7181	25.0137	1.6672	25.0402	4914.33	0.2992	0.3357	0.2329	0.0261	0.032	0.6157	0.2411	1.4372	0.5765	902	4726.5	334	98.74	1669.52	0	15996.8	22695.5	1	0	1	1	1	1	4.2463	9.01554	-5.81114
26	1	2008	486.677	1107.04	806.84	2900	2238.77	4941.16	18258.9		11560.2	3960	17077.9	12357.4	106.407	4835.28	41.8269	31.0171	3.4643	27.3942	1.7644	25.7808	4617.38	0.3994	0.4183	0.2509	1.5795	0.0285	0.4764	0.3426	1.6086	0.8062	798	2945.54	297	98.74	1284.95		-6698.7		1	0	0	1	1	1	4.05181	8.20858	-5.69373
27	1	2008	613.287	1433.76	820	3000	-11806.7	3000	264.532		18509.4	7500	5367.06	442.795	294.963	4471.78	24.1594	35.5899	1669.67	11.886	0.5049	8573.34	-8.09783e+06		0.2416	0.1621	0.0143	0.1143	1.6053	0.4052	3.4949	3.4948	288	985.175	302	87.25	1434.11		18244.9		1	0	0	1	1	0	2.87761	4.14032	-5.71043
27	1	2011	3511.49	6029.41	12988	0	-60320		16796	-6332.14	96224.3	13000	13201.1	4099.31	18082.9	5512.71	5.729	-0.4084	829.779	10.7681	0.1392	1045.95	-5047336	-52.4539	0.0573	0	0.1746	0.266	2.455	0.1351	12.1878	12.1867	1361	3432.76	96	49.68	15850.3	-6.46	79428.3	9109.5	0	0	1	0	0	0	4.92371	12.1215	-4.56435
27	1	2009	1256.66	2329.82	3077	0	-10969	2000	2129.08	1362.95	18659.9	7500	7867.58	843.379	3865.65	1635.41	8.7643	22.8963	363.431	33.4643	0.4233	549.586	-482273	-25.8454	0.0876	0	0.1141	0.1597	1.9842	0.4019	7.3257	7.323	571	1487.38	24	87.25	4152.94	0	16530.8	-1714.02	1	0	0	0	0	0	5.79245	16.7763	-3.17805
27	1	2013	7567.46	8471.25	15147.9	0	-31781.4	2500	4916	-11131.3	140484	26000	32447.6	10230.3	17552	22593.7	28.5768	4.6602	244.429	5.5524	0.2722	1133.91	-2882980	-20.5218	0.1608	0	0.035	0.2332	2.4525	0.1851	2.2736	2.2699	1718	3707.14	210	48.52	19959.5	-2.78	135568	53708.9	1	0	1	0	1	0	5.04027	12.7022	-5.34711
27	1	2010	2706.36	3099.03	601.9	0	-78311.2		23128.1	20999.1	93446.9	13000	7959.75	1178.62	61410.6	3775.59	4.0404	3.8383	287.626	29.0081	0.142	11.2069	-70210.1	-0.7513	0.0404	0	0.2475	0.34	1.2227	0.1391	21.2655	21.2644	690	2327.53	48	56.14	2343.52	-31.11	70318.8	53787.9	0	0	1	0	0	0	5.11095	13.0609	-3.8712
27	1	2016	12838.1	6713.4	9498.01	0	-12057.8	0	9490.28	2361.04	110482	26103.9	32134.8	12308.6	3773.72	9088.17	11.6416	-4.0562	1.5309	2.9154	0.2723	83.1369	-80195.9	-0.7259	0.0823	0	0.0859	0.3995	3.223	0.2363	4.4909	4.4909	612	1456.08	360	43.9	15363.5	-0.01	100992	-17464.9	0	0	0	1	0	0	4.49159	10.0872	-5.8861
27	1	2012	4837.85	8422.33	13291.5	0	-48633.2		16047.3	-748.74	97906	13000	18498.8	5756.17	2381.51	3591.88	6.1011	-0.1788	1899.42	8.3923	0.1906	6.2004	-24123.6	-0.2464	0.0367	0	0.1639	0.2615	2.621	0.1328	16.0218	16.0218	1256	4336.66	120	51.3	17269.6	1.62	81858.7	2430.39	0	0	1	0	0	0	5.03797	12.6906	-4.78749
27	1	2015	10511.7	8946.78	13124.5	10000	-19113.9	38000	7129.24	2731.14	125586	26103.9	34309.1	19529.9	4623.84	17498.8	17.6156	7.5339	1.2324	2.3304	0.2459	8.753	-13384.3	-0.1066	0.1393	0.0796	0.0568	0.3064	3.1446	0.2079	3.2402	3.2402	817	2300.21	288	43.91	18962.1	-1.38	118457	-30662.7	1	0	0	1	1	0	4.78021	11.4252	-5.66296
27	1	2014	12516.5	15133.6	13575.4	28795.6	7360.98	36936	4398.1	-517.905	153517	26000	48952.8	19933.9	17984.6	35601.2	34.9054	-0.2867	476.273	3.7128	0.333	-2.4596	-1448.41	-0.0094	0.2319	0.1876	0.0286	0.2557	2.929	0.1694	1.339	1.339	1169	4301.55	246	45.29	21870.4	-3.23	149119	13551.6	0	0	1	0	0	0	5.29328	14.0094	-5.50533
27	1	2017	10380.1	4102.76	6500.01	0	-17820.8	0	3646.73	-5843.55	113985	26103.9	31322.3	13780.2	3102.72	32525.6	31.2569	4.8328	1.3451	3.3701	0.2791	0.4356	-621.019	-0.0054	0.2853	0	0.032	0.3314	3.057	0.229	1.6195	1.6195	510	10756.7	444	44.41	10844.9	0.51	110339	9346.89	0	0	1	1	0	0	4.25626	9.05788	-6.09582
28	1	2017	128331	31582.5	18204.3	2600000	1400000	1.40072e+06	64459	13010.5	4200000	428878	111234	39699.6	542001	2200000	64.9169	1.8571	2.8646	3.6706	0.074		-26451712	-6.298	0.5238	0.619	0.0153	1.1537	2.7368	0.1021	1.6712	1.6647	4287	149708	618	35.19	66178.2	-2.1	4120017	1472878	0	1	1	1	1	0	5.1929	13.4831	-6.42649
28	1	2010	2346.41	7318.7	1097.47	0	-154046		41128	38996.3	168185	14000	18496.1	3211.51	79555.2	6877.58	4.0893	4.5409	1.662	7.0605	0.1847	12.5409	-154550	-0.9189	0.0409	0	0.2445	0.1269	1.8444	0.0832	23.7967	22.9307	632	3130.28	408	49.32	3997	-25.11	127057	97077.8	0	0	1	1	0	0	3.81405	7.27348	-6.01127
28	1	2016	111368	26604	17840.3	1300000	317928	97757.6	51448.5	15240.4	2700000	355832	120305	32305.3	31610.4	1400000	52.4522	2.8782	2.3944	3.9759	0.0927	-91.1804	-2319104	-0.8589	0.5185	0.4815	0.0191	0.9257	2.7072	0.1318	1.5642	1.5545	3952	151357	672	37.29	59231.9	-2.85	2647139	309999	0	1	1	1	0	0	5.18753	13.4552	-6.51026
28	1	2012	6538.69	9674.84	3959.6	0	-152687		39661.2	12700	180137	33600	22270.2	6473.23	180	8001.63	4.5419	-0.3109	1.0576	6.326	0.1229	7.7464	-94622	-0.5253	0.0444	0	0.2202	0.2936	2.2436	0.1865	20.0165	19.2421	936	4251.92	216	44.93	8823.66	1.4	140476	-14934	0	0	0	1	0	0	4.63573	10.745	-5.37528
28	1	2011	3078.72	10983.7	4085	0	-148140		26961.2	-14166.7	182371	21000	28030.8	6015.02	23927.8	12336	6.7642	4.4926	1.6668	9.2479	0.1599	5.0812	-60218.3	-0.3302	0.0676	0	0.1478	0.1098	2.3755	0.1151	13.1297	12.5253	772	4605.58	474	43.53	8303.71	-5.79	155410	28353.3	0	0	1	1	0	0	4.07985	8.3226	-6.16121
28	1	2009	876.575	5252.99	1071.66	0	-26933.2		2131.69	822.801	32110.4	10500	16512.6	2158.04	2503.34	4836.91	15.0634	27.5305	1.2106	7.876	0.5918	3.2769	-7060.59	-0.2199	0.1506	0	0.0664	0.0531	1.73	0.327	6.218	5.798	516	971.253	394	74.43	2910.53	0	29978.8	11302.7	0	0	1	1	0	0	3.73553	6.97708	-5.97635
28	1	2008	477.246	3252.74	969.82	0	-19985.2		5021.79		23697.9	10000	11824.4	2524.38	61.8451	4290.6	18.1054	25.8121	4.5124	7.7135	0.5687	2.4995	-3996.24	-0.1686	0.1811	0	0.2119	0.0404	1.5946	0.422	5.1964	4.8078	424	762.892	357	74.43	2088.82		18676.1		0	0	0	1	0	0	3.50018	6.12565	-5.87774
28	1	2013	8446.4	11089.5	3967.8	59887.5	-114738		7959.09	-24060.8	243278	67200	24847.5	8973.51	556	73804.8	30.5661	-1.7713	1.056	5.7271	0.1174	1.2351	-11337	-0.0466	0.3034	0.2462	0.0327	0.3399	2.1791	0.2762	3.0198	2.7116	1112	4407.02	504	42.34	9828.56	-2.59	235319	94843.2	0	0	1	1	0	0	3.89794	7.59695	-6.22258
28	1	2014	18389.2	11525	7067.01	405157	2307.76		8883.59	924.503	618277	120960	61200.7	14856.9	458.767	429848	69.5977	3.1475	1.0485	7.9916	0.1421	0.5662	104.532	0.0002	0.6952	0.6553	0.0144	0.3005	2.5236	0.1956	1.3843	1.2038	1286	4120.89	570	37.85	16041.3	-4.49	609394	374075	0	1	1	1	0	0	4.67628	10.9338	-6.34564
28	1	2015	39442.7	20250.5	14893.6	1400000	198775		36208.1	27324.5	2400000	185389	281271	32405.4	52218.1	1500000	65.5474	13.7894	1.8846	13.01	0.1956	0.3533	5618.18	0.0023	0.625	0.5833	0.0151	0.1402	2.242	0.0772	1.3132	1.1252	3485	33624.5	654	40.14	32801.6	2.29	2337140	1727746	0	1	1	1	0	0	6.06397	18.3859	-6.48311
29	1	2010	1160.29	5791.9	2518.55	7000	-47335.3	20350	11448.6	10318.6	103162	10000	23825.8	8021.49	1830.31	9295.88	9.0109	12.3832	33.1123	5.2843	0.3758	14.2962	-54137.2	-0.5248	0.0901	0.0679	0.111	0.0487	2.5131	0.0969	7.2469	7.2076	373	11950.7	180	61.75	4604.21	0	91713.5	69192.5	1	0	1	1	1	1	4.88557	11.9344	-5.19296
29	1	2008	564.744	1829.73	699.38	0	-3906.5		501.364		14816.1	5952.38	7360.71	1485.01	22053.7	549.065	3.7059	29.0211	34.0084	4.4589	0.6928	7.4886	-2340.34	-0.158	0.0371	0	0.0338	0.0767	2.4946	0.4018	15.5689	15.4905	117	1030.18	257	61.75	1417.72		14314.7		0	0	0	1	0	1	3.35484	5.62746	-5.54908
29	1	2017	140273	171457	100483	433005	347694	374620	17255.1	-30511.4	1800000	398944	702522	970671	406989	1400000	103.724	-66.5826	12.146	1.1423	0.2831	-3.3529	-93262.7	-0.0518	0.7778	0.2406	0.0096	0.1997	4.4885	0.2216	0.546	0.5009	2180	46484.7	1188	41.12	194002	-3.81	1772510	-1403106	0	0	0	1	0	1	6.38241	20.3675	-7.08003
29	1	2016	59627.3	236588	185956	868035	501120	628956	47766.5	25863.8	3200000	198168	2200000	1800000	926880	1200000	67.4821	0.8542	17.4947	3.6447	0.8935	-1.9414	-77830	-0.0243	0.375	0.2713	0.0149	0.0271	3.9318	0.0619	1.2712	1.1955	5389	96927.2	1014	44.93	274821	-5.13	3175616	1499303	0	1	1	1	0	1	7.68231	29.5089	-6.92166
29	1	2015	30949.2	104074	122412	403453	130476	904657	21902.7	7678.48	1700000	185602	1300000	1100000	571450	745252	77.5345	2.7275	11.8698	4.9566	1.0078	3.08	32149.3	0.0189	0.4384	0.2373	0.0129	0.0238	3.5071	0.1092	1.2226	1.0698	4885	53494.6	792	50.06	162919	-5.1	1676313	805435	1	0	1	1	1	1	7.40331	27.4045	-6.67456
29	1	2014	17545.5	48903.5	80557.2	198875	148890	266060	14224.2	5653.88	885102	84119	681894	582813	110367	440388	62.225	3.1294	13.2435	4.7972	0.9832	1.5859	18890	0.0213	0.4976	0.2247	0.0161	0.0257	3.357	0.095	0.814	0.6475	3501	29156.3	636	55.16	100492	-5.94	870878	377416	1	0	1	1	1	1	6.97743	24.3423	-6.4552
29	1	2013	8998.83	19452	37397.2	186793	125971	135000	8570.34	3399.51	502033	79846.6	236124	166868	43419.8	250660	58.5779	9.0887	19.2592	3.5744	0.5962	1.5313	15432	0.0307	0.4993	0.3721	0.0171	0.0381	3.1691	0.159	0.8323	0.7738	1931	15253.8	552	61.1	45932.4	-0.55	493462	208518	1	0	1	1	1	1	6.05856	18.3531	-6.31355
29	1	2012	5778.5	13358.6	23760.8	106552	87199.9	78300	5170.83	781.398	290115	41800	116731	68424.7	51416.2	111356	56.1061	11.4767	42.8335	4.2581	0.4993	1.816	12668.4	0.0437	0.3838	0.3673	0.0178	0.0495	3.1329	0.1441	0.8005	0.7766	1286	15188.4	396	61.65	29501.9	2.91	284944	111895	1	0	1	1	1	1	5.68621	16.1665	-5.98141
29	1	2011	3050.87	9631.57	4444.27	40500	27160.2	44200	4389.43	-7059.16	177439	22000	59855.6	27509.1	6500	65228	40.4241	11.7622	61.5355	4.8442	0.4266	11.5795	25160.1	0.1418	0.3676	0.2282	0.0247	0.051	2.1061	0.124	1.0176	1.0094	1004	14075.7	306	58.74	8249.01	-3.01	173049	81335.8	1	0	1	1	1	1	5.27611	13.9186	-5.72359
29	1	2009	875.456	2892.01	1343.87	4000	643.88	4045	1129.95	-2868.03	23650.9	7500	14573.1	4955.1	506.219	4950.36	20.9309	25.0558	61.0504	6.3595	0.7577	111.823	5760.05	0.2435	0.2093	0.1691	0.0478	0.0601	2.5004	0.3171	1.3473	1.3232	203	6842.13	495	61.75	2474.11	0	22521	8206.24	1	0	1	1	1	1	3.38237	5.72023	-6.20456
30	1	2010	4280.7	3686.48	2143.72	0	-64957.4		22053.4	21776.1	71719.8	6000	14080.2	863.726	106761	2332.4	3.2521	12.3541	4.5216	5.5467	0.3566	15.6366	-81257	-1.133	0.0325	0	0.3075	0.304	2.1636	0.0837	29.6709	22.9307	521	1207.26	789	62.44	4533.88	0	49666.4	42698.4	0	0	1	1	0	0	2.88176	4.15227	-6.67077
30	1	2011	5892.53	3797.88	3304.03	0	-69534.3		14796.9	-7256.5	78411.6	13200	17269.1	1401.29	41124.4	4155.21	5.2992	6.8368	2.5365	3.8134	0.2301	6.9949	-38910.8	-0.4962	0.053	0	0.1887	0.3412	2.575	0.1683	18.0746	17.3484	473	1545.16	12	63.06	6211.15	0.62	63614.8	13948.3	0	0	1	1	0	0	7.27177	26.4393	-2.48491
30	1	2008	561.411	559.72	299.599	0	-2730.54		56.7354		3708.13	1000	3535.54	249.814	78.0006	678.691	18.3028	98.036	7.5605	12.924	1.7142	2.3849	-520.965	-0.1405	0.183	0	0.0153	0.1588	-0.271	0.2697	4.9582	4.5757	833.914	266.466	110	62.44	635.939		3651.4		0	0	0	1	0	0	3.47014	6.02094	-4.70048
30	1	2009	2001.92	1814.53	836.54	0	-4303.83		277.306	74.7066	7245.3	4500	8372.07	635.013	124.233	1893.02	26.1275	64.3264	1.6385	10.809	1.5287	1.5485	-533.159	-0.0736	0.2613	0	0.0383	0.2391	0.8603	0.6211	2.9383	2.622	838.214	553.014	308	62.44	1981.47	0	6968	3316.6	0	0	1	1	0	0	3.30256	5.45344	-5.7301
30	1	2017	36053.2	26157.5	19490.2	0	-173814		20125.6	6226.81	398052	69403.5	181581	54444.3	3724.71	75003.7	19.7784	17.8891	12.0489	8.4399	0.4912	0.7426	-10325.9	-0.0259	0.1884	0	0.0506	0.1986	3.2375	0.1744	2.7606	2.7141	1498	5821.4	114	50.07	38153.4	-3.12	377926	50613	0	1	1	1	0	0	7.37326	27.1825	-4.7362
30	1	2015	26539.5	20421	13997.7	0	-74460.2	0	8713.93	2670.1	190889	29241.9	102215	21822.5	2787.22	39029.3	21.9062	19.9365	30.4811	7.1663	0.6316	0.6564	-3910.05	-0.0205	0.2045	0	0.0456	0.2596	3.1783	0.1532	2.44	2.4209	1170	3410.57	42	55.84	28085.9	-2.12	182175	55463.2	0	1	1	1	0	0	7.79716	30.3979	-3.73767
30	1	2016	36233.4	25072	19639.8	0	-117382		13898.8	5184.83	341212	68688.8	170173	42176.6	2647.67	81119.1	24.5498	25.8866	13.4086	9.9418	0.6396	0.4914	-4614.52	-0.0135	0.2377	0	0.0407	0.2129	3.148	0.2013	1.8267	1.7583	1633	6117.32	72	53.19	38031.4	-2.65	327313	145138	0	1	1	1	0	0	7.7679	30.1702	-4.27667
30	1	2012	8789.64	5379.78	4798.14	0	-68060.6	0	9006.64	-5790.24	89780	13200	27380.3	3122.32	2509.12	8949.46	9.9682	10.1118	1199.69	4.0356	0.3256	-4.9023	26692.3	0.2973	0.0997	0	0.1003	0.321	2.7543	0.147	8.6294	8.6292	576	2474.59	12	64.85	9048.97	1.79	80773.3	17158.6	0	0	1	1	0	0	7.73267	29.8971	-2.48491
30	1	2013	11871.9	5698.55	7154.11	0	-70085.1	0	4153.04	-4853.6	126020	13200	34693	6963.71	669.75	37569.9	30.3441	8.7515	45.8006	3.2912	0.3215	-7.856	44047.1	0.3495	0.2981	0	0.033	0.3422	2.8455	0.1047	2.6066	2.5986	722	3953.83	12	61.58	12425.2	-3.27	121867	41093.8	0	0	1	1	1	0	7.96939	31.7556	-2.48491
30	1	2014	20637	14428.8	10399.6	0	-28894.1	0	6043.83	1890.79	132756	29040	64903	14269.9	785.75	28374.7	21.9655	11.4867	28.819	5.0071	0.5016	-23.9772	55424	0.4175	0.2137	0	0.0455	0.318	2.8575	0.2187	2.2809	2.2567	1201	3678.38	42	57.96	20919.4	-3.62	126712	4844.83	0	1	1	1	0	0	7.34298	26.9597	-3.73767
31	1	2009	2644.95	3389.06	872.15	0	-6169.85		291.362	68.3961	12709.9	3000	11064.9	2713.24	100.136	5444.25	43.6225	20.2106	46.0062	91.8649	0.9663	78.3752	-38685.1	-3.0437	0.4283	0	0.0229	0.239	1.3857	0.236	1.2644	1.0272	671	4393.31	321	55.44	2682.35	0	12418.6	2388.71	0	0	1	1	0	0	3.54009	6.26613	-5.77144
31	1	2008	1871.24	2379.6	512.6	1349.58	-3123.16	1500	162.541		10192.4	3000	8318.46	2144.41	1379.12	3280.08	45.7127	24.0417	1669.67	73.6364	1.133	65.8315	-16448.2	-1.6138	0.3218	0.1324	0.0159	0.225	1.3088	0.2943	1.5064	1.5064	483	4177.78	189	55.44	1787.85		10029.9		1	0	0	1	1	0	3.78449	7.16116	-5.24175
31	1	2014	7244.32	11073.3	2050.28	19630	3823.57	30680	3422.36	1678.22	158138	15600	755711	735549	11130.7	61940.6	46.2073	1.9091	41.0051	364.791	6.2913	-23.9772	-7334.28	-0.0464	0.3917	0.1241	0.0216	0.0096	1.6222	0.0986	2.056	1.604	1490	19647.2	755	43.7	7545.56	-15.61	154716	74359.4	0	1	1	1	0	0	6.9087	23.865	-6.62672
31	1	2017	16242.1	16077.2	4658.84	93136.7	12015.8	217597	12975.8	5874.35	1000000	15922.8	7400000	7300000	4050.03	799926	78.7146	1.1424	91.9286	135.408	9.2248	-41.6521	-40038.7	-0.04	0.7999	0.0931	0.013	0.0022	2.1669	0.0159	1.2326	1.1214	1644	16675.4	1714	37.65	14354.7	3.31	1008406	439086	0	1	1	1	0	0	8.37041	35.0318	-7.44659
31	1	2010	3672.45	4505.62	1433.65	0	-7559.27		404.489	113.127	16931.4	3000	16072.7	4341.15	46.0541	7041.17	41.8586	20.8462	7.6297	104.027	1.0845	0.6313	-381.773	-0.0225	0.4159	0	0.0239	0.2285	1.5746	0.1772	1.198	0.959	805	4378.83	528	55.44	3887.07	0	16526.9	4108.29	0	1	1	1	0	0	3.41578	5.83378	-6.2691
31	1	2013	5157.51	7573.17	1401.11	15888.4	-3552.86	17770	1744.14	-171.464	82100.3	12000	155305	139664	5233.34	33412.9	47.072	4.3917	20.5831	339.529	2.1228	0.6658	-189.24	-0.0023	0.407	0.1935	0.0212	0.0332	1.7513	0.1462	1.5947	1.3589	906	19751	516	59.31	5220.32	0.33	80356.1	18052.4	0	0	1	1	0	0	5.70704	16.2852	-6.24611
31	1	2015	8745.29	17643.7	2552.83	15100	-19940.7	107700	2220.53	-1201.82	187088	15600	2100000	2100000	10468.6	147159	84.2534	-24.5187	81.436	5187.96	12.3729	-6.2047	9898.08	0.0529	0.7866	0.0807	0.0119	0.0042	1.9524	0.0834	1.0269	0.8583	1486	18884.2	939	35.02	10469.5	-8.68	184867	30151.4	0	0	1	1	0	0	7.71263	29.7423	-6.84482
31	1	2012	4804.15	7144.18	1663.15	6188.8	-11923.4	3000	1915.61	92.7506	64219.4	8000	95439.6	79195.4	4606.84	16922.3	33.5243	7.2785	20.2671	420.124	1.5664	-6.5091	6208.85	0.0967	0.2635	0.0964	0.0298	0.0503	1.7347	0.1246	2.5472	2.2108	926	4082.5	612	58.98	5247.65	3.54	62303.8	6488.64	0	1	1	1	0	0	5.04952	12.7488	-6.41673
31	1	2016	12556.2	14038.8	3793.54	16531.7	-15852.2	23521.7	7101.42	4880.88	576422	15943.8	4100000	4100000	5954.69	461927	81.17	0.8468	86.0576	385.849	10.813	-73.2442	92886.5	0.1611	0.8014	0.0287	0.0123	0.0031	1.9369	0.0277	1.1679	1.0154	1697	17813.1	1396	34.34	11772	-0.68	569321	384454	0	1	1	1	0	0	7.98513	31.8812	-7.24137
31	1	2011	4491.54	6461.49	1795.14	8025.7	-16960.1	4846.5	1822.86	1418.37	57638	4000	35003.7	19043.2	3397.77	14827.1	31.6196	12.4621	8.9716	170.256	0.9388	-59.0622	80136.1	1.3903	0.2572	0.1392	0.0316	0.1283	1.6938	0.0694	3.0269	2.8837	934	4343.97	661	55.44	5081.05	0	55815.1	39288.2	0	1	1	1	0	0	3.96946	7.87829	-6.49375
32	1	2010	2338.56	998.377	976.44	1500	-3164.84	1500	461.132	71.3431	16872.9	5600	20326.8	14317.1	2234.92	6173.81	36.5901	19.8053	5.603	5.728	1.4147	29.2404	-7403.3	-0.4388	0.3659	0.0889	0.0273	0.115	1.0646	0.3319	2.0639	1.5753	682	3121.75	359	52.83	1977.52	0	16411.7	4938.1	1	0	1	1	1	0	4.03637	8.14615	-5.88332
32	1	2008	1242.14	210.393	261.73	607.562	-2350.78	500	6089.26		9396.65	5200	9175.36	6432.38	99.4981	3416.59	36.3596	15.4688	6.4465	9.6693	0.9764	20.5882	-3871.87	-0.412	0.3636	0.0647	0.648	0.1354	0.2376	0.5534	1.5528	1.2608	550	3065.35	96	52.83	697.49		3307.39		1	0	0	1	1	0	4.55993	10.3965	-4.56435
32	1	2014	1911.02	1117.57	547.592	2910	-8492.87	7638	1713.59	88.3788	31487.9	7500	16899.9	13677.8	1441.13	5786.04	18.3754	0.9693	2.6932	4.3827	0.538	14.3605	-9756.95	-0.3099	0.1838	0.0924	0.0544	0.1131	1.2151	0.2382	3.604	2.8206	432	5644.74	450	62.74	1456.17	-5.53	29774.3	66.4258	1	0	1	1	1	0	3.62582	6.57327	-6.10925
32	1	2009	2030.27	518.852	846.23	0	-2606.65		389.789	131.352	11863.4	5600	13217.1	8940.06	174.625	3610.69	30.4355	19.6102	5.7831	7.5469	1.2434	1.1451	-238.79	-0.0201	0.3044	0	0.0329	0.1536	0.8803	0.472	2.1729	1.593	668	3059.35	311	52.83	1610.97	0	11473.6	8166.24	0	0	1	1	0	0	3.74947	7.02928	-5.73979
32	1	2017	9067.5	1131.48	3850.96	17012	1129.4	18381.6	16726.4	4922.99	275888	63633.3	270612	234279	522.359	44983.2	16.4942	7.6968	1.4331	4.3705	0.9744	5.5826	504.399	0.0018	0.163	0.0617	0.0606	0.0335	3.1779	0.2306	2.4534	2.1204	288	599.377	2124	44.73	6910.65	-3.7	259162	-8568.67	1	0	0	0	0	0	4.84738	11.7486	-7.66106
32	1	2015	6324.11	1723.89	1634.03	7008.36	-30063.6	9658.36	10747.4	9033.85	257037	31727.8	90082.5	78190.4	10339	51134.2	23.9161	4.6052	18.031	4.3377	0.6244	-3.4131	8208.81	0.0319	0.1989	0.0273	0.0418	0.0702	2.1749	0.1234	1.6878	1.6069	460	4779.6	2664	59.89	4048.43	-2.85	246289	216515	0	1	1	1	0	0	3.5209	6.19836	-7.88758
32	1	2016	12787.5	1756.46	5692.57	15000	-5828.92	16859.9	11803.4	1055.96	279534	63748.1	282386	247191	5764.74	60436	23.6825	7.2748	2.0149	5.8141	1.0526	-23.7995	11098	0.0397	0.2162	0.0537	0.0422	0.0453	3.2396	0.2281	1.7614	1.4658	394	858.602	2602	48.43	10055.8	-11.46	267731	21441.2	0	1	1	1	0	0	4.68699	10.984	-7.86404
32	1	2012	2426.18	1357.88	644.512	3000	-13483.5	3000	2289.33	-641.463	33272.1	7500	14914.3	11050.9	909.514	4835.64	14.5336	0.3544	2.2444	3.8943	0.4477	-3.7846	4082.37	0.1227	0.1453	0.0902	0.0688	0.1627	1.1599	0.2254	5.403	4.3273	558	4934.12	24	66.99	1779.73	14.16	30982.8	556.549	0	0	1	1	1	0	6.43202	20.6854	-3.17805
32	1	2011	2469.08	1026	768.972	500	-17661.5	2000	2930.79	2469.66	33357.1	7500	20345.5	14522.8	7188.5	3796.56	11.3816	10.9251	3.7907	4.6362	0.8101	-3.8467	5435.08	0.1629	0.1138	0.015	0.0879	0.1214	0.8986	0.2248	7.3511	6.1274	740	3225.17	12	52.83	1817.49	0	30426.3	14014.5	0	1	1	1	0	0	7.43571	27.6449	-2.48491
32	1	2013	2668.82	1883.44	814.568	2912	-9466.89	4912	1625.21	-664.114	31333.1	7500	14378.6	12684.5	0.7243	6040.1	19.2794	-9.7738	2.3433	3.9063	0.4451	-9.2675	7018.75	0.224	0.1928	0.0929	0.0519	0.1856	1.3773	0.2394	3.8351	2.9039	550	6191.21	114	68.27	2180.25	1.28	29707.9	-1274.93	0	0	0	1	0	0	4.8373	11.6997	-4.7362
33	1	2012	6393.68	9709.05	1928.83	0	-65877.8		14290	11605.1	71721.4	5335	29860.7	1725.03	51256.1	3599.66	5.019	23.9414	1.3415	10.7842	0.6443	7.5302	-39685.8	-0.5533	0.0502	0	0.1992	0.2141	1.6042	0.0744	19.4579	19.4579	1359	1012.66	28	53.71	6759.65	0	57431.4	39148.4	0	0	1	1	1	0	6.97209	24.305	-3.3322
33	1	2010	2186.67	4865.56	693.04	0	-12208	0	1791.08	616.051	14943.7	4000	14867.2	783.32	620.233	1246.82	8.3434	47.9252	17.5406	10.3686	1.1796	5.9705	-5831.03	-0.3902	0.0834	0	0.1199	0.1471	1.3612	0.2677	11.3292	11.3292	720	639.599	255	53.71	2808.71	0	13152.6	4063.65	0	0	1	1	0	0	4.06565	8.26475	-5.54126
33	1	2009	1666.31	3265.32	516.03	0	-7635.96	0	1175.03	907.831	10264	4000	9958.45	497.862	21083.4	896.565	8.7351	39.6985	1.4033	6.6115	1.0489	5.3708	-3280.9	-0.3197	0.0874	0	0.1145	0.1673	1.3881	0.3897	10.1913	10.1913	498	536.169	190	53.71	1995.52	0	9088.96	5079.4	0	0	1	1	0	0	3.95915	7.83745	-5.24702
33	1	2011	4286.51	6847.77	973.65	0	-16340.6	0	2684.84	893.766	20967.8	4000	22958.7	1298.82	4221.56	1637.52	7.8097	48.675	18.0584	10.6186	1.2786	4.6421	-6068.38	-0.2894	0.0781	0	0.128	0.1867	1.4985	0.1908	11.9951	11.9951	964	856.196	18	53.71	4313.93	0	18283	5130.38	0	0	1	1	0	0	7.15108	25.569	-2.89037
33	1	2013	8125.38	15395.3	2142.65	0	-67560.6		7455.05	-6834.93	83817.1	5335	37659.8	2142.73	3151.11	9423.54	11.243	15.5836	1.252	12.2256	0.4843	3.514	-18992.6	-0.2266	0.1124	0	0.0889	0.2158	1.8607	0.0637	8.5916	8.1061	1431	918.909	36	46.95	9198.87	-6.76	76362	18930.6	0	0	1	1	0	0	6.95283	24.1709	-3.58352
33	1	2014	9244.22	19294.2	2482.84	0	-68418.5		6714.56	-740.489	92397	8002.5	47618.2	3020.24	1243.86	12714.5	13.7607	18.8692	1.1972	12.8336	0.5405	2.862	-15665.1	-0.1695	0.1376	0	0.0727	0.1941	1.9637	0.0866	6.9976	6.556	1550	1021.39	48	46.95	11044.4	0	85682.5	9320.42	0	0	1	1	0	0	6.89977	23.8034	-3.8712
33	1	2015	12996.6	37215	3109.81	0	-77299.9		7166.4	451.841	108548	19206	64146	3666.9	7501.99	16441.5	15.1468	11.5076	25.9822	18.4269	0.6384	1.6934	-10472	-0.0965	0.1515	0	0.066	0.2026	2.2995	0.1769	6.295	6.2864	1823	1186.63	108	41.95	18173.3	-5	101382	15699.1	0	0	1	1	0	0	6.38679	20.3955	-4.68213
33	1	2008	1954.39	3278.27	501.58	0	-3902	1100	4714.99		8724.55	1005.25	8755.59	343.601	102.871	2848.75	32.6521	28.6924	3.0122	5.1491	1.0036	1.3025	-406.588	-0.0466	0.3265	0	0.5404	0.2232	1.4854	0.1152	2.7078	2.7078	469	425.271	185	53.71	2071.38		4009.56		1	0	0	1	1	0	3.85709	7.43858	-5.22036
33	1	2016	11154.8	34485.4	3131.53	0	-24273.5		9992.24	2825.84	125960	19206	57854.3	3908.38	142.158	15736.1	12.6058	10.8406	54.4225	19.4364	0.5103	2.061	-4002.21	-0.0318	0.1249	0	0.0793	0.1928	2.5399	0.1525	7.6616	7.6615	1327	922.199	144	32.86	16823.6	-9.09	115968	14586.3	0	0	1	1	0	0	5.99587	17.9752	-4.96981
33	1	2017	10837.8	21420.6	3258.45	22315	-2499.73	22239	6943.04	-3049.2	152537	19299.6	40778.1	2697.14	11082.9	33512	21.9698	8.5096	1.9432	15.2211	0.3399	-104.515	20900.7	0.137	0.2197	0.1463	0.0455	0.2658	2.4176	0.1265	3.99	3.6419	1153	858.271	186	31.03	12936	-1.83	145594	29626.2	0	0	1	1	0	0	5.39015	14.5269	-5.22575
34	1	2014	14097.4	2617.04	17376.5	58817.3	-49454.9	13461.8	25424.4	16208.4	502309	129761	77476.4	29631.3	27226.7	72014.3	19.757	9.8639	1.077	11.2772	0.2229	2015.88	-7.97561e+06	-15.8779	0.1434	0.1171	0.0506	0.182	2.5922	0.2583	1.6755	1.3767	1676	9044	12	45.8	22390.8	-9.06	476885	293360	1	0	1	1	1	0	8.77282	38.4812	-2.48491
34	1	2012	3317.81	428.717	3579.83	0	-70609.4		26203.4	22373.8	91376.4	16366	22536.3	10507.5	122.659	3063.79	3.4872	13.9587	1.1952	6.5785	0.3911	9.719	-54900.2	-0.6008	0.0335	0	0.2868	0.1472	2.3227	0.1791	25.1136	24.2147	461	6713.4	12	63.91	4703.79	0	65173	45128.2	0	0	1	1	0	0	7.53798	28.4105	-2.48491
34	1	2010	1956.16	262.912	1126.07	0	-13491.5		2770.57	2581.12	17984.9	12274.5	11730.9	4743.62	3046.91	1167.48	6.4914	40.3227	14.7581	9.6333	1.0202	6.8504	-7393.77	-0.4111	0.0649	0	0.154	0.1668	2.1583	0.6825	12.9989	12.397	207	242.138	414	63.91	1791.79	0	15214.3	10391.6	0	0	1	1	0	0	3.34412	5.59156	-6.02587
34	1	2011	2684.08	386.073	1776.3	0	-10084.8		3829.6	1059.02	23874.5	12274.5	18364.5	8625.08	7256.89	1488.39	6.2342	29.7733	11.0459	9.4293	0.8774	3.4386	-2774.21	-0.1162	0.0623	0	0.1604	0.1462	2.3627	0.5141	8.8852	8.3813	254	6792.94	12	63.91	2697.35	0	20044.9	4830.55	0	0	1	1	0	0	7.33327	26.8884	-2.48491
34	1	2016	34259.3	2756.15	37895.3	95517.5	-41733.2	94453	56254.9	13618.4	1000000	277088	185469	81332.5	128934	63386.1	18.4898	6.4929	2.1029	6.4728	0.2029	21.9706	-73352.3	-0.0734	0.0634	0.0955	0.0563	0.1847	3.4008	0.2771	2.9887	2.6614	1634	9164.11	12	26.34	48999.9	-12.02	983887	238698	1	0	1	1	1	0	9.64574	46.5201	-2.48491
34	1	2017	49847.7	2637.6	45102.4	80908.6	-58606.8		76124.1	19869.2	988403	275799	176821	72545	80608.9	47726.4	12.9841	2.7419	1.5496	6.0201	0.1743	11.5712	-54252.1	-0.0549	0.0483	0.0819	0.077	0.2819	3.5968	0.279	4.0084	3.623	1668	3293.45	12	22.62	60848	-3.72	912279	-71607.5	0	0	0	1	0	0	9.59799	46.0607	-2.48491
34	1	2013	4923.17	828.725	8594.14	20717.7	-63505.5		9215.96	-16987.4	192741	70505.8	38050.4	17337.5	14397.5	25911.9	20.9138	10.4409	1.1324	7.2337	0.2679	1.4634	-7434.72	-0.0386	0.1344	0.1075	0.0478	0.1294	2.3221	0.3658	3.5781	3.2346	1012	7281.87	12	54.86	10319.7	-9.05	183525	118352	0	0	1	1	1	0	8.06176	32.496	-2.48491
34	1	2009	609.204	191.147	316.351	0	-1370.88		189.451	72.6069	5012.16	1000	5889.62	3278.46	84.8742	1326.03	26.4562	41.5448	455.341	10.5415	1.5503	1.5557	-170.614	-0.034	0.2646	0	0.0378	0.1034	1.4618	0.1995	2.9519	2.9465	129	65.9657	116	63.91	556.457	0	4822.71	11755.3	0	0	1	1	0	0	3.92736	7.71206	-4.75359
34	1	2008	201.854	56.8467	98.25	0	-178.749		9518.7		2586.06	1000	1542.28	1028.52	44.9851	572.359	22.1325	9.8444	3.9569	6.764	0.5964	1.8975	-27.1341	-0.0105	0.2213	0	3.6808	0.1309	1.7163	0.3867	3.9449	3.5954	43	57.63	36	63.91	239.245		-6932.64		0	0	0	1	0	0	3.7575	7.0594	-3.58352
34	1	2015	18437.6	2897.9	24686.3	83238.4	34316.6	10000	42636.5	17212.2	787825	265838	112378	43340.9	41407.9	104164	18.4777	8.0799	1.5964	6.6434	0.1742	244.861	672224	0.8533	0.1322	0.1057	0.0541	0.1641	2.8795	0.3374	0.814	0.5262	1746	9280.47	12	38.36	31087	-7.44	745188	268304	1	0	1	1	1	0	9.14472	41.8129	-2.48491
35	1	2011	660.839	728.245	1572.19	800	-5911.69	2000	528.899	207.532	22428.4	3000	44619	37916.8	2049.68	7461.25	42.4058	28.6471	10.4454	16.4765	2.1727	39.0374	-18462.2	-0.8232	0.3327	0.0357	0.0236	0.0148	3.1067	0.1338	2.3211	1.8691	89	559.214	300	65.26	1988.92	0	21899.5	3576.26	1	0	1	1	1	1	5.00213	12.5107	-5.70378
35	1	2010	451.202	685.455	1194.48	2000	-4568.59	4000	321.367	218.54	18644.6	3000	33906.8	28905.1	10306.6	10817	58.0165	30.371	9.0633	13.3621	2.7179	32.4769	-11869.9	-0.6366	0.5802	0.1073	0.0172	0.0133	0.5375	0.1609	1.6569	1.2976	897	591.748	440	65.26	1535.48	0	18323.2	12119.5	1	0	1	1	1	1	4.3446	9.43776	-6.08677
35	1	2013	1617.26	1513	1471.43	5000	-5184.04	6694.75	2519.43	-643.256	69339	4000	49827.8	41170.8	3543.69	15539.6	27.5217	11.4193	8.6249	5.7639	0.8218	75.5321	-31324.9	-0.4518	0.2241	0.0721	0.0363	0.0325	2.0543	0.0577	2.3896	2.0854	309	8674.5	720	61.41	2410.51	-3.85	66819.6	18057.3	1	0	1	1	1	1	4.23708	8.97641	-6.57925
35	1	2014	2748.45	2752.15	1322.32	18313.3	11689.1	26354.4	2248.09	-271.343	91329.2	8000	83261.6	74293.5	6285.91	30816.9	40.6253	2.8429	12.1924	7.7025	1.0364	-23.4207	-21901.4	-0.2398	0.3374	0.2005	0.0246	0.033	1.6603	0.0876	1.2115	0.9694	565	22955.4	810	62.38	2972.5	0.97	89081.1	22261.6	0	0	1	1	0	1	4.63271	10.731	-6.69703
35	1	2017	11364.9	11682.3	3070.56	15000	-19846.8	18500	22436.9	-2375.35	606910	59039.3	276757	210210	1096.71	163070	27.0496	8.2838	41.3946	1.7153	0.4976	91.0682	-144593	-0.2382	0.2687	0.0247	0.037	0.0411	2.3121	0.0973	1.5389	1.5026	989	12839.6	246	41.06	9984.72	-3.52	584473	103723	1	0	1	1	1	1	7.02556	24.6793	-5.50533
35	1	2008	178.879	339.847	787.77	0	-174.248		448.16		4235.24	1000	16888.8	15867.3	10	2844.92	67.1837	10.9432	25.1764	13.1838	2.6367	0.6271	-8.7417	-0.0021	0.6717	0	0.1058	0.0106	0.0793	0.2361	1.3037	1.0822	871.433	429.914	290	65.26	943.388		3787.08		0	0	0	1	1	1	4.06453	8.26018	-5.66988
35	1	2009	496.056	562.787	714.45	0	-194.368		102.827	39.7874	6306.52	1000	21436.3	18645.9	12181.4	3867.87	61.3313	30.6118	11.9459	11.6673	2.182	0.7836	-12.1845	-0.0019	0.6133	0	0.0163	0.0231	0.1524	0.1586	1.4869	0.8428	886.239	452.206	263	65.26	1032.1	0	6203.7	2416.62	0	1	1	1	0	1	4.40069	9.68302	-5.57215
35	1	2015	5529.08	3946.13	1465.78	17037.2	8490.53	21000	7884.46	5636.37	247734	12513.4	96457.9	81773.8	5249.21	72590	31.4205	3.2237	12.2697	3.0737	0.569	4.3957	2985.75	0.0121	0.293	0.0688	0.0318	0.0573	2.2284	0.0505	1.055	0.9741	464	32880.1	846	66.14	4308.34	3.76	239849	150768	1	0	1	1	1	1	4.73634	11.2165	-6.74052
35	1	2016	8453.6	10121.6	2075.87	11000	-16593	11000	24812.3	16927.8	505563	59039.3	233094	181766	1535.4	101475	20.3755	7.6469	35.9905	2.3133	0.6189	-7.4387	9874.43	0.0195	0.2007	0.0218	0.0491	0.0363	2.3249	0.1168	2.0776	2.0359	748	13342.7	714	44.58	7648.42	-21.56	480750	240901	0	1	1	1	0	1	5.78831	16.7523	-6.57088
35	1	2012	857.43	918.33	1559.33	0	-21996.1	1000	3162.69	2633.79	51925	4000	42514.9	34188.6	2049.68	6475.38	16.418	16.6153	8.3462	8.3631	1.1436	-48.627	85568.3	1.6479	0.1247	0	0.0609	0.0202	2.9638	0.077	6.962	6.2176	108	692.5	540	65.26	2092.06	0	48762.3	26862.8	0	1	1	1	0	1	4.36604	9.53116	-6.29157
36	1	2012	1520.09	1156.52	2902.72	111116	-13104.8	2000	1133.97	310.558	40130.4	4800	67292.9	56170.1	24047.4	14201.8	35.3892	18.7187	2.298	3.8635	1.8246	42.8295	-44901.8	-1.1189	0.3539	2.7689	0.0283	0.0226	2.8195	0.1196	2.6917	2.4025	221	464.272	1068	72.16	3705.7	0	38996.4	6186.55	1	0	1	1	1	0	4.14327	8.58333	-6.97354
36	1	2013	1663.91	1342.86	2895.89	149621	-17011.7	2000	1419.84	285.864	51104.2	4800	69270.8	56775.4	32288.9	18394	35.993	19.6088	2.023	3.0897	1.5185	37.228	-50664.9	-0.9914	0.3599	2.9278	0.0278	0.024	2.8856	0.0939	2.697	2.4082	212	363.775	1066	72.16	3797.92	0	49684.4	10687.9	1	0	1	1	1	0	4.17411	8.7116	-6.97167
36	1	2011	1656.13	1002.59	2587.71	77026.1	-12242.2		823.415	-5041.71	33633.3	4800	62839.7	52716.9	17889.7	13737.9	40.8461	19.5047	7.2362	3.7753	1.8684	0.8894	-871.057	-0.0259	0.4085	2.2902	0.0245	0.0264	2.7897	0.1427	2.2982	2.0306	208	423.275	952	72.16	3385.33	0	32809.9	-186128	0	0	0	1	0	0	4.18978	8.77712	-6.85856
36	1	2017	7691.23	2104.86	4445.36	46498.5	37362.3	42000	2247.22	-255.784	156721	38400	162438	147740	40	109257	69.7399	-8.1306	1.2742	2.6993	1.0817	-1.2719	-3801.69	-0.0243	0.6971	0.2967	0.0143	0.0473	3.2546	0.245	1.0428	0.8597	285	11852.5	1636	62.97	7384.18	0.92	154474	13348.2	0	0	1	1	0	0	4.59804	10.571	-7.40001
36	1	2016	9079.71	3097.02	5424.55	44152.5	28192.6	33000	2503	-1284.4	143628	38400	134916	133002	6000	76417.3	57.3824	-20.1883	1.3754	2.2276	0.9295	-0.3605	-813.075	-0.0057	0.5321	0.3074	0.0174	0.0673	3.2876	0.2674	1.4313	1.2175	339	12591.4	1996	62.05	9077.57	-7.11	141125	-1747.83	0	0	0	1	0	0	4.21351	8.87682	-7.5989
36	1	2015	2873.48	2287.31	5848.05	44152.5	509.898	25000	3787.41	-918.829	146661	38400	145239	119980	14150	42641.7	38.7232	14.0671	1.2759	2.6813	1.1959	-19.1442	-780.927	-0.0053	0.2908	0.3011	0.0258	0.0198	3.1657	0.2618	2.6004	2.3217	312	12972.7	2152	69.16	7396.29	-3	142873	51338.7	0	0	1	1	0	0	4.21198	8.8704	-7.67415
36	1	2009	4525.21	3825.68	3425.58	30421.4	-9821.18		5428.53	-406.332	224803	4800	33214.9	4542.21	1085.84	12641.8	41.4114	2.2606	1.1286	0.7686	0.3746	0.1929	-151.56	-0.0007	0.0562	0.1353	0.0241	0.1362	1.6189	0.0214	0.3661	0.146	1175	23165.1	1261	72.16	5930.85	0	219374	-406.922	0	0	0	1	1	0	3.27109	5.35003	-7.13966
36	1	2010	4582.3	1953.63	4201.97	33909.3	-9821.18		5865.13	436.601	224803	4800	30959.8	3237	49095.8	7416.35	38.3287	8.3897	3.0706	2.8525	0.4448	0.2025	-159.103	-0.0007	0.033	0.1508	0.0261	0.148	1.6598	0.0214	0.3843	0.1568	1172	25175.3	1546	72.16	6162.74	0	218938	-436.594	0	1	0	1	0	0	2.99702	4.49106	-7.34343
36	1	2008	4569.41	2339.33	1097.15	39796.9	-9821.18		5021.79		224803	4800	31468.7	3531.55	49861.4	8595.61	38.5275	7.0065	0.8815	3.3141	0.429	0.1829	-143.704	-0.0006	0.0382	0.177	0.0223	0.1452	0.9946	0.0214	0.3802	0.1533	1172.38	24721.7	1273	72.16	3169.77		219781		0	0	0	1	0	0	3.20762	5.1444	-7.14913
36	1	2014	2260.24	1879.65	3569.63	32289.3	-49065.6	2000	4706.24	3286.4	96240.6	6400	83931.3	68532.3	150	19530.9	20.4496	14.0102	1.4613	2.6638	1.1392	-22.2092	87176.6	0.9058	0.2029	0.3355	0.0489	0.0269	2.8878	0.0665	4.8605	4.4846	268	411.628	1314	72.16	4811.6	0	91534.4	41850	0	1	1	1	0	0	4.15692	8.64	-7.18083
37	1	2015	23078.3	68228.2	9305.95	45956.3	-79998.8	23946.4	12512	7787.97	388848	112723	178914	69861.5	2508.19	118338	31.0781	15.2633	1.5933	6.5921	0.668	56.4255	-361118	-0.9287	0.3043	0.1182	0.0322	0.129	3.9011	0.2899	1.5716	1.3023	742	2148.07	3425	64.31	36697.9	-23.6522	376336	234236	1	0	1	1	1	0	3.9558	7.82419	-8.13886
37	1	2011	13499.7	20235.1	7897.78	40948.2	-38321		3278.85	-4460.58	64906.5	21000	64223	9279.71	33.2789	12815.3	19.7955	28.7596	10.6698	7.7172	0.9895	1.7372	-5325.7	-0.0821	0.1974	0.6309	0.0505	0.2102	2.8341	0.3235	4.4888	4.121	1059	2134.52	2906	87.9622	18018.2	0	61627.7	-155436	0	0	0	1	0	0	3.09558	4.79132	-7.97453
37	1	2012	15124.9	29207.2	7661.8	56449.7	-43273.6		4926.98	1648.12	84357.2	21000	80620.5	13661.4	6793.8	14443.3	17.1215	28.5092	1.6365	9.3886	1.0802	1.8884	-6537.43	-0.0775	0.1712	0.6692	0.0584	0.1876	3.0887	0.2489	4.8797	4.4964	955	2573.15	2820	87.9622	20961.4	0	79430.2	17802.6	0	0	1	1	0	0	3.35302	5.62136	-7.94449
37	1	2013	18794	60137.2	9478.31	45814.3	-65966.3		3941.25	-985.724	124967	21000	150999	43047.6	10587.7	39624	31.7075	41.7741	1.9531	9.4682	1.4427	1.1108	-5862.03	-0.0469	0.3171	0.3666	0.0315	0.1245	3.4678	0.168	2.7158	2.4175	1034	2240.75	3488	87.9622	33157.7	0	121026	41595.8	0	0	1	1	0	0	3.76794	7.0987	-8.15708
37	1	2014	26423.3	71480.1	11180.2	46341.9	-70482.5		4724	782.748	146824	21000	193415	59814.5	316.292	45317.5	31.0805	24.2223	1.6063	7.9801	1.4233	1.0186	-5743.48	-0.0391	0.3087	0.3156	0.0322	0.1366	3.7238	0.143	2.4905	2.1961	979	2619.18	3088	87.9622	40551.3	0	142100	21074.3	0	0	1	1	0	0	4.13731	8.55869	-8.03528
37	1	2010	6527.69	12546.2	5985.89	44152.5	-9821.18		7739.44	-2512.58	224803	21000	665.506	-6865.62	28012.5	39124.5	29.0464	70.5522	79.5178	73.869	2.8379	0.5304	-416.732	-0.0019	0.174	0.1964	0.0344	9.8086	2.4058	0.0934	1.0065	0.7431	1056	93678.5	2203	87.9622	11708.1	0	217063	2512.58	0	0	1	1	0	0	-1.19703	0.71644	-7.69758
37	1	2009	5880.04	12140.7	4451.19	50549.1	-9821.18		10252	-9363.14	224803	21000	225.982	-6276.68	10436.4	44683.4	21.9277	67.7866	1.9334	50.2264	2.0412	0.4213	-331.013	-0.0015	0.1988	0.2249	0.0456	26.0199	2.1977	0.0934	0.7994	0.5247	1094.77	70872.7	1638	87.9622	9857.4	0	214551	-9874.62	0	0	0	1	1	0	-1.98078	1.96174	-7.40123
37	1	2008	5306.66	11781.6	5525.59	47923.1	-9821.18		377.584		224803	21000	2344.26	-4406.04	8902.66	49604.8	9.7217	86.1625	10.8408	40.7549	1.3359	0.2963	-232.801	-0.001	0.2207	0.2132	0.0017	2.2637	2.2447	0.0934	0.616	0.3181	1128.73	50682.3	1478	87.9622	10652.1		224425		0	0	0	1	0	0	0.46128	0.10639	-7.29845
37	1	2017	66673.1	95391.1	28264.8	46431.5	7345.67	160863	45476.3	32751.1	1200000	115190	343637	69454.8	114466	205431	26.5224	17.1221	1.6046	6.9441	0.3742	9.1848	5397.48	0.0045	0.1712	0.0387	0.0379	0.194	3.9832	0.096	1.4645	1.1348	1432	1950.89	4255	57.56	76884	-2.43	1160664	542784	1	0	1	1	1	0	4.39149	9.6426	-8.35585
37	1	2016	44352.3	63890.1	10096.6	45985.2	62615.9	295387	12725.2	213.176	630605	112687	242467	113991	74198.6	238303	49.5558	12.1828	1.9828	5.5837	0.4757	5.8986	29547.7	0.0469	0.3779	0.0729	0.0202	0.1829	4.2021	0.1787	0.8652	0.6368	637	2205.73	3716	59.99	42569.3	-4.32	617880	241544	1	0	1	1	1	0	4.17822	8.72875	-8.2204
38	1	2012	6304.52	5999.67	5055.54	44152.5	-10560		1068.47	175.301	27934.2	9000	25154	6320.76	790.446	6512.69	26.1441	22.3966	1.6277	3.2643	1.0684	2612.86	-2.20734e+06	-79.0194	0.2331	1.5806	0.0382	0.2506	2.9561	0.3222	3.4148	3.0871	455	1665.56	66	53.6088	8746.8	0	26865.7	8605.06	0	0	1	1	0	0	5.94312	17.6603	-4.18965
38	1	2013	7054.41	11533.5	8372.56	44152.5	-8723.63	687.714	1123.46	54.9952	36057.3	9000	32476.9	9267	693.658	10878.8	32.0947	11.8858	1.6015	2.4296	1.015	1093.1	-762864	-21.157	0.3017	1.2245	0.0312	0.2172	3.1715	0.2496	2.3746	2.0854	585	2219.68	90	53.6088	13948.9	0	34933.8	8068.1	1	0	1	1	1	0	5.88847	17.3371	-4.49981
38	1	2015	15428.7	18686.6	13652.4	44152.5	-17699.7	23944.8	2663.84	1412.03	134851	27495.3	65211	22492.9	20153.7	48111.1	50.6226	18.3122	4.1686	2.7567	0.7238	96.7073	-136935	-1.0155	0.3568	0.3274	0.0198	0.2366	3.4295	0.2039	1.8436	1.6252	774	1984.21	108	39.47	23887	-14.1388	132187	88105.8	1	0	1	1	1	0	6.40325	20.5008	-4.68213
38	1	2014	10508	13486.2	9303.27	44152.5	-9504.2	3663.06	1251.81	128.346	45332.7	9000	38620.6	9828.58	165.101	16251.6	36.2137	8.9436	34.7777	2.3316	0.949	49.3708	-37538.4	-0.8281	0.3585	0.974	0.0276	0.2721	3.219	0.1985	1.9918	1.9744	660	2218.48	150	53.6088	16501.6	0	44080.9	9147.09	1	0	1	1	1	0	5.55091	15.4063	-5.01064
38	1	2017	16975	32434.8	17426.8	39633.9	40800.5	58506.5	4550.79	768.755	295176	32797.7	191497	153624	3831.13	187628	64.8626	-7.9787	2.5918	2.9419	0.6948	-12.3553	-40328.2	-0.1366	0.6356	0.1343	0.0154	0.0886	3.7453	0.1111	0.9743	0.6232	762	3628.42	96	29.25	32249.7	-1.26	290625	38389.6	0	1	1	1	0	0	7.59828	28.8669	-4.56435
38	1	2011	4211.4	2751.09	3096.16	46853.4	-9598.56		893.168	-4540.67	19153.8	9000	16977.6	4162.53	11.78	4095.72	21.4448	25.5792	9.4899	3.8706	0.8864	1.3764	-1056.92	-0.0552	0.2138	2.4462	0.0466	0.2481	2.8733	0.4699	3.5565	3.2134	293	1100.67	1139	53.6088	5184.91	0	18260.7	-191769	0	0	0	1	0	0	2.70174	3.64971	-7.03791
38	1	2016	28586.2	43271.6	19712.6	44152.5	5604.62	30067.5	3782.03	1118.19	256017	27668.9	164735	120114	27333.3	145973	67.6931	-18.1459	3.8027	3.8098	0.8429	-8.3766	-3755.81	-0.0147	0.5702	0.1725	0.0148	0.1735	3.4237	0.1081	1.0553	0.6945	1345	3180.87	132	30.51	41270	-8.96	252235	120049	0	1	1	1	0	0	7.12929	25.4134	-4.8828
38	1	2008	4559.02	2650.64	1243.15	45397.8	-9821.18		4970.98		224803	9000	31879.5	3769.3	50578.5	9547.42	38.6284	5.8901	0.7411	2.786	0.4162	0.1813	-142.446	-0.0006	0.0425	0.2019	0.0221	0.143	1.066	0.04	0.3769	0.1503	1173	24355.5	1270	53.6088	3406.05		219832		0	0	0	1	0	0	3.22295	5.19369	-7.14677
38	1	2009	704.545	1855.04	533.341	46228	16918.3		5432.7	-386.921	215464	9000	25683.5	6904.44	2902.92	12713.5	39.6606	5.8901	1.1459	2.0026	0.4217	0.2035	275.43	0.0013	0.059	0.2146	0.0252	0.0274	0.1847	0.0418	0.3862	0.1617	1081.79	25686.2	196	53.6088	1301.22	0	210031	-9800.86	0	0	0	1	0	0	4.87549	11.8852	-5.27811
38	1	2010	704.545	1855.04	646.068	46346.9	16918.3		5433.84	1.1435	215464	9000	25683.5	6904.44	2902.92	12713.5	39.6522	5.8901	2.1558	2.0026	0.4217	0.2035	275.43	0.0013	0.059	0.2151	0.0252	0.0274	0.2676	0.0418	0.3862	0.1617	1082	25686.2	238	53.6088	1413.94	0	210030	-1.1406	0	1	0	1	0	0	4.68133	10.9574	-5.47227
39	1	2017	8401.83	3459.48	4118.94	43538.7	-31119.8	7358.67	22377.6	19821.1	358755	22661.1	27819.6	7427.28	1755.98	55759.2	16.0319	5.3261	5444.71	8.333	0.1283	129.265	-321816	-0.897	0.1554	0.1214	0.0624	0.302	3.3815	0.0632	1.1124	1.1124	261	1746.34	1516	39.06	7677.33	-10.91	336378	264072	1	0	1	1	1	0	2.90967	4.23308	-7.32383
39	1	2016	6747.32	2892.07	3438.5	44136.4	-18938.9	700	2556.45	-2087.14	74862	16683	15800.4	5197.3	70	21852.3	29.2836	5.2944	1206.9	47.4756	0.2535	6.8981	-10451.4	-0.1396	0.2919	0.5896	0.0341	0.427	3.4399	0.2229	2.5364	2.5364	203	1844.53	1265	49.97	6330.32	-5.33	72305.6	27154.6	1	0	1	1	1	0	2.52496	3.18772	-7.14283
39	1	2011	1135.37	695.893	451.901	47019.2	-5654.82	0	446.674	-6485.2	8067.21	3000	7024.28	2624.22	50	1406.98	18.0606	28.2311	896.203	10.6838	0.8707	2.0202	-913.909	-0.1133	0.1744	5.8284	0.0554	0.1616	2.2177	0.3719	5.2201	5.218	109	364.559	166	73.73	1001.28	0	7620.54	-200912	0	0	0	1	0	0	3.74514	7.01304	-5.11199
39	1	2012	1837.01	902.186	665.856	49016	-8964.35		560.569	113.894	12479.3	3000	9049.79	2702.17	336	2442.11	22.2618	32.9643	1526.02	12.5454	0.8809	1.563	-1120.9	-0.0898	0.1957	3.9278	0.0449	0.203	2.5009	0.2404	4.0387	4.0385	122	1994.09	245	73.73	1487.61	0	11918.7	4298.17	0	0	1	1	0	0	3.60924	6.5133	-5.50126
39	1	2013	2971.25	1903.01	1062.39	39414.2	-11048.8		429.059	-131.51	14160.7	3000	14424.5	4068.72	193	4480.59	33.004	37.6472	8050.84	25.148	1.0829	1.0567	-934.021	-0.066	0.3164	2.7834	0.0303	0.206	2.8503	0.2119	2.5835	2.5834	146	1958.41	391	73.73	2524.67	0	13731.6	1812.9	0	0	1	1	0	0	3.60798	6.50875	-5.96871
39	1	2014	3321.02	2752.39	1414.57	35860.6	-11405.6		488.41	59.3514	15478.2	3000	17806.3	4778.99	193	4712.2	31.691	43.7483	14680.4	51.9895	1.2016	1.0417	-950.497	-0.0614	0.3044	2.3168	0.0316	0.1865	2.9406	0.1938	2.547	2.5469	171	2779.79	521	73.73	3236.6	0	14989.8	1258.2	0	0	1	1	0	0	3.53156	6.23595	-6.25575
39	1	2015	4839.77	2344.44	2170.69	17945.1	-10126.5		4643.59	4155.18	49794.6	16000	17186.8	4955.27	5368.68	5339.64	10.7233	18.9128	11238.5	50.9443	0.5266	1.776	-1438.77	-0.0289	0.1072	0.3604	0.0933	0.2816	3.1684	0.3213	6.6021	6.602	182	2652.17	799	55.3	4325.95	-18.43	45151	30161.2	0	0	1	1	0	0	3.06854	4.70796	-6.68336
39	1	2008	768.421	8940.06	4192.89	39925.6	16918.3		48562.4		215464	3000	23160.2	5443.96	52425.8	6866.51	36.6954	12.7483	1.604	6.0299	0.5003	0.1956	264.738	0.0012	0.0319	0.1853	0.2254	0.0332	1.8857	0.0139	0.4066	0.1749	1078.01	27935.3	214	73.73	7105.43		166902		0	0	0	1	1	0	4.68421	10.9709	-5.36598
39	1	2009	837.065	8983.04	633.658	39068.3	16918.3		6462.99	591.302	215464	3000	20448.4	3874.48	51843.6	583.101	33.3381	20.1183	1.2079	6.8402	0.5847	0.2259	305.747	0.0014	0.0027	0.1813	0.03	0.0409	1.2039	0.0139	0.4286	0.1887	1073.95	30352.5	233	73.73	3579.69	0	209001	42099.3	0	1	1	1	0	0	4.47462	10.0111	-5.45104
39	1	2010	885.379	9013.29	811.893	44627.9	16918.3		6931.88	468.888	215464	3000	18539.8	2769.8	20184	50807	31.083	25.3057	9.2619	8.6039	0.6442	0.234	316.711	0.0015	0.2358	0.2071	0.0322	0.0478	1.2615	0.0139	0.444	0.1987	1071	32053.8	299	73.73	3781.49	0	208532	-468.891	0	1	0	1	0	0	4.12723	8.51702	-5.70044
40	1	2016	5672.78	3815.43	3918.97	42570.8	-76413.5		18699.8	6933.79	95470.1	24000	34411	15649.5	18.4357	4855.67	5.1054	11.947	224.143	7.3141	0.3795	4.7351	-28946	-0.3032	0.0509	0.4459	0.1959	0.1649	2.5505	0.2514	17.6025	17.5908	528	4332.89	24	64.09	6765.43	0	76770.3	2645.39	0	0	1	1	0	0	7.26808	26.4125	-3.17805
40	1	2017	6373.11	5926.01	4463.78	44284.9	-77566.5		19235	535.187	101197	24000	38836.9	18168.8	33828.2	5324.14	5.2611	8.9042	350.943	6.1685	0.395	4.5742	-28384.4	-0.2805	0.0526	0.4376	0.1901	0.1641	2.7956	0.2372	17.0045	16.9957	498	4113.76	18	60.71	8153.52	-3.38	81962.3	5192.06	0	0	1	1	0	0	7.67675	29.4663	-2.89037
40	1	2015	4907.36	3884.57	3398.41	44152.5	-72376.9		11766	8487.45	85890.9	12000	23978.8	6734.03	38.2	6240.17	7.2999	14.435	79.1904	4.598	0.4107	3.3702	-19514	-0.2272	0.0727	0.5141	0.137	0.2047	2.5091	0.1397	12.5287	12.5155	491	4591.28	12	64.09	6035.99	-21.36	74124.9	46512.9	0	0	1	1	1	0	7.60002	28.8801	-2.48491
40	1	2014	4115.89	2776.42	2553.69	44152.5	-18350.7		3278.59	780.619	30890.5	9000	23170.5	4356.42	10.7361	2899.75	9.4219	42.0042	96.6973	4.9741	0.84	3.4856	-5117.06	-0.1657	0.0939	1.4293	0.1061	0.1776	2.3887	0.2914	8.5222	8.492	424	4742.41	940	85.45	4621.38	0	27611.9	5832.4	0	0	1	1	0	0	3.20476	5.13523	-6.84588
40	1	2013	2964.25	1942.31	1761.94	44152.5	-13958.3		2497.97	1313.59	24277.5	4500	21312.7	1952.53	22.5615	2336.94	9.7189	72.0062	746.801	6.6803	1.078	3.1871	-3558.92	-0.1466	0.0963	1.8187	0.1029	0.1391	2.2584	0.1854	7.7925	7.7914	338	4878.2	648	85.45	3233.91	0	21779.6	7700.89	0	0	1	1	0	0	3.49317	6.10111	-6.47389
40	1	2012	2494.67	2111.31	1496.04	44152.5	-7706.11		1184.38	768.142	15263	4500	17042.5	1214.87	41.8869	1925.05	12.8869	83.0332	1.8751	8.4531	1.3786	2.9563	-1822.53	-0.1194	0.1261	2.8928	0.0776	0.1464	2.4676	0.2948	7.6391	7.1801	244	265.821	551	85.45	2877.83	0	14078.7	5033.13	0	0	1	1	0	0	3.43173	5.88839	-6.31173
40	1	2011	1825.21	1756.38	872.89	44152.5	-7435.05		416.242	-8118.15	9461.77	4500	10331.2	674.093	7047.26	2150.79	22.7314	55.6441	20.644	6.9443	1.0919	1.6357	-972.921	-0.1028	0.2273	4.6664	0.044	0.1767	2.3378	0.4756	4.2265	3.8716	188	210.31	321	85.45	1947.37	0	9045.53	-197884	0	0	0	1	0	0	3.47148	6.0256	-5.77144
40	1	2008	704.545	1855.04	870.012	67089	16918.3		4923.34		215464	4500	25683.5	6904.44	2902.92	12713.5	38.1961	5.8901	0.7411	2.786	0.4217	0.1858	251.474	0.0012	0.059	0.3114	0.0228	0.0274	0.4148	0.0209	0.3862	0.1584	1081.79	25686.2	196	85.45	1637.89		210541		0	0	0	1	0	0	4.87549	11.8852	-5.27811
40	1	2009	635.174	4478.14	480.827	70814.8	16918.3		5173.09	-467.897	215464	4500	28424	8490.57	6542.01	19063.6	41.6509	-1.5582	1.1148	0.6364	0.3364	0.1918	259.594	0.0012	0.0885	0.3287	0.024	0.0223	0.6181	0.0209	0.364	0.1445	1085.9	23243.3	177	85.45	2014.82	0	210291	-249.891	0	0	0	1	0	0	5.07884	12.8973	-5.17615
40	1	2010	984.627	9412.97	902.903	75603.9	16918.3		8534.39	3361.3	215464	4500	14619.1	500.569	17958.3	49955.2	25.2465	35.9617	13.162	12.227	0.7662	0.2507	339.313	0.0016	0.2318	0.3509	0.0396	0.0674	1.3288	0.0209	0.4758	0.2164	1065	35548.6	332	85.45	4022.18	0	206930	-3361.3	0	1	0	1	0	0	3.78495	7.16292	-5.80513
41	1	2016	3622.27	646.137	1213.83	44152.5	-17422.8		1250.65	552.81	34588.1	4000	46901.8	36066.9	1652.26	7913.4	27.656	25.5598	1.9961	5.6787	1.9203	46.5991	-64950.9	-1.8778	0.2288	1.2765	0.0362	0.0772	2.265	0.1156	3.9036	3.5676	259	1717.65	198	61.75	2494.35	-20.58	33337.4	19774.6	0	0	1	1	0	0	5.46754	14.947	-5.28827
41	1	2014	1991.45	528.771	970.44	47387.6	-2864.03	800	629.937	120.114	10532.7	3000	12420.5	7166.09	11364	1761.11	16.7203	26.2733	1.5629	3.889	1.341	55.3836	-12689.6	-1.2048	0.1672	4.4991	0.0598	0.1603	2.6498	0.2848	5.416	5.0191	122	28.6701	357	82.33	1726.51	0	9902.8	2421.65	1	0	1	1	1	0	3.54937	6.29901	-5.87774
41	1	2017	6973.76	1181.46	2373.45	44152.5	-9352.87	14736.9	1442.76	192.111	71559.9	8000	90995	68433.9	4757.24	30735.9	49.5992	26.3832	251.118	8.5451	1.7145	77.0121	-57622.7	-0.8052	0.4295	0.617	0.0202	0.0766	2.278	0.1118	1.5918	1.583	494	4207.43	618	61.05	4820.01	-0.7	70117.2	36779.8	1	0	1	1	1	0	4.99207	12.4604	-6.42649
41	1	2015	2206.93	570.251	871.157	46968.4	-3403.89	1000	697.844	67.9061	14260.6	3000	16820.2	10297.8	9382.77	2914.2	20.4353	25.2871	1.3321	3.1932	1.3568	27.1454	-7392	-0.5184	0.2044	3.2936	0.0489	0.1312	2.4851	0.2104	4.5557	4.1875	142	45.0944	150	82.33	1704.31	0	13562.8	3659.99	1	0	1	1	1	0	4.7197	11.1378	-5.01064
41	1	2013	1894.71	477.178	831.303	47012.5	-3264.99		509.824	240.682	7990.98	3000	10029.4	4963.48	10719.3	1252.5	15.674	38.1773	1.9434	3.0383	1.432	2.2553	-589.083	-0.0737	0.1567	5.8832	0.0638	0.1889	2.5374	0.3754	5.5141	5.1123	122	33.5498	306	82.33	1542.87	0	7481.15	1734.09	0	0	1	1	0	0	3.48969	6.08897	-5.72359
41	1	2012	1691.64	453.45	828.56	46741.6	-1134.21		269.142	63.763	6016.21	3000	7501.72	3284.41	8172.29	1344.82	22.3533	38.2468	1.88	2.4335	1.3844	1.614	-146.449	-0.0243	0.2235	7.7693	0.0447	0.2255	3.1513	0.4987	4.1705	3.8161	63	50.796	305	82.33	1472.09	0	5747.07	1131.14	0	0	1	1	0	0	3.20258	5.12825	-5.72031
41	1	2011	1180.22	310.47	615.72	47047.5	-268.97		205.379	-5455.8	4821.31	1000	4956.88	2298.52	7436.02	1131.81	23.4752	19.8836	7.3768	2.1661	1.0281	1.4931	-32.1279	-0.0067	0.2348	9.7582	0.0426	0.2381	3.5676	0.2074	3.8582	3.5138	30	52.1305	227	82.33	1062.93	0	4615.93	-205187	0	0	0	1	0	0	3.08358	4.75424	-5.42495
41	1	2008	740.524	494.598	231.966	41982.8	16918.3		122.544		215464	1000	24262.2	6081.81	1015.55	9420.14	38.0311	9.753	1.2271	4.6132	0.466	0.1913	258.918	0.0012	0.0437	0.1948	0.0006	0.0305	-0.5833	0.0046	0.3977	0.1692	1079.66	26953	206	82.33	602.503		215342		0	0	0	1	0	0	4.7688	11.3707	-5.32788
41	1	2010	743.596	378.433	681.878	39229.1	16918.3		5661.18	-197.882	215464	1000	24140.9	6011.57	854.394	9138.92	38.0599	10.0829	3.6903	3.4282	0.4698	0.2101	284.363	0.0013	0.0424	0.1821	0.0263	0.0308	-0.0577	0.0046	0.3987	0.1702	1079	27061.2	251	82.33	1018.49	0	209803	197.875	0	0	1	1	0	0	4.56621	10.4251	-5.52545
41	1	2009	758.552	11809.1	574.224	45924.7	16918.3		5859.06	193.606	215464	1000	23550	5669.61	69.8331	7769.89	36.7745	11.6886	1.1708	3.9741	0.4882	0.2126	287.746	0.0013	0.0361	0.2131	0.0272	0.0322	1.3933	0.0046	0.4034	0.172	1078.6	27587.9	211	82.33	4344.53	0	209605	-5736.66	0	1	0	1	1	0	4.71502	11.1157	-5.35186
42	1	2016	2114.96	3110.64	3369.67	41845.7	-69848.7		21885.9	15881.2	76119.2	8231.71	17690.8	5788.7	94111.8	2647.44	4.8548	5.0772	419.368	5.7854	0.2713	7.4389	-41567.8	-0.5461	0.0348	0.5497	0.2875	0.1196	2.8734	0.1081	17.6025	17.5908	279	1757.1	18	47.5245	4937.35	0	54233.3	5942.48	0	0	1	1	0	0	6.89043	23.739	-2.89037
42	1	2017	3032.28	4125.42	4715.62	45804.8	-79661.8		14965.7	-6920.25	94014.3	36000	33297.1	6102.21	10592.4	5905.98	6.282	19.1496	110.472	6.0288	0.3914	4.0436	-25769.6	-0.2741	0.0628	0.4872	0.1592	0.0911	2.9478	0.3829	15.0318	15.0158	360	2617.41	24	47.5245	6862.93	0	79048.7	24815.4	0	0	1	1	0	0	7.23517	26.1738	-3.17805
42	1	2015	3112	1360.45	2146.96	44114.4	-37943.8		6004.75	5898.9	54295.6	2487.56	7768.03	2520.05	150	4759.49	9.0421	3.3767	209.919	4.1949	0.2643	2.9958	-9093.76	-0.1675	0.0877	0.8125	0.1106	0.4006	2.849	0.0458	11.1368	11.1343	202	1035.84	18	47.5245	3488.7	0	48290.8	43916.8	0	0	1	1	1	0	6.0674	18.4067	-2.89037
42	1	2014	1486.12	426.983	744.98	64435.9	-3096.55		105.848	-6472.32	4479.89	1000	1660.23	477.194	350	1546.06	42.3239	-16.7455	1.1313	3.2735	0.3706	1.0908	-270.217	-0.0603	0.3451	14.3834	0.0236	0.8951	2.8151	0.2232	2.6669	2.3938	79	284.163	274	47.5245	1318.91	0	4374.04	-204512	0	0	0	1	0	0	1.80158	1.62285	-5.61313
42	1	2011	749.48	155.944	739.737	45064.9	16918.3		5771.1	136.983	215464	1000	23908.4	5877.03	545.73	8600.32	37.335	10.7146	3.9751	3.643	0.477	0.155	209.787	0.001	0.0399	0.2092	0.0268	0.0313	-0.0647	0.0046	0.4005	0.1704	1079	27268.4	272	47.5245	1011.36	0	209693	-136.984	0	1	0	1	0	0	4.47618	10.0181	-5.6058
42	1	2012	758.231	22951.3	681.649	42820.1	16918.3		5821.69	50.5911	215464	1000	23562.7	5676.96	86.7049	7799.33	37.0105	11.6541	1.2491	3.9624	0.4878	0.1561	211.276	0.001	0.0362	0.1987	0.027	0.0322	1.9774	0.0046	0.4033	0.1724	1079	27576.6	251	47.5245	7794.49	0	209642	-50.5938	0	1	0	1	0	0	4.54197	10.3147	-5.52545
42	1	2013	785.52	9255.97	706.183	83939.1	16918.3		6578.17	756.483	215464	1000	22484.7	5053.01	57242.7	5301.34	32.7544	14.5841	1.2737	1.1274	0.5213	0.1685	228.059	0.0011	0.0246	0.3896	0.0305	0.0349	1.2392	0.0046	0.4121	0.1713	1077	28537.5	260	47.5245	3718.63	0	208886	-756.484	0	1	0	1	0	0	4.45991	9.94539	-5.56068
42	1	2008	744.224	354.699	166.354	44152.5	16918.3		3417.57		215464	1000	24116.1	5997.22	821.468	9081.47	37.6806	10.1502	1.2771	4.8011	0.4705	0.1919	259.73	0.0012	0.0421	0.2049	0.0159	0.0309	-0.7776	0.0046	0.3989	0.1696	1079.44	27083.3	207	47.5245	496.031		212046		0	0	0	1	0	0	4.75792	11.3189	-5.33272
42	1	2010	731.507	835.552	670.792	45850	16918.3		5634.11	-222.402	215464	1000	24618.4	6287.98	1488.57	10245.5	38.2427	8.7849	3.2153	2.9869	0.4549	0.2081	281.656	0.0013	0.0476	0.2128	0.0261	0.0297	0.0549	0.0046	0.3948	0.1669	1080	26635.5	247	47.5245	1140.91	0	209830	222.406	0	0	1	1	0	0	4.60186	10.5886	-5.50939
42	1	2009	765.192	11693.9	579.25	40861.9	16918.3		5856.52	138.356	215464	1000	23287.7	5517.8	53030.8	7162.13	36.7905	12.4015	1.1739	4.2165	0.4963	0.2137	289.235	0.0013	0.0332	0.1896	0.0272	0.0329	1.3873	0.0046	0.4056	0.1741	1078.2	27821.7	213	47.5245	4316.98	0	209607	-2439.09	0	1	0	1	0	0	4.69439	11.0186	-5.36129
43	1	2017	19332.9	67067.3	19371.2	42100.3	-188321	3000	9389.64	1877.37	421669	36000	278521	124221	2892.02	189363	44.9079	10.4376	67.5067	16.2973	0.6591	192.672	-2.90273e+06	-6.8839	0.4491	0.0998	0.0223	0.0694	2.4399	0.0854	1.2521	1.2417	3948	42665.9	42	55.12	45291.2	0	412279	-3726.12	1	0	0	1	1	0	8.79958	38.7163	-3.73767
43	1	2016	21633.5	48475.1	13566.5	41626.1	-293014	5000	7512.27	823.316	423518	36000	255997	71098.8	217993	238766	56.3768	9.0561	32.4706	80.0317	0.5949	1.2906	-30253.1	-0.0714	0.5638	0.0983	0.0177	0.0845	2.3484	0.085	1.429	1.4219	3305	23856.9	30	55.12	34599.1	0	416005	-14394.6	1	0	0	1	1	0	9.05172	40.9669	-3.4012
43	1	2014	21613.3	39334.2	4976.18	41745.3	-136308	27000	1915.57	1119.79	197024	26088.5	91522.8	44885	436.245	202210	102.854	-11.9496	10.9077	48.7157	0.6228	0.3511	-3828.62	-0.0194	1.0263	0.2119	0.0097	0.2362	1.7468	0.1324	0.8585	0.8395	4055	10858.8	1831	55.12	23260.4	0	195108	98999.7	0	1	1	1	0	0	3.91173	7.6508	-7.51262
43	1	2013	10408.7	43362.7	2510.56	53988.2	-46025.4	20700	795.783	-4779.74	96904.5	23479.6	61707.9	20666.5	211.647	117791	121.772	-11.8364	4.7133	39.531	0.6368	0.2581	-950.332	-0.0098	1.2155	0.5571	0.0082	0.1687	3.5035	0.2423	0.6311	0.5939	561	13556.7	924	55.12	18642	0	96108.7	-113780	0	0	0	1	0	0	4.20146	8.82611	-6.82871
43	1	2015	23873.4	36876.5	8490.73	42224.4	-185484	9000	6688.95	4773.38	437089	36000	158839	69742.9	307.123	285615	65.3449	6.437	21.4228	55.6632	0.501	0.2247	-3334.26	-0.0076	0.6534	0.0966	0.0153	0.1503	2.1853	0.0824	0.8352	0.8259	3004	11913.5	24	55.12	26715.7	0	430400	235292	0	1	1	1	1	0	8.79759	38.6988	-3.17805
43	1	2012	704.545	1855.04	633.386	60700.2	16918.3		5575.52	50.2344	215464	23479.6	25683.5	6904.44	2902.92	12713.5	38.6446	5.8901	1.212	2.0026	0.4217	0.1494	202.208	0.0009	0.059	0.2817	0.0259	0.0274	0.2586	0.109	0.3862	0.1594	1082	25686.2	233	55.12	1401.26	0	209888	-50.2344	0	1	0	1	0	0	4.70257	11.0571	-5.45104
43	1	2011	704.545	1855.04	695.386	55695.3	16918.3		5525.29	34.5081	215464	23479.6	25683.5	6904.44	2902.92	12713.5	38.996	5.8901	2.1852	2.0026	0.4217	0.1494	202.208	0.0009	0.059	0.2585	0.0256	0.0274	0.3019	0.109	0.3862	0.1602	1082	25686.2	256	55.12	1463.26	0	209939	-34.5	0	1	0	1	0	0	4.60843	10.6188	-5.54518
43	1	2008	704.545	1855.04	870.012	48666.5	16918.3		5066.65		215464	23479.6	25683.5	6904.44	2902.92	12713.5	39.4894	5.8901	0.7411	2.786	0.4217	0.1858	251.474	0.0012	0.059	0.2259	0.0235	0.0274	0.4148	0.109	0.3862	0.1613	1081.79	25686.2	196	55.12	1637.89		210397		0	0	0	1	0	0	4.87549	11.8852	-5.27811
43	1	2009	704.545	1855.04	533.341	52393.1	16918.3		5492.64	36.3874	215464	23479.6	25683.5	6904.44	2902.92	12713.5	39.2278	5.8901	1.1459	2.0026	0.4217	0.2035	275.43	0.0013	0.059	0.2432	0.0255	0.0274	0.1847	0.109	0.3862	0.1607	1081.79	25686.2	196	55.12	1301.22	0	209971	-426.125	0	1	0	1	0	0	4.87549	11.8852	-5.27811
43	1	2010	704.545	1855.04	646.068	52204.1	16918.3		5490.78	-1.8575	215464	23479.6	25683.5	6904.44	2902.92	12713.5	39.241	5.8901	2.1558	2.0026	0.4217	0.2035	275.43	0.0013	0.059	0.2423	0.0255	0.0274	0.2676	0.109	0.3862	0.1607	1082	25686.2	238	55.12	1413.94	0	209973	1.8594	0	0	1	1	0	0	4.68133	10.9574	-5.47227
44	1	2016	6539.36	1762.66	442.655	47032.3	41463.7	77849.7	5967.01	4149.51	213329	41801.1	131423	110390	490.875	75777.2	35.7514	1.4094	120.318	5.7957	0.6833	-6.8251	-22639.5	-0.1061	0.3552	0.2205	0.028	0.0498	1.5397	0.1959	1.5684	1.5573	629	6603.05	163	58.71	2933.26	8.3	207362	37815.3	0	1	1	0	0	0	6.69243	22.3943	-5.09375
44	1	2017	6807.73	4631.23	2601.35	47011	-16340.9	56360	8611.77	2644.76	308675	45666.5	213504	186661	13573.3	97066.3	35.8434	5.8985	1.5558	6.1187	0.818	3.8635	-5050.65	-0.0164	0.3145	0.1523	0.0279	0.0319	2.8702	0.1479	1.3628	1.0877	342	81.0863	957	58.82	6033.04	0.11	300063	92701.4	1	0	1	0	0	0	5.40761	14.6211	-6.8638
44	1	2013	3151.58	42203.4	2833.27	46388.8	54076.7	63193	2804.63	-177.909	242403	27333.5	43016.2	38985.5	61255.6	148251	86.4294	1.2727	9.4528	2.1454	0.1754	-0.3937	-1703.2	-0.007	0.6116	0.1914	0.0116	0.0733	3.4809	0.1128	0.4371	0.4116	506	102392	1043	50.64	16439.8	-1.72	239598	-5546.53	0	0	0	0	0	0	3.71948	6.91725	-6.94986
44	1	2009	425.696	11401.9	322.252	37562.5	4720.86	1000	125.274	-11.3882	13550.6	17403	4041.07	2448.67	3200	11457.3	108.168	8.4085	34.0368	2.8589	0.2798	0.0609	23	0.0017	0.8455	2.772	0.0092	0.1053	4.0715	1.2843	0.3288	0.1278	66	10386.4	119	21.843	3870.54	-3.567	13425.3	3074.04	0	0	1	0	0	0	3.52514	6.21331	-4.77912
44	1	2008	3160.7	55.9776	46.1027	41548.1	5836.64	1000	4982.33		15333.6	17403	7935.37	3510	4800.85	12403.6	112.201	98.036	31.1849	77.9372	0.7917	0.0919	42.911	0.0028	0.8089	2.7096	0.3249	0.3983	4.2156	1.135	0.2995	0.182	14	11010.3	880	25.41	948.282		10351.3		0	0	0	0	0	0	2.19916	2.41816	-6.77992
44	1	2014	3557.6	39974.2	37615.7	46618.7	48076.5	89070	2108.14	-696.49	214351	27333.5	29791.4	36897.9	52185.5	165762	101.678	-14.039	12.9181	1.3777	0.1304	1.3426	5163.8	0.0241	0.7733	0.2175	0.0098	0.1194	4.6573	0.1275	0.3171	0.3055	481	81705.4	6263	50.49	50675.2	-0.15	212243	-27354.9	1	0	0	0	0	0	1.55956	1.21611	-8.74241
44	1	2012	3057.12	19980.2	2748.35	42123.2	35698.1	77275	2982.54	448.531	248127	27333.5	52972.6	46709.2	68040.9	138384	83.1932	5.9666	13.4223	3.9997	0.2349	3.2115	9171.56	0.037	0.5577	0.1698	0.012	0.0577	3.0251	0.1102	0.491	0.4588	469	108957	1011	52.36	9659.54	9.93	245144	44850.1	1	0	1	0	1	0	3.95883	7.83619	-6.9187
44	1	2011	2462.38	23451	2430.37	40396.7	56626.1	53522	2534.01	837.997	202828	27333.5	39035.8	27724.8	76288.8	86060.2	80.0425	7.1988	15.7695	6.9209	0.238	1.9123	8662.89	0.0427	0.4243	0.1992	0.0125	0.0631	3.1668	0.1348	0.6625	0.6336	430	118214	894	42.43	10204.4	4.39	200294	76749.9	1	0	1	0	1	0	3.77653	7.13108	-6.79571
44	1	2010	2077.33	7612.16	46.0586	37453	37880	62578	1696.01	1570.74	125240	27333.5	31244.7	20332	39463.7	53019	73.8441	11.4301	38.536	17.1551	0.4502	4.0138	12163.4	0.0971	0.4233	0.299	0.0135	0.0665	2.216	0.2182	1.0271	1.0078	322	52927.6	17	38.04	2952.91	16.197	123544	110119	1	0	1	0	1	0	7.51639	28.2481	-2.83321
44	1	2015	3479.72	71480.2	3337.05	46941.7	49938.5	89657.2	1817.51	-290.636	171364	27333.5	40630.4	26073.8	29619.9	131952	94.2854	3.2808	17.819	1.7818	0.2107	6.6034	26381.1	0.1539	0.77	0.2739	0.0106	0.0856	4.0861	0.1595	0.3497	0.3421	434	43167.9	1228	50.41	25825	-0.08	169547	-42696.3	1	0	0	0	0	0	3.49913	6.12195	-7.11314
45	1	2010	5698.99	7279.97	5225.97	69208.3	24602	30100	2399.43	97.6249	101668	43200	18751.9	6791.15	9690.87	33387.7	42.3718	3.9279	6.1058	23.8658	0.1873	-3.6122	-7109.39	-0.0699	0.3284	0.6807	0.0236	0.3039	1.5524	0.4249	1.2708	1.2337	1931	30999	1923	30.08	9119.66	-8.933	99268.7	2996.43	0	1	1	0	0	0	2.27741	2.59329	-7.56164
45	1	2012	5879.78	6993.21	5285.92	57664.8	55558.4	30000	1898.21	-299.934	116021	43200	15040.1	2390.87	38000	32913.2	61.1211	-2.6041	3.6876	20.446	0.1318	-1.0233	-4548.23	-0.0392	0.2837	0.497	0.0164	0.3909	2.5323	0.3723	1.4055	1.3879	727	37402.9	1945	38.69	9147.81	7.26	114123	4059.91	0	0	1	0	0	0	2.04546	2.09195	-7.57302
45	1	2016	6357.78	5420.31	4208.85	44149.8	19017.9	15831.5	2110.84	824.826	91398.7	50493.7	11728.4	4918.83	13157	26418.2	43.2996	-18.1875	29.4451	7.8027	0.1425	-1.3556	-2062.45	-0.0226	0.289	0.483	0.0231	0.5421	2.7848	0.5525	1.3065	1.3004	478	32901.8	1549	36	7742.28	7.12	89287.8	17336.3	0	1	1	0	0	0	2.0244	2.04911	-7.34537
45	1	2015	4498.6	5630.41	4314.16	44152.5	29152.8	13840	1286.02	57.4695	73237.5	43200	8832.67	1170.47	16184.5	25523.6	56.9491	7.2515	5.9677	12.4	0.1207	-0.6177	-1440.61	-0.0197	0.3485	0.6029	0.0176	0.5093	2.6882	0.5899	0.6126	0.6059	500	34135.7	1588	28.88	7352.87	-5.59	71951.5	45.9609	0	1	1	0	0	0	1.71598	1.4723	-7.37023
45	1	2013	6219.84	7724.1	5591.64	58740.5	36549.1	21004.8	1875.74	-22.477	105414	43200	11856.9	1979.82	8000	51241.5	56.1988	6.7937	4.4095	17.5172	0.1071	0.1528	446.776	0.0042	0.4861	0.5572	0.0178	0.5246	2.7562	0.4098	0.7993	0.793	621	37008.1	2058	38.69	9774.82	0	103538	-10584.3	0	0	0	0	0	0	1.75118	1.53331	-7.62949
45	1	2008	5023.17	5019.53	2354.16	47405.1	16753.7	18080	5021.79		87886	43200	15784.7	6467.34	6243.86	27281.2	38.1461	3.6676	1.5045	18.6675	0.1899	0.4662	624.846	0.0071	0.3104	0.5394	0.0571	0.3182	1.2439	0.4915	0.9692	0.9403	1547	30351.8	1399	39.29	5366.97		82864.2		0	0	0	0	0	0	2.42328	2.93615	-7.24351
45	1	2017	6337.11	4095.02	6305.42	49016.3	-6539.81	28088.5	3032.32	921.474	87556.4	50493.7	28752	18999.7	7158.32	25281.4	28.8744	8.0279	28.8514	4.129	0.3213	-1.4238	744.911	0.0085	0.2887	0.5598	0.0346	0.2204	4.1152	0.5767	1.9857	1.94	154	2514.95	2320	36	9435.06	0	84524	-4763.81	0	1	0	0	0	0	2.51714	3.168	-7.74932
45	1	2009	5601	6319.07	4239.95	47370	18984.5	19900	2301.8	-2.1292	98574	43200	18445.2	6393.38	6661.99	35552.1	42.8247	4.9252	7.2143	20.8288	0.1978	0.5498	835.014	0.0085	0.3607	0.4806	0.0234	0.3037	1.4551	0.4382	1.0433	1.0157	1824	31937.3	1560	39.013	7815.98	-0.277	96272.2	13408	0	0	1	0	0	0	2.47012	3.05074	-7.35244
45	1	2014	6844.98	5932.05	5582.05	44152.5	30605.8	26500	1228.55	-647.189	73134.1	43200	8855.79	1506	22000	21536	59.5289	-15.6709	5.5858	16.0764	0.0992	1.8192	4454.25	0.0609	0.2945	0.6037	0.0168	0.7729	2.9355	0.5907	0.6529	0.6427	500	34832.1	2054	34.47	9415.16	-4.22	71905.5	-31632.9	1	0	0	0	0	0	1.46128	1.06767	-7.62754
45	1	2011	6298.84	7486.24	6216.96	74072.5	32838.8	40500	2198.15	-201.281	112261	43200	15054.2	4300.14	28800	28532.4	51.0707	-5.9075	4.3911	19.6648	0.1407	4.645	12202.9	0.1087	0.2542	0.6598	0.0196	0.4184	2.1683	0.3848	1.1791	1.1539	1184	28669.4	2288	31.43	10352.5	1.35	110063	10794.1	1	0	1	0	1	0	1.88398	1.77469	-7.73543
46	0	2017	44089.5	26364.4	41619.4	45257.2	-75756	29350	80033.9	27153.2	988603	130192	162662	62682.6	75068.4	47046.6	12.3523	18.3596	21.964	7.2365	0.1694	225.294	-1.36539e+06	-1.3811	0.0476	0.0458	0.081	0.271	3.5615	0.1317	6.8858	6.8765	1782	3394.99	6523	58.5	62755.6	1.14	908569	29495.4	1	0	1	0	1	1	3.21634	5.17242	-8.78309
46	0	2013	29140.4	28434.8	6387.77	46372.3	-114231	99000	18192.6	11598.9	656217	59414.4	235575	122374	110667	126034	36.0705	11.9356	27.7209	9.8597	0.5126	23.9371	-218749	-0.3333	0.1921	0.0707	0.0277	0.1237	1.808	0.0905	1.678	1.6378	3880	48545.3	2351	67.1	23660.3	-12.2	638025	381615	1	0	1	0	1	1	4.60719	10.6131	-7.7626
46	0	2010	3431.7	4891.06	106.787	42938	-3742.32	4750	467.514	4.296	22338.7	15205.1	43028.1	35952.9	11.7781	10663.9	47.7819	1.723	11.3178	6.9633	2.001	14.0454	-4204.99	-0.1882	0.4774	1.9221	0.0209	0.0798	1.7554	0.6807	1.4137	1.0674	450	4972.56	39	36.7	2603.62	-12.42	21871.2	1667.52	1	0	1	0	1	1	7.00605	24.5424	-3.66356
46	0	2016	52853.6	35050.5	37625.9	46010.9	-187201	75000	52880.7	27663.1	931954	130192	354993	232613	1965.87	162279	17.6237	12.0945	43.6976	11.632	0.4095	10.6594	-159636	-0.1713	0.1741	0.0494	0.0567	0.1489	2.6477	0.1397	1.7788	1.7463	4532	42441.1	6511	57.36	63997.1	-4.13	879074	102352	1	0	1	0	1	1	3.99861	7.99442	-8.78125
46	0	2014	41736	38372.4	12274.7	47452.8	-123962		20861.8	2669.13	708486	118829	306595	163274	110493	130116	33.961	10.0491	31.4777	10.1966	0.4493	11.9217	-118227	-0.1669	0.1837	0.067	0.0294	0.1361	2.0379	0.1677	1.8449	1.8041	4731	46119	1963	60.38	36307.2	-6.72	687624	49599.8	0	0	1	0	0	1	5.05105	12.7566	-7.58223
46	0	2009	3369.45	6467.41	50.4083	43774.3	-1775.6	3000	463.218	-77.6401	20666.9	15205.1	37407.7	30148.4	10	9210.71	44.6159	-8.0158	9.9775	5.4578	1.6814	10.5707	-1501.55	-0.0727	0.4457	2.1181	0.0224	0.0901	1.7943	0.7357	1.3548	1.066	499	5632.03	19	49.12	3001.47	-2.48	20203.7	1396.15	1	0	1	0	1	1	7.58519	28.7676	-2.94444
46	0	2015	48073.8	42267.7	32795.1	44840.2	-37194.6	25500	25217.7	4355.91	801939	118829	345755	200677	1385.78	253637	31.8007	12.775	37.5476	11.1246	0.4578	10.8823	-32381	-0.0404	0.3163	0.0559	0.0314	0.139	2.5661	0.1482	0.9979	0.9767	4602	44554.9	4500	61.49	59897.5	1.11	776722	89097.3	1	0	1	0	1	1	4.34165	9.42497	-8.41183
46	0	2011	13151.2	14720.9	1061.36	44477.6	-56034.3		5323.42	4855.9	161715	42973.4	134228	73723.5	993.347	48132.7	30.3781	27.7421	16.2069	13.426	1.4586	0.6396	-2867.16	-0.0177	0.2976	0.275	0.0329	0.098	1.2626	0.2657	1.6526	1.5403	2666	43690.5	391	71	9422.97	34.3	156392	134521	0	1	1	0	0	1	5.83859	17.0445	-5.96871
46	0	2012	15302.1	15734.1	13756.6	44162.1	-1667.96	108950	6593.77	1270.35	263004	42973.4	143796	77478.8	1806.74	103097	39.8867	13.9234	16.8951	8.8803	0.6771	16.6534	-2222.18	-0.0084	0.392	0.1679	0.0251	0.1064	2.1297	0.1634	1.265	1.2285	2742	46904.7	2321	79.3	23067.5	8.3	256410	100018	1	0	1	0	1	1	4.1264	8.51358	-7.74975
46	0	2008	3427.46	4996.27	2343.25	43996	-336.18	4000	5021.79		23829.3	15205.1	45186.9	39854.1	10	10488.8	44.0583	-13.0194	9.0275	5.4856	1.7251	3.3341	-89.6686	-0.0038	0.4402	1.8463	0.2107	0.0759	2.3047	0.6381	1.4049	1.0824	486	6342.22	955	51.6	4870.37		18807.5		1	0	0	0	0	1	3.85685	7.43765	-6.86171
47	0	2010	3831.43	2286.13	1162.2	34657.2	-80622.6		21184.5	13139.7	107676	40137.1	33321.3	29434	18488.6	5472.99	5.0828	-1.9087	9.6387	32.6023	0.2899	8.0046	-51628.1	-0.4795	0.0508	0.3219	0.1967	0.115	3.3611	0.3728	15.189	15.0053	104	14809.6	428	55.8	2997.47	-2.238	86492	-27684.9	0	0	0	0	0	0	4.35483	9.48227	-6.05912
47	0	2011	3673.74	1329.77	3371.75	24163.1	-82044.9		25249.9	4065.48	107060	40137.1	23763.4	20520.7	36125.7	4539.36	4.24	0.1409	21.8804	27.15	0.2213	7.1887	-47183.7	-0.4407	0.0424	0.2257	0.2358	0.1546	3.9167	0.3749	18.5755	18.3838	97	13453.7	1241	56.37	4872.8	0.57	81809.8	-4682.13	0	0	0	0	0	0	2.95223	4.35783	-7.12367
47	0	2008	4261.33	2158.12	1012.16	45204.2	-74347.2		4992.16		112707	40137.1	25555.1	23393.8	636.504	8048.5	7.7058	-7.1579	4.1562	16.9593	0.2104	4.9771	-29602.7	-0.2627	0.0714	0.4011	0.0443	0.1668	2.1162	0.3561	10.3473	9.842	354	17016	1187	57.86	2937.99		107715		0	0	0	0	0	0	3.06941	4.71063	-7.07918
47	0	2009	4021.73	2603.19	3044.45	44152.5	-86069.4		8044.76	-6581.54	122222	40137.1	50559.9	46182.9	6474.9	18568.8	15.1927	-0.4466	10.0739	45.9262	0.4304	2.7353	-18834.1	-0.1541	0.1519	0.3612	0.0658	0.0795	2.6209	0.3284	5.1903	4.9155	366	15834.4	1120	58.038	5031.92	0.178	114177	6462.02	0	0	1	0	0	0	3.80983	7.2574	-7.02108
47	0	2013	30230.4	2588.89	168.928	46384.8	-186394		20079.3	970.923	360061	53536.5	186582	143183	297.604	64268	17.9319	2.3997	75.0192	8.8893	0.5231	1.4677	-21885.6	-0.0608	0.1785	0.1288	0.0558	0.162	1.2373	0.1487	3.5884	3.5602	2906	90326.1	62	66.66	10014.7	-0.33	339981	5813.38	0	0	1	0	0	0	8.00949	32.076	-4.12713
47	0	2012	31552	6660.43	28365.3	45805.4	-171788		19108.4	-6141.54	353276	53536.5	193929	136370	220.134	65093.6	18.488	7.6661	94.7502	18.7067	0.8426	1.3051	-17936	-0.0508	0.1843	0.1297	0.0541	0.1627	2.5856	0.1515	3.3723	3.3414	3001	95879.1	4464	66.99	39829	10.62	334168	252358	0	0	1	0	0	0	3.77145	7.11191	-8.4038
47	0	2015	31328.8	2147.43	342.261	44152.5	-206620		22017.8	1992.12	368861	53536.5	338099	301382	263.641	61531.4	16.7529	1.5263	100.42	13.0202	0.9111	1.1249	-18594.1	-0.0504	0.1668	0.1197	0.0597	0.0927	1.448	0.1451	4.1817	4.1489	2441	60956.6	126	67.87	10385.1	1.59	346843	-6418.75	0	0	0	0	0	0	7.89481	31.164	-4.83628
47	0	2016	31989.3	1796.59	760.941	44152.5	-225589		19601.2	-2416.56	381782	53536.5	255890	219493	368.402	73993	19.4775	0.719	82.587	9.0921	0.6818	1.0059	-18153.6	-0.0475	0.1938	0.1156	0.0513	0.125	1.5014	0.1402	3.7393	3.6947	2428	55712.9	12	67.87	10896.7	0	362181	15337.6	0	0	1	0	0	0	9.9676	49.6765	-2.48491
47	0	2017	61607.9	55625.5	21413.9	44152.5	-335863		25307.5	5706.28	650794	79569.6	556562	416082	1801.11	165554	25.7155	5.461	137.747	6.4699	1.078	0.8243	-22148.1	-0.034	0.2544	0.0678	0.0389	0.1107	2.8439	0.1223	3.0643	3.0478	3293	68439.3	42	72.88	56583.9	5.01	625487	263306	0	1	1	0	0	0	9.49186	45.0477	-3.73767
47	0	2014	29628.9	2236.46	1026.47	44152.5	-96298.8		20025.6	-53.6985	373288	53536.5	238127	198077	334.004	69248.9	18.6405	2.8615	68.3776	9.7889	0.6494	1.5026	-11575.9	-0.031	0.1855	0.1183	0.0536	0.1244	1.363	0.1434	3.6738	3.6163	2709	67480.1	378	66.28	10586.1	-0.38	353262	13281	0	0	1	0	0	0	6.44567	20.7733	-5.93489
48	1	2015	114693	270404	38832.2	44077.7	-132399		26503.5	3845.1	1900000	140045	792594	323642	170420	1100000	70.1407	5.0069	46.5915	31.387	0.4671	44.1381	-467507	-0.2461	0.5789	0.0232	0.0139	0.1447	1.1836	0.0737	0.3694	0.3625	47263	850000	6022	21.1	154361	1.23	1832468	320407	0	0	1	1	0	1	4.87989	11.9067	-8.70317
48	1	2010	17045.3	11556.4	817.388	44152.5	-104663	55000	23976.8	13786.7	431201	133851	176150	119506	1236.42	76311	17.9841	5.5085	14.2325	4.2205	0.5052	10.9365	-91571.8	-0.2124	0.177	0.1024	0.0556	0.0968	1.4534	0.3104	3.0605	2.9103	2197	72754	301	22	9397.9	-18.653	407224	151318	1	0	1	0	1	1	6.37198	20.3011	-5.70711
48	1	2016	129215	279781	39647.9	44124.6	-123080		29785.2	3281.71	2100000	141406	884971	376607	37572.2	1400000	68.853	4.9829	47.6571	33.9605	0.4527	37.9986	-374149	-0.1782	0.6667	0.021	0.0142	0.146	1.4486	0.0673	0.3222	0.3164	38135	1020000	6433	21.55	162347	0.45	2021014	188546	0	0	1	1	0	1	4.92411	12.1235	-8.7692
48	1	2014	98992	210030	27768.4	44072.1	-51047.7	0	22658.4	3640.69	1500000	139115	696272	283066	162269	877242	67.733	5.4082	42.5407	18.8392	0.5035	37.8728	-154666	-0.1031	0.5848	0.0294	0.0151	0.1422	1.1133	0.0927	0.3666	0.3597	39572	696789	4164	19.87	120475	-0.04	1512061	300098	0	0	1	1	1	1	5.11926	13.1034	-8.33423
48	1	2009	16520.3	6720.22	12505.9	44152.5	-32458.7	31000	10190.1	1688.76	266096	115551	162493	109460	5962.58	63523.7	26.1132	10.3196	20.3583	5.0731	0.6368	1.0487	-2723.16	-0.0102	0.2387	0.1659	0.0383	0.1017	2.4949	0.4342	1.99	1.906	1607	64009.7	2088	40.653	19478.1	-0.067	255906	16714	1	0	1	0	1	1	4.35443	9.48052	-7.64396
48	1	2013	74328.6	160794	22132.3	44038.7	-7408.83	38000	19017.7	3664.97	1200000	138213	581835	262358	142533	654259	64.7282	6.3524	31.6255	12.6536	0.5548	18.6548	-11056.8	-0.0092	0.5452	0.0367	0.0158	0.1277	1.1192	0.1152	0.3812	0.3701	30261	536219	4238	19.91	92669.2	-1.95	1211963	360779	1	0	1	1	1	1	4.9221	12.1135	-8.35185
48	1	2008	15656.8	4971.14	2331.46	44152.5	-18215.3	33500	5021.79		244214	64195.1	164889	120188	27529.1	42624.9	28.7265	8.5695	14.3172	9.6141	0.7068	1.2455	-1814.97	-0.0074	0.1745	0.1808	0.0206	0.095	1.6001	0.2629	2.5893	2.4621	1720	58727.4	4362	40.72	8519.85		239192		1	0	0	0	0	1	3.63234	6.59695	-8.38069
48	1	2012	23249.5	33255.4	11401.6	44954.6	72223.3	140000	15352.7	572.856	866537	133851	256022	172078	141480	347610	56.4419	4.5174	13.3096	5.6798	0.334	7.2661	41982.5	0.0484	0.4011	0.0519	0.0177	0.0908	0.1893	0.1545	0.9363	0.9095	23463	174026	3178	21.86	28353.1	2.02	851184	199357	1	0	1	0	1	1	4.38901	9.63171	-8.06401
48	1	2011	22132.8	15589.2	1357.71	44152.5	35258.9	117000	14779.9	-9196.92	666607	133851	220494	153627	3256.87	297399	45.1024	3.8832	10.9808	5.0428	0.4017	13.0492	36808	0.0552	0.4461	0.0662	0.0222	0.1004	1.7398	0.2008	0.9326	0.877	2225	127732	500	19.84	12674.3	-2.16	651827	244603	1	0	1	0	1	1	6.08902	18.5381	-6.21461
48	1	2017	118577	217251	43579.9	44074.4	89025.7		33724.3	3939.16	2300000	143246	816970	378067	465807	1100000	68.8505	4.4428	49.4359	26.175	0.3737	21.2775	151540	0.0659	0.4783	0.0192	0.0147	0.1451	1.6282	0.0623	0.4688	0.4623	28329	935000	4386	23.28	144328	1.73	2288214	267200	0	0	1	0	0	1	5.22718	13.6617	-8.38617
49	1	2016	25737.1	14228.1	4541.64	44152.5	-83975.6	107320	17017.6	1292.99	816362	86888.6	702543	597959	5857.18	385764	47.9715	5.5849	2.9462	4.2798	0.8242	23.7703	-159690	-0.1956	0.4725	0.0541	0.0208	0.0366	2.6594	0.1064	1.3426	0.9595	1157	5097.66	60	37.57	16531.2	-0.78	799344	-73383.4	1	0	0	0	0	1	9.36812	43.8808	-4.09434
49	1	2013	5715.77	2288.05	75.2559	44152.5	43265.1	101300	5029.97	1349.56	412807	33527	90793.8	79541.4	48360.3	290428	82.0694	3.0143	0.5863	1.4784	0.2623	-22.3414	-77328.2	-0.1873	0.7035	0.107	0.0122	0.063	1.5342	0.0812	1.0918	0.4616	534	7389.93	178	35.12	2476.4	0.07	407777	131934	0	1	1	0	0	1	6.23456	19.4349	-5.18178
49	1	2010	3279.28	446.341	3007.1	44152.5	-35940.2	39700	3011.52	285.179	195931	33527	95592.4	89016.5	3215.86	124257	65.0603	0.9555	5.2858	2.3702	0.5577	12.5923	-36205.6	-0.1848	0.6342	0.2253	0.0154	0.0343	2.1162	0.1711	1.2506	1.0596	497	11965.5	120	20.95	4124.79	-18.591	192919	48764.4	1	0	1	0	1	1	6.68036	22.3136	-4.78749
49	1	2009	4793.25	302.17	2879.1	44152.5	-19559.6	62850	2726.34	14.1973	146881	33527	71657.7	56299.3	2281.1	76850.5	53.8747	3.2485	5.4782	1.994	0.4539	12.2563	-19178.3	-0.1306	0.5232	0.3006	0.0186	0.0669	2.2426	0.2283	1.4167	1.2873	468	12065.5	108	39.541	4407.72	-1.559	144154	-1861.38	1	0	0	0	0	1	6.49752	21.1089	-4.68213
49	1	2011	5654.93	618.479	326.553	44152.5	8174.17	47200	3351.95	340.429	240797	33527	130637	113818	3553.98	169430	71.8379	0.4704	2.3997	2.4396	0.5983	-42.3031	-27663.4	-0.1149	0.7036	0.1834	0.0139	0.0433	1.4976	0.1392	1.1155	0.6957	494	11395.9	138	20.08	2208.58	-0.87	237445	44526.2	0	1	1	0	0	1	6.85292	23.4813	-4.92725
49	1	2015	11764.7	7907.75	397.418	44152.5	-62901.9	103800	15724.6	10130.9	888452	86888.6	241696	199080	5854.81	496126	56.5006	2.8472	0.788	2.36	0.3574	8.698	-43769.7	-0.0493	0.5584	0.0497	0.0177	0.0487	1.5673	0.0978	1.1917	0.6714	1314	8669.24	162	38.35	6299.15	3.04	872727	414186	1	0	1	0	1	1	7.30784	26.7023	-5.0876
49	1	2012	5694.18	1851.54	185.785	44152.5	-3114.93	58355	3680.42	328.466	279523	33527	150847	131133	3225.95	209069	75.9488	1.5773	1.6448	2.5138	0.5798	2.8736	-716.085	-0.0026	0.7479	0.158	0.0132	0.0377	1.5732	0.1199	1.0295	0.607	508	8114.43	132	35.05	2449.5	14.97	275843	38397.7	1	0	1	0	1	1	7.04122	24.7894	-4.8828
49	1	2017	36278	18834.4	6636.66	43534.1	-50657.2	110884	25264.7	8247.04	1100000	95543.6	946977	829214	32202.6	416706	42.1524	6.0577	6.0924	3.922	1.0067	-0.6284	2546.64	0.0023	0.3788	0.0396	0.023	0.0383	2.3957	0.0869	1.476	1.1774	2111	5141.18	40	30.09	23170.4	-7.48	1039702	240358	0	1	1	0	0	1	10.0722	50.7241	-3.68888
49	1	2014	4484.96	1870.86	34.1078	44152.5	64074	66000	5593.77	563.798	464135	33527	111544	93298.9	43833.1	341276	82.9735	1.886	0.4338	1.671	0.2544	0.2788	1429.11	0.0031	0.7353	0.0951	0.0121	0.0402	1.298	0.0722	1.0958	0.3716	530	6499.15	120	35.31	1940.86	0.19	458541	50764	0	1	1	0	0	1	6.83468	23.3564	-4.78749
49	1	2008	4648	249.279	116.912	44071	11367.5	54050	22869.1		168885	16763.5	47684.3	39057.1	1745	103420	62.2699	1.1547	3.4649	0.9356	0.2728	6.3786	5800.7	0.0343	0.6124	0.261	0.1354	0.0975	1.2868	0.0993	1.2978	1.1952	438	12671.5	186	41.1	1586.09		146016		1	0	0	0	0	1	5.54661	15.3825	-5.22575
50	1	2012	14382.7	16675.8	7609.35	44152.5	-104633		5548.37	3181.15	229149	22400	199214	150433	149.133	94489.8	41.3002	8.7696	5.5909	4.8197	1.1103	642.127	-5375014	-23.4564	0.4124	0.1927	0.0242	0.0722	2.4056	0.0978	2.0553	1.7174	1527	23433.2	2800	48.457	16926.9	-12.783	223600	96280.9	0	0	1	1	0	1	4.26476	9.09409	-7.93737
50	1	2009	6003.11	9157.87	1880.33	44152.5	-30046.1	5900	1455.59	292.828	88693.1	12000	130493	101748	67	53976.2	60.9327	16.6347	8.8722	7.3348	1.7412	138.755	-333524	-3.7604	0.6086	0.4978	0.0164	0.046	2.1686	0.1353	1.3216	1.0794	735	7865	1166	61.24	6428.62	0	87237.5	34515.3	1	0	1	1	1	1	4.71774	11.1285	-7.06133
50	1	2017	311771	190684	241748	44152.5	-999900		43753.8	36279.7	2100000	200000	1200000	329571	36513.9	436909	48.1092	34.1295	16.7587	7.4813	1.0255	52.6323	-4210163	-2.0048	0.2081	0.021	0.0208	0.2598	4.2347	0.0952	1.4939	1.4701	5685	30258.3	22447	41.02	392485	0	2061207	1786910	0	0	1	1	1	1	3.97892	7.9159	-10.0189
50	1	2011	11036.6	10555.5	5719.72	41487.9	-28894	2500	2367.22	528.101	129687	16800	166753	126952	55.8333	70992.4	54.7845	13.4557	7.5036	4.8265	1.4206	81.9423	-189411	-1.4605	0.5474	0.3199	0.0183	0.0662	2.6359	0.1295	1.3707	1.0624	874	22039	2105	61.24	12197.4	0	127320	24073.1	1	0	1	1	1	1	4.3722	9.55806	-7.65207
50	1	2010	6725.69	10405.6	3505.47	44152.5	-26446.1	5700	1839.11	383.522	105086	12000	151907	116253	62.5333	59982.4	57.1392	17.4683	9.2931	5.8931	1.5678	48.8567	-103366	-0.9836	0.5708	0.4202	0.0175	0.0443	2.3207	0.1142	1.3047	1.1055	849	18378.1	1290	61.24	8644.86	0	103246	16008.8	1	0	1	1	1	1	4.76863	11.3699	-7.1624
50	1	2008	4634.95	5442.11	2403.7	44152.5	-12805.6	11300	8473.96		61196.2	10000	94978.8	76997.9	13681.1	32207.5	52.6299	11.9772	7.8046	6.1609	1.552	11.8418	-12131.3	-0.1982	0.5263	0.7215	0.1385	0.0488	2.1345	0.1634	1.4789	1.1726	642	8286.01	885	61.24	5426.82		52722.2		1	0	0	1	1	1	4.67582	10.9317	-6.78559
50	1	2013	17703.1	23247.3	9488.05	44152.5	-78038.1		5748.64	200.274	248581	41634	242300	177068	222.433	107268	43.2417	8.7474	5.6086	4.7654	1.0144	0.7923	-4946.37	-0.0199	0.4315	0.1776	0.0231	0.0731	2.4537	0.1675	1.9371	1.646	1872	23362.7	1860	42.72	21773.2	-5.737	242832	19232.1	0	1	1	1	0	1	4.8696	11.8565	-7.52833
50	1	2014	19483	27895.4	10164.9	45176.7	-72837.6	0	6342.26	593.618	282423	40045.7	273392	195523	215.733	125548	44.5303	10.1758	5.8299	4.2534	1.0297	0.7239	-4218.17	-0.0149	0.4445	0.16	0.0225	0.0713	2.3372	0.1418	1.7699	1.4843	2355	38175.1	1992	42.67	24378.4	-0.05	276080	33248.1	0	1	1	1	0	1	4.92177	12.1119	-7.59689
50	1	2015	21403.6	29019.4	11680.4	44152.5	-48421.6		6745.55	403.291	280653	40040.7	266127	185050	250.7	116517	41.6056	9.4428	5.9055	3.5182	0.9453	0.4478	-1734.66	-0.0062	0.4152	0.1573	0.024	0.0804	2.258	0.1427	1.6648	1.4347	2803	38897.6	1938	41.43	26807.3	-1.24	273907	-2173.38	0	1	0	1	0	1	4.92232	12.1146	-7.56941
50	1	2016	21592.4	32399.5	11933.3	43047.2	-44083		7474.14	728.586	281771	39718.2	241725	165596	234	105992	37.6995	6.7181	5.9374	2.9682	0.8596	0.4919	-1734.75	-0.0062	0.3762	0.1528	0.0265	0.0893	2.2356	0.141	1.8287	1.5553	3008	45428.7	1476	41.02	28130.9	-0.41	274297	389.938	0	1	1	1	1	1	5.09846	12.9972	-7.29709
51	0	2014	20268	28764.3	1931.26	44152.5	-151999		22971.6	957.089	351555	55284.6	158406	68218.7	1661	52140.6	15.3039	15.3825	249.633	4.2213	0.5026	18121.3	-220353568		0.1483	0.1256	0.0653	0.1279	1.8112	0.1573	4.7381	4.7316	2720	12200.2	711	63.4	16640.9	-1.22	328583	71788.6	0	0	1	0	0	0	5.40624	14.6137	-6.56667
51	0	2015	23986.9	30979.9	4127.91	44152.5	-125135		26634.6	3663.06	360356	110569	160476	77405.6	1678.31	47076.5	13.5296	11.5168	187.594	3.3146	0.4508	13493	-135075728		0.1306	0.1225	0.0739	0.1495	2.0149	0.3068	5.1464	5.1361	2749	15036.5	1519	62.07	20618	-1.33	333721	5138.25	0	0	1	0	0	0	4.66009	10.8582	-7.32581
51	0	2012	8769.92	14984.7	278.018	44152.5	-202057		23177.1	19030.4	244484	27642.3	70802.4	26766.2	32.2388	25757.1	10.5485	10.9163	291.261	4.4861	0.4274	3.5101	-56739.2	-0.2321	0.1054	0.1806	0.0948	0.1239	1.401	0.1131	9.07	9.0632	1824	5852.85	102	64.03	7404.41	0	221307	138608	0	0	1	0	0	0	6.54268	21.4033	-4.62497
51	0	2010	3085.71	6351.86	2729.49	44152.5	-51386		4229.05	3463.6	65087.2	20731.7	33166.2	13934.2	8135.78	10017.3	15.3905	18.9078	761.879	10.6858	0.8077	3.0431	-12509.8	-0.1922	0.1539	0.6784	0.065	0.093	1.6746	0.3185	5.7743	5.7713	1042	3503.56	1004	64.03	5560.76	0	60858.2	44589.3	0	0	1	1	0	0	3.49754	6.11639	-6.91175
51	0	2013	12178.4	18843.2	11033.6	44152.5	-184237		22014.5	-1162.63	278809	27642.3	102791	44098	100.1	35210.4	12.6648	10.1441	231.417	3.7276	0.3929	2.6344	-38828.3	-0.1393	0.1263	0.1584	0.079	0.1185	2.1088	0.0991	6.441	6.4351	2469	7627.79	3021	64.62	20340	0.59	256795	35487.9	0	0	1	0	0	0	3.52711	6.22025	-8.01334
51	0	2011	6965.8	9442.9	3984.61	44152.5	-68433.1		4146.73	-82.3221	86844.9	20731.7	49726.2	19490.6	4079.42	18187.9	20.943	16.8914	1002.52	8.1202	0.6546	1.6731	-9159.63	-0.1055	0.2094	0.5084	0.0477	0.1401	1.8964	0.2387	4.3232	4.3227	1337	3942.67	1466	64.03	8907.22	0	82698.2	21840.1	0	0	1	1	0	0	3.52399	6.20927	-7.29029
51	0	2009	1031.77	4161.38	2096.26	44152.5	-9804.28		765.45	588.697	17034.3	10000	19032.4	9652.11	1659.98	3790.82	22.254	21.3647	1467.24	15.4169	1.3977	1.6619	-1303.5	-0.0765	0.2225	2.592	0.0449	0.0542	1.6934	0.5871	3.1536	3.1519	672	2712.67	771	64.03	3654.2	0	16268.9	12418.2	0	0	1	1	0	0	3.20621	5.13989	-6.64769
51	0	2008	596.425	2652.74	1880.33	44152.5	-4623.7		6349.25		10199.9	1000	14222.9	8105.4	14540.1	5886.04	57.707	18.9217	1232.12	11.7978	1.3944	0.4841	-179.067	-0.0176	0.5771	4.3287	0.6225	0.0419	1.7665	0.098	1.0064	1.0053	488	2130.22	692	64.03	2855.08		3850.65		0	0	0	1	0	0	3.02302	4.56933	-6.53959
51	0	2016	20786.9	30968.9	4522.1	44145.8	-42724.5		24625.9	-2008.75	369933	110569	143179	82311.3	3546.62	52025.2	15.0221	6.3224	135.611	2.847	0.3921	1.3404	-4581.43	-0.0124	0.1406	0.1193	0.0666	0.1452	1.9837	0.2989	4.9828	4.9688	2758	13350.6	1664	62.19	20048.8	0.12	345307	11585.3	0	0	1	0	0	0	4.45487	9.92294	-7.41698
51	0	2017	18957.8	25828.8	3457.96	44150.2	-53141.8		19200.8	-5425.08	365096	110569	140064	91361.7	3310.4	66111	19.0146	3.0634	83.4641	3.1666	0.3811	1.0284	-4372.08	-0.012	0.1811	0.1209	0.0526	0.1354	1.8846	0.3028	3.823	3.8009	2566	11575.1	72	61.99	16894	-0.2	345895	588.281	0	0	1	0	0	0	7.57319	28.6766	-4.27667
52	1	2011	1654.42	2830.14	1307.09	44152.5	-9244.01		569.378	-4145.08	12943.8	1000	15093.6	384.803	6449.2	2942.53	22.7332	55.6441	27.1732	312.719	1.1661	1.6295	-1205.05	-0.0931	0.2273	3.4111	0.044	0.1096	2.9929	0.0773	4.2106	3.8561	133	362.613	481	72.89	2652.46	0	12374.4	-198375	0	0	0	1	0	0	3.44616	5.93801	-6.17587
52	1	2013	7057.34	5047.95	5382.34	44152.5	-40248.2		1293.06	625.745	44227.1	18000	47103.5	1254.08	378.143	15127.2	34.2035	72.0062	1.9079	339.529	1.3922	1.1459	-3689.63	-0.0834	0.342	0.9983	0.0292	0.1498	3.1126	0.407	2.8018	2.5071	401	861.628	1981	72.89	9013.93	0	42934.1	20161.5	0	0	1	1	0	0	3.16875	5.02047	-7.59136
52	1	2012	4032.68	3798.69	3163.66	44152.5	-21840.1		667.313	97.9347	23439.9	9000	27379.2	687.788	3948.32	8233.45	35.1258	83.0332	1.9863	420.124	1.505	1.04	-1817.1	-0.0775	0.3513	1.8836	0.0285	0.1473	3.1943	0.384	2.6873	2.3974	226	798.631	1164	72.89	5513.07	0	22772.6	10398.2	0	0	1	1	0	0	3.15792	4.98623	-7.05962
52	1	2014	10788.3	7272.15	8079.36	44152.5	-48939.5		1611.17	318.115	56591	18000	47359.1	1713.79	1355	19877.1	35.1241	56.6693	1.3673	240.107	0.9395	1.0506	-4113.27	-0.0727	0.3512	0.7802	0.0285	0.2278	3.0519	0.3181	2.5688	2.2817	638	1013.2	2973	72.89	13497.5	0	54979.8	12045.8	0	0	1	1	0	0	2.76819	3.83143	-7.99733
52	1	2016	15867.5	5644.15	11707.9	44152.5	-103832		11679.1	9856.59	184337	24000	49441.5	3554.16	10	29086.6	15.7835	20.437	4.3362	39.8831	0.3964	1.4491	-12037	-0.0653	0.1578	0.2395	0.0634	0.3209	3.4151	0.1302	5.3871	4.9886	597	1594.94	18	54.67	18161.4	-18.22	172658	109352	0	0	1	1	0	0	7.91817	31.3487	-2.89037
52	1	2015	15239.5	6652.2	11999.2	44146.9	-34891.9		1822.5	211.33	65128.8	18000	46847	2316.08	321.647	23274.4	35.7359	38.5358	2.4737	39.1272	0.7698	0.5923	-1653.32	-0.0254	0.3574	0.6778	0.028	0.3253	3.4994	0.2764	2.2017	1.9248	561	923.109	2114	72.89	18566.7	0	63306.3	8326.46	0	1	1	1	0	0	3.0983	4.79975	-7.65634
52	1	2017	18336.8	10489.5	12209.5	44152.5	-32415.9		12367	687.905	191494	24000	49926.6	4333.56	179	29472.6	15.4843	9.5244	3.1357	108.178	0.2657	1.2669	-3285.42	-0.0172	0.1539	0.2306	0.0646	0.3673	3.5386	0.1253	4.7098	4.3269	606	23783.8	18	54.67	20857.4	0	179127	6469.44	0	0	1	1	1	0	7.92794	31.4261	-2.89037
52	1	2008	606.72	5554.05	2604.85	44148	16918.3		35498.5		215464	1000	29548.1	9141.15	8034.64	21668.2	45.0472	-4.6132	0.0485	0.1823	0.3014	0.1707	231.036	0.0011	0.1006	0.2049	0.1648	0.0205	1.4096	0.0046	0.3549	0.1434	1087.59	22241.4	169	72.89	4453.08		179966		0	0	0	1	0	0	5.16388	13.3328	-5.1299
52	1	2010	594.476	6017	545.135	44152.5	16918.3		4714.45	-104.795	215464	1000	30031.8	9421.09	8676.91	22788.9	45.7028	-5.9278	0.2326	0.1761	0.2863	0.185	250.391	0.0012	0.1058	0.2049	0.0219	0.0198	0.8433	0.0046	0.351	0.141	1088	21810.2	201	72.89	2528.58	0	210749	104.797	0	0	1	1	0	0	5.00671	12.5336	-5.3033
52	1	2009	613.036	5315.21	464.069	44145.8	16918.3		4819.25	36.1835	215464	1000	29298.6	8996.73	7703.3	21090	44.709	-3.935	1.105	0.3194	0.3092	0.1881	254.587	0.0012	0.0979	0.2049	0.0224	0.0209	0.724	0.0046	0.3569	0.1446	1087.21	22463.8	171	72.89	2242.54	0	210645	30679.1	0	1	1	1	0	0	5.14363	13.2285	-5.14166
53	1	2016	27689.4	16239.1	19303.9	44152.5	-193726		11839.7	8852.78	264305	7117.05	130543	5239.32	641.133	58360.8	22.3235	49.1296	2.5837	10.8593	0.8002	3996.23	-61933892		0.2208	0.1671	0.0448	0.2121	4.3945	0.0269	3.7601	3.4153	401	3024.02	150	87.76	32482.4	0	252465	193470	0	0	1	1	0	0	6.76882	22.9085	-5.01064
53	1	2015	7849.47	2593.28	4861.54	44152.5	-43397.1		2986.96	1217.58	61982.1	5337.05	30004.5	1069.46	1692.82	11169	20.7509	34.8384	1.8902	13.166	0.5589	513.376	-1.78232e+06	-28.7554	0.1802	0.7123	0.0482	0.2616	3.2182	0.0861	4.3059	3.9445	320	3055.13	90	87.76	7994.37	0	58995.1	15378.1	0	0	1	1	0	0	5.80929	16.8739	-4.49981
53	1	2014	8345.28	2737.84	5552.22	44152.5	-32356.6		1769.37	889.976	45386.4	5337.05	32264.5	1014.3	2603	9039.13	25.6511	53.9523	1.3193	14.9024	0.8321	333.728	-863864	-19.0335	0.1992	0.9728	0.039	0.2587	3.4077	0.1176	4.0309	3.6872	294	3451.69	2043	87.76	8877.16	0	43617	12333.7	0	0	1	1	0	0	2.75955	3.80755	-7.62217
53	1	2013	7490.85	2558.21	4545.86	44152.5	-20202.2		879.399	89.4106	32162.8	5337.05	27660.8	638.081	3364.06	8399.04	36.5736	46.6271	1.4056	13.3357	0.7337	233.331	-377104	-11.7248	0.2611	1.3728	0.0273	0.2708	3.2539	0.1659	2.9112	2.6191	292	3503.88	1673	87.76	7560.58	0	31283.4	-11164.1	0	0	0	1	0	0	2.8054	3.93513	-7.42237
53	1	2017	34683.1	16063	24395.4	44152.5	-70763.6	13750	14377.4	2537.68	314358	7173.99	144001	13153.7	9549.73	59183.7	21.8647	28.8232	218.185	7.2042	0.4977	174.056	-985346	-3.1345	0.1883	0.1405	0.0457	0.2409	4.3825	0.0228	4.0342	4.0332	495	2695.39	108	65.29	39619.3	-22.47	299981	47515.9	1	0	1	1	1	0	7.19544	25.8872	-4.68213
53	1	2011	16743	46.4351	3891.75	44152.5	-32095.1		1621.8	-5097.2	42812.4	7500	20065.4	258.933	2137.36	9164.31	26.3981	10.1285	3.7577	11.2917	0.4687	1.5304	-3929.47	-0.0918	0.2141	1.0313	0.0379	0.8344	3.4587	0.1752	3.9544	3.6142	281	4005.65	1432	87.76	8928.59	0	41190.6	-167554	0	0	0	1	0	0	2.63993	3.4846	-7.26683
53	1	2012	7157.44	190.964	3983.09	44152.5	-32791.5		789.988	-831.809	43237.5	6418.53	24428.3	656.569	4198.52	19466.1	54.7318	39.8776	1.2955	13.2183	0.5678	0.7351	-1928.4	-0.0446	0.4502	1.0212	0.0183	0.293	3.1851	0.1484	1.8995	1.6728	256	3622.01	1466	87.76	6187.62	0	42447.5	1256.92	0	0	1	1	0	0	2.8132	3.95706	-7.29029
53	1	2008	714.839	1465.82	687.471	44152.5	16918.3		5021.79		215464	7500	25276.9	6669.09	2362.96	11771.3	39.2548	6.9952	0.8801	3.3087	0.4344	0.1873	253.504	0.0012	0.0546	0.2049	0.0233	0.0283	0.2159	0.0348	0.3895	0.164	1081.18	26048.6	199	87.76	1341.67		210442		0	0	0	1	0	0	4.84434	11.7338	-5.2933
53	1	2009	793.512	12608.9	600.689	44152.5	16918.3		6129.93	641.08	215464	7500	22169	4870.27	53405.1	4569.75	35.1495	15.4422	1.1872	5.2503	0.5312	0.2185	295.732	0.0014	0.0212	0.2049	0.0284	0.0358	1.457	0.0348	0.4146	0.1792	1076.53	28818.9	221	87.76	4621.41	0	209334	-1108.27	0	1	0	1	1	0	4.60829	10.6182	-5.39816
53	1	2010	859.593	9856.72	788.247	44152.5	16918.3		6719	589.068	215464	7500	19558.5	3359.38	21425.2	51028.3	32.0679	22.5371	8.2486	7.6626	0.6124	0.2296	310.755	0.0014	0.2368	0.2049	0.0312	0.0439	1.3166	0.0348	0.4358	0.1929	1073	31145.8	290	87.76	4003.14	0	208745	-589.078	0	1	0	1	0	0	4.21128	8.86746	-5.66988
54	1	2015	11113.5	16056.2	4075.91	44152.5	-65449.4		4465.56	3907.6	79497.8	11805.8	63967.1	32972.4	8497.9	14152.5	17.8024	8.3687	83.1066	9.9258	1.2365	1.4448	-7564.9	-0.0952	0.178	0.5554	0.0562	0.1737	3.4274	0.1485	5.3711	5.3431	397	953.377	228	94.7	12226.8	0	75032.2	51619.2	0	0	1	1	0	0	5.63678	15.8866	-5.42935
54	1	2016	10081.4	22425.7	5758.12	44152.5	-74468		3898.79	-566.779	97360.5	36000	119763	80304	410	23902.8	24.972	8.4551	170.258	12.2043	1.3543	1.0175	-6061.7	-0.0623	0.2455	0.4535	0.04	0.0842	3.3614	0.3698	3.7827	3.7598	538	893.325	294	94.7	15510.2	0	93461.7	18429.5	0	0	1	1	0	0	6.00969	18.0582	-5.68358
54	1	2017	14385.5	25096.2	7994.28	44152.5	-103710		5024.82	1126.04	135201	40100	166699	117096	100	36278	26.9066	9.6774	90.831	11.7305	1.4336	0.9274	-7694.45	-0.0569	0.2683	0.3266	0.0372	0.0863	3.5515	0.2966	3.4477	3.3917	569	1824.17	306	85.03	19838.8	-9.67	130176	36714.3	0	1	1	1	0	0	6.30036	19.8473	-5.72359
54	1	2013	3480.56	1661.78	2199.49	44152.5	-10211.2		580.755	-4796.91	18915.3	1000	22706.7	11016.2	6560.22	6160.72	32.5701	32.2932	1.7454	7.2197	1.2004	1.1595	-947.191	-0.0501	0.3257	2.3342	0.0307	0.1533	2.698	0.0529	2.835	2.5358	252	560.54	90	94.7	3742.19	0	18334.5	-191752	0	0	0	1	0	0	5.53061	15.2938	-4.49981
54	1	2014	5230.67	8737.3	3086.09	44152.5	-12615.4		557.966	-22.7894	23971	1500	41961.6	20879.3	8575.25	10298.3	42.9614	31.6902	1.9187	9.357	1.9569	0.8011	-808.496	-0.0337	0.4296	1.8419	0.0233	0.1247	3.1623	0.0626	1.9587	1.704	308	969.102	180	94.7	7276.48	0	23413	5078.53	0	0	1	1	0	0	5.45155	14.8597	-5.19296
54	1	2010	284.358	23275.8	3291.95	44152.5	16918.3		3074.5	-1285.08	215464	1000	47937	19833	32554.1	64367.8	70.081	-54.9903	0	0	-0.2727	0.1083	146.58	0.0007	0.2987	0.2049	0.0143	0.0059	2.2317	0.0046	0.351	0.141	1107	5584	24	94.7	10312.6	0	212389	1285.08	0	0	1	1	1	0	7.59959	28.8769	-3.17805
54	1	2012	651.354	2233.2	585.567	44152.5	16918.3		5377.66	-49.0212	215464	1000	25606.5	7042.57	3179.05	12872.9	40.0665	4.604	1.2103	1.5653	0.4187	0.1491	201.801	0.0009	0.0597	0.2049	0.025	0.0254	0.3215	0.0046	0.3852	0.1616	1052	24756.9	90	94.7	1450.93	0	210086	49.0313	0	0	1	1	0	0	5.65079	15.9657	-4.49981
54	1	2011	693.555	1835.09	684.539	44152.5	16918.3		5426.68	2352.19	215464	1000	25536.8	6868.24	2808.99	12463.6	39.7045	5.8901	2.1852	2.0026	0.4248	0.1497	202.614	0.0009	0.0578	0.2049	0.0252	0.0272	0.2954	0.0046	0.3869	0.1625	1074	25550.8	24	94.7	1443.13	0	210037	-2352.19	0	1	0	1	0	0	6.96982	24.2892	-3.17805
54	1	2008	601.965	5733.84	2689.17	44152.5	16918.3		34121.8		215464	1000	29735.9	9249.87	8284.07	22103.4	45.3016	-5.1237	0.0402	0.151	0.2955	0.17	230.089	0.0011	0.1026	0.2049	0.1584	0.0202	1.4396	0.0046	0.3534	0.1434	1087.87	22073.9	168	94.7	4589.91		181342		0	0	0	1	0	0	5.17615	13.3962	-5.12396
54	1	2009	525.03	8642.93	397.448	44152.5	16918.3		4359.57	-396.631	215464	1000	32775.2	11008.9	12319.9	29145.9	49.4232	-13.384	1.067	0.0206	0.2009	0.1733	234.555	0.0011	0.1353	0.2049	0.0202	0.016	1.0583	0.0046	0.3288	0.1278	1092.42	19364.8	146	94.7	3147.84	0	211104	29762.1	0	0	1	1	0	0	5.41382	14.6547	-4.98361
55	1	2015	8557.8	38506.3	9671.34	44152.5	21859.8	61800	3617.4	1303.06	280624	12000	518103	454365	1423.49	216274	77.5761	4.9951	1.3383	3.2537	2.3505	-19.1442	-33479.1	-0.1193	0.7707	0.1573	0.0129	0.0165	2.5164	0.0428	1.1275	0.9635	1921	1560.01	3559	87.2954	23790.6	0.0054	277007	119103	0	1	1	1	0	0	4.98069	12.4037	-8.17723
55	1	2016	8756.44	47624.5	9996.54	44152.5	64679.4	108714	4708.37	1090.96	392393	12000	663873	584636	586.154	326433	83.3396	4.8233	1.4894	2.7207	1.9728	-4.2179	-21824.9	-0.0556	0.8319	0.1125	0.012	0.0132	2.6165	0.0306	1.0796	0.9276	1966	3142.9	3679	87.2954	26910.8	0	387685	110678	0	1	1	1	0	0	5.19545	13.4964	-8.2104
55	1	2017	12788.2	52928.7	22486.5	44152.5	52960.1	95216.8	6402.75	1694.38	476302	16000	821644	729489	90994.8	354322	74.3902	4.4151	74.4669	2.7825	1.8917	-6.0308	-25551.3	-0.0536	0.7439	0.0927	0.0134	0.0156	3.1032	0.0336	1.2388	1.2112	1895	2754.67	4306	65.48	42201.5	-21.8154	469899	82213.9	0	1	1	1	0	0	5.2513	13.7881	-8.36776
55	1	2011	2164.69	8696.76	5335.78	44152.5	-2346.48	5020	1210.55	-12630.3	61959.3	6000	108743	89174.8	16044.5	31712.5	51.1829	11.6491	4.3218	2.7783	1.7551	0.6286	-118	-0.0019	0.5118	0.7126	0.0195	0.0199	2.0714	0.0968	1.6243	1.3969	1083	299.474	1964	87.29	8594.21	0	60748.7	-140874	0	0	0	1	0	0	4.014	8.05612	-7.58274
55	1	2012	3392.45	14806.1	4245.5	44152.5	261.123	16610	1528.33	317.784	89055.3	6000	167966	138381	11832.7	51892.2	58.2697	11.3691	2.7576	3.2886	2.2245	0.6031	12.5987	0.0001	0.5827	0.4958	0.0172	0.0202	2.0471	0.0674	1.5584	1.3443	1253	566.279	1562	87.29	9705.05	0	87527	26778.3	0	1	1	1	0	0	4.67779	10.9409	-7.35372
55	1	2008	1163.58	9187.48	4308.93	44152.5	16918.3		3163.46		215464	6000	7549.74	-3591	4048.44	48419.2	20.8516	55.1751	6.942	26.0978	0.9864	0.2564	347.028	0.0016	0.2247	0.2049	0.0147	0.1541	1.9502	0.0278	0.533	0.2623	1054.61	41850	324	87.29	7414.25		212300		0	0	0	1	0	0	3.14852	4.9566	-5.78074
55	1	2009	1226.24	9226.72	928.267	44152.5	16918.3		11622	1288.79	215464	6000	5074.08	-5023.86	5206.64	47881.3	18.5394	61.9035	1.4099	21.0472	1.0635	0.2914	394.399	0.0018	0.2222	0.2049	0.0539	0.2417	1.3526	0.0278	0.553	0.2766	1050.9	44056.8	342	87.29	4064.16	0	203842	-8458.66	0	1	0	1	0	0	2.69709	3.63715	-5.83481
55	1	2010	1306.8	9277.16	1198.33	44152.5	16918.3		13840.9	2218.91	215464	6000	1891.93	-6865.62	17082.8	47189.9	15.5672	70.5522	25.8221	23.9877	1.1625	0.305	412.806	0.0019	0.219	0.2049	0.0642	0.6907	1.4306	0.0278	0.5788	0.295	1046	46893.2	441	87.29	4373.52	0	201623	-2218.92	0	1	0	1	1	0	1.45631	1.06042	-6.08905
55	1	2013	6428.2	21260.4	5335.78	44152.5	9844.77	35690	2008.98	480.65	132806	6000	226071	186098	33447.3	87793	66.1062	9.9203	2.5743	2.8083	2.0379	0.542	426.869	0.0032	0.6611	0.3325	0.0151	0.0284	2.2211	0.0452	1.3251	1.1296	1480	1006.48	1964	87.29	13642.4	0	130797	43270	0	1	1	1	0	0	4.74587	11.2616	-7.58274
55	1	2014	7862.61	29960.6	12554.4	44152.5	2086.57	20000	2314.34	305.366	160218	12000	302311	253600	33324.2	110916	69.2282	8.5229	1.988	2.9524	2.0634	10.9375	1825.75	0.0114	0.6923	0.2756	0.0144	0.026	2.6322	0.0749	1.258	1.0736	1719	1548.26	2114	87.29	23901.4	0	157904	27106.6	1	0	1	1	1	0	4.96287	12.3151	-7.65634
56	0	2009	704.545	1855.04	533.341	44152.5	16918.3		5412.81	-989.934	215464	2500	25683.5	6904.44	2902.92	12713.5	39.8063	5.8901	1.1459	2.0026	0.4217	0.2035	275.43	0.0013	0.059	0.2049	0.0251	0.0274	0.1847	0.0116	0.3862	0.162	1081.79	25686.2	196	100	1301.22		210051		0	0	0	1	0	1	4.87549	11.8852	-5.27811
56	0	2010	704.545	1855.04	646.068	44152.5	16918.3		5412.81	0	215464	2500	25683.5	6904.44	2902.92	12713.5	39.8063	5.8901	2.1558	2.0026	0.4217	0.2035	275.43	0.0013	0.059	0.2049	0.0251	0.0274	0.2676	0.0116	0.3862	0.162	1082	25686.2	238	100	1413.94	0	210051	0	0	0	0	1	0	1	4.68133	10.9574	-5.47227
56	0	2011	1271.21	9090.24	547.47	44152.5	2257.14	4569.24	142.434	-5270.38	10018.3	2500	6413.57	4090.82	1383.61	5662.99	70.3369	10.6547	15.3946	7.6929	0.6402	0.226	40.8091	0.0041	0.5653	4.4072	0.0142	0.1982	3.9414	0.2495	0.5839	0.5369	71	4566.03	201	100	3655.9	0	9875.91	-200175	0	0	0	1	0	1	3.46287	5.99572	-5.3033
56	0	2012	1453.2	9980.4	871.45	44152.5	16522.1	19500	457.333	314.9	40310.8	2500	10475.3	6451.08	16593	18938.2	88.1431	10.1489	24.2699	4.5336	0.4163	0.1536	203.024	0.005	0.4698	1.0953	0.0113	0.1387	3.732	0.062	0.3969	0.3828	103	11707.2	42	100	4301.53	0	39853.4	29977.5	0	1	1	1	1	1	5.51911	15.2303	-3.73767
56	0	2013	2686.42	20436.6	1205.66	44152.5	27258.2	18775	687.94	230.606	58917.3	2500	20010.3	12245.3	19401.5	31057.1	85.6431	10.454	43.7394	3.378	0.4033	0.28	610.584	0.0104	0.5271	0.7494	0.0117	0.1343	4.2257	0.0424	0.4808	0.4713	119	30364.6	42	100	8142.57	0	58229.4	18375.9	0	1	1	1	0	1	6.16633	19.0118	-3.73767
56	0	2017	5719.03	210.771	2323.09	46215.2	15155.2	13233.9	3593.91	1772.96	168931	21058.7	52022.9	31157.7	33623.7	45782.3	47.0049	10.5962	1.478	4.9592	0.3627	7.3763	8943.14	0.0529	0.271	0.2736	0.0213	0.1099	2.732	0.1247	1.0117	0.7782	267	67964.5	78	74.23	4102.04	-25.77	165337	49226.1	1	0	1	0	1	1	6.50273	21.1427	-4.35671
56	0	2014	3186.91	22996	1556.94	44152.5	18253.3	14800	1113.08	425.137	66055.3	15793.7	28443	16667.6	24536	14664.4	59.3448	14.2872	103.424	4.3342	0.4552	5.288	7721.88	0.1169	0.222	0.6684	0.0169	0.112	4.0935	0.2391	1.3351	1.3332	157	32336.3	48	100	9411.82	0	64942.2	6712.88	1	0	1	1	1	1	6.38446	20.3806	-3.8712
56	0	2015	3315.22	38263.7	1660.87	49328.9	35498.3	27878.9	1464.51	351.436	93767.5	15793.7	33837.5	19729.7	29292.7	30743.2	64.0264	13.6161	1.5244	5.5118	0.4234	5.0904	14456	0.1542	0.3279	0.5261	0.0156	0.098	4.114	0.1684	0.714	0.536	231	41217.3	52	100	14134.6	0	92303	27360.7	1	0	1	1	1	1	6.47808	20.9828	-3.95124
56	0	2016	4927.39	43802.2	1960.57	60096.7	42413.3	35683.7	1820.95	356.438	117932	15793.7	40597.2	23735.7	40566.1	35811.7	64.7641	11.3358	1.9708	5.4992	0.3835	5.6677	19230.9	0.1631	0.3037	0.5096	0.0154	0.1214	4.3832	0.1339	0.7469	0.5639	207	59610.9	72	100	16579.4	0	116111	23808.3	1	0	1	0	1	1	6.33479	20.0648	-4.27667
57	0	2015	7066.24	22537.1	3082.66	0	-91196.5		4454.53	953.687	176283	15570.9	99753.4	43155.9	42151.5	27610.5	39.5739	15.6803	11238.5	3.8101	0.6392	14918.6	-108841928		0.1566	0	0.0253	0.0708	2.0194	0.0883	4.6903	4.6902	1588	2834.72	1134	94.04	11963.7	0	171828	39498.5	0	0	1	1	0	0	4.47695	10.0215	-7.03351
57	0	2016	8108.19	26934.1	2278.16	0	-123740		11661.8	7207.29	328287	20761.2	136136	67636.5	54825.2	37589.4	28.1506	10.5239	1206.9	3.5866	0.5396	3996.23	-39559480	-120.503	0.1145	0	0.0355	0.0596	1.9874	0.0632	6.5349	6.532	1753	7487.18	838	69.22	12790.8	-24.82	316625	144797	0	0	1	0	0	0	5.09039	12.956	-6.73102
57	0	2012	3245.81	3668.85	1150.18	0	-88835.2		2337.98	1383.53	100384	15570.9	33133.5	13910.7	36188.6	6912.18	42.936	14.663	243.983	5.7744	0.4097	5.3032	-37688.9	-0.3754	0.0689	0	0.0233	0.098	1.4283	0.1551	13.7034	13.6976	773	1464.33	423	94.04	3224.58	0	98045.6	37625.5	0	0	1	1	0	0	4.36093	9.50885	-6.04737
57	0	2013	4674.99	8715.51	1592.58	0	-91921.3		2903.82	565.835	116303	15570.9	45568.4	16737.2	34973	11608.5	40.0518	13.524	602.805	5.0908	0.4206	3.7642	-27680.8	-0.238	0.0998	0	0.025	0.1026	1.6719	0.1339	9.2035	9.2021	1054	1596.13	586	94.04	5609.73	0	113399	15353.7	0	0	1	1	0	0	4.35365	9.47713	-6.37332
57	0	2014	5781.45	12929.8	2177.71	0	-92189.2		3500.84	597.022	135831	15570.9	63383	27388.6	38264.1	14437.6	38.7995	12.8935	2959.16	3.8862	0.5028	3.3337	-24586.5	-0.181	0.1063	0	0.0258	0.0912	1.7051	0.1146	8.1509	8.1507	1416	1549.17	801	94.04	7791.08	0	132330	18930.7	0	0	1	1	0	0	4.37109	9.55321	-6.68586
57	0	2011	852.53	2650.68	6197.02	0	-51977.8		954.455	-4067.34	61374.6	8000	27796.2	12263.5	21389.3	18076.6	64.3033	18.3241	165.343	4.264	0.4529	1.2567	-5225.64	-0.0851	0.2945	0	0.0156	0.0307	2.4146	0.1303	3.2473	3.2432	648	496.918	2281	94.04	7247.98	0	60420.2	-150022	0	0	0	1	0	0	2.50029	3.12571	-7.73237
57	0	2017	12861.1	29934.7	5186.87	0	-218915		14252.8	2590.93	376005	51902.9	150242	82193.8	52837.9	46356.8	26.3812	7.6109	559.906	3.1738	0.4266	1.6399	-28719.9	-0.0764	0.1233	0	0.0379	0.0856	2.2875	0.138	6.0964	6.0924	1830	15682.1	24	68.31	18025.6	-0.91	361752	45126.6	0	0	1	0	0	0	8.74195	38.2108	-3.17805
57	0	2008	704.545	1855.04	870.012	3025.82	16918.3		815.688		215464	8000	25683.5	6904.44	2902.92	12713.5	42.9058	5.8901	0.7411	2.786	0.4217	0.1858	251.474	0.0012	0.059	0.014	0.0038	0.0274	0.4148	0.0371	0.3862	0.169	1081.79	25686.2	196	94.04	1637.89		214648		0	0	0	1	1	0	4.87549	11.8852	-5.27811
57	0	2009	704.545	1855.04	533.341	641.545	16918.3		5021.79	0	215464	8000	25683.5	6904.44	2902.92	12713.5	42.9058	5.8901	1.1459	2.0026	0.4217	0.2035	275.43	0.0013	0.059	0.003	0.0233	0.0274	0.1847	0.0371	0.3862	0.169	1081.79	25686.2	196	94.04	1301.22	0	210442	-4206.25	0	0	0	1	0	0	4.87549	11.8852	-5.27811
57	0	2010	704.545	1855.04	646.068	11467.6	16918.3		5021.79	0	215464	8000	25683.5	6904.44	2902.92	12713.5	42.9058	5.8901	2.1558	2.0026	0.4217	0.2035	275.43	0.0013	0.059	0.0532	0.0233	0.0274	0.2676	0.0371	0.3862	0.169	1082	25686.2	238	94.04	1413.94	0	210442	0	0	0	0	1	0	0	4.68133	10.9574	-5.47227
58	1	2016	14315.4	6530.56	2709.94	54660.5	39106.6	77044.3	3827.89	-1990.05	189330	57130	119422	98065.3	1888.79	91755.5	49.4608	-16.9725	4.8366	3.659	0.6218	-4.896	-15317.3	-0.0809	0.4846	0.2887	0.0202	0.1199	1.7064	0.3017	0.9388	0.7377	1627	47356.7	997	33.84	8963.74	0.95	185502	-3454.83	0	0	0	1	0	1	4.78567	11.4513	-6.90475
58	1	2011	4063.65	2925.83	132.024	20670.3	5213.65	19375.2	3946.42	105.81	119369	12000	87386.9	70459.9	430.084	35675.7	30.2473	8.9899	6.6978	5.1309	0.8227	-3.8931	-1623.78	-0.0136	0.2989	0.1732	0.0331	0.0465	0.4765	0.1005	1.7208	1.3791	1384	27770.3	49	61.36	2228.87	4.41	115422	26194.8	0	1	1	1	0	1	7.48628	28.0222	-3.89182
58	1	2014	7843.22	4594.33	285.376	47488.9	32262.8	55431.8	5326.04	-242.536	196560	57130	104018	85505.2	353.888	72187.7	36.9055	3.4624	4.0339	4.4116	0.552	0.7273	1877.18	0.0096	0.3673	0.2416	0.0271	0.0754	1.0038	0.2906	1.3031	0.9815	1472	50565.1	105	33.37	4016.64	-11.44	191234	16481.1	0	0	1	1	0	1	6.89836	23.7937	-4.65396
58	1	2013	6855.43	4089.53	2308	38329.7	20245.9	51776.4	5568.58	2356.3	180322	28565	112167	94147.3	372.698	58019.1	32.382	4.9573	5.6273	4.845	0.733	1.7555	2843.33	0.0158	0.3218	0.2126	0.0309	0.0611	1.296	0.1584	1.6477	1.3172	1530	44873.8	849	44.81	5591.49	-12.58	174753	52250.3	1	0	1	1	1	1	4.88369	11.9252	-6.74406
58	1	2008	1661.13	1691.87	285.925	18100	9419.36	28347	20213.8		46273.8	9000	43187.7	34870.7	11257.5	17526.1	62.2028	12.898	11.4939	5.4743	1.1427	2.0978	1580.79	0.0342	0.3787	0.3912	0.4368	0.0385	0.655	0.1945	1.4291	1.2389	671	11097.9	358	56.95	1291.82		26060		1	0	0	1	1	1	4.79278	11.4854	-5.88053
58	1	2012	7004.42	3808.54	1969.16	31350	23809.3	47427.8	3212.28	-734.145	125715	24000	104402	82454.6	2901.39	46298.3	39.1358	8.6768	6.2275	4.9617	0.852	2.6294	5008.33	0.0398	0.3683	0.2494	0.0256	0.0671	1.2991	0.1909	1.2109	0.9022	1422	35597.7	725	57.39	5213.05	-3.97	122503	7080.57	1	0	1	1	1	1	4.96983	12.3496	-6.58617
58	1	2015	11820.5	4808.16	1688.88	40753.3	30573.5	54886	5817.94	491.895	194775	57130	106266	85565.5	371.692	64835.9	33.4784	3.3075	3.7765	3.9326	0.5431	4.0164	9823.63	0.0504	0.3329	0.2092	0.0299	0.1112	1.4163	0.2933	1.1913	0.8505	1620	60064.4	622	32.89	6677.49	-0.48	188957	-2276.91	1	0	0	1	1	1	5.14076	13.2137	-6.43294
58	1	2010	3183.39	2349.22	291.462	6003.58	-24684.9	18244.3	3840.61	2881.01	93068	12000	67838.7	54966.5	8164.11	22552.8	24.2326	9.4456	7.8499	6.1204	0.9106	-4.4201	8728.78	0.0938	0.2423	0.0645	0.0413	0.0469	0.8476	0.1289	2.7748	2.3825	836	17387.6	107	56.95	1951.24	0	89227.4	34255.1	0	1	1	1	0	1	6.45206	20.8145	-4.67283
58	1	2017	15306.3	7592.92	1658.38	54925.7	41663.7	69069.4	3842.21	14.326	219561	57130	147266	118787	3087.49	122380	57.1445	1.6705	6.9101	4.3091	0.7203	6.5354	21783.1	0.0992	0.5574	0.2502	0.0175	0.1039	1.748	0.2602	0.6965	0.5664	1485	44860.3	30	36.29	8528.15	2.45	215719	30216.7	1	0	1	1	1	1	8.4988	36.1148	-3.4012
58	1	2009	2242.09	1733.68	983.96	18933	8032.7	11130	959.607	215.689	55931.9	9000	43152.8	33091.7	10000	22600.7	58.2863	12.2724	7.7956	5.3071	0.8444	14.8764	9559.81	0.1709	0.4041	0.3385	0.0172	0.052	1.0803	0.1609	1.3066	1.0784	739	12980	362	56.95	2176.69	0	54972.3	28912.3	1	0	1	1	1	1	4.78086	11.4283	-5.89164
59	1	2013	8252.9	24522.8	17528.6	235.8	-113626	23239.8	9488.66	2597.03	351295	714.9	121655	25223.6	51076.8	78981.8	37.0226	19.3079	1.2112	3.0729	0.4129	0.9835	-8940.09	-0.0254	0.2248	0.0007	0.027	0.0678	3.1343	0.002	2.4047	2.1184	1191	4921.25	2602	93.2	27361.3	0	341806	110731	0	1	1	1	0	0	3.84491	7.39166	-7.86404
59	1	2016	30679.4	153694	51096.5	0	-329391		29008.8	7843.74	939203	778.4	596162	239317	49677.3	254404	32.3765	14.76	23.0907	5.2263	0.7046	0.7964	-20986.2	-0.0223	0.2709	0	0.0309	0.0515	3.345	0.0008	2.9606	2.923	3752	11438.8	6577	59.2	106408	-0.9	910194	178351	0	1	1	1	0	0	4.50693	10.1562	-8.79133
59	1	2014	12975.1	55907	21296.7	0	-105442		17272.9	7784.19	527852	748.4	213295	38149.8	53243.5	108066	30.5596	21.4176	1.1754	3.5478	0.4852	1.3779	-11623.1	-0.022	0.2047	0	0.0327	0.0608	3.1652	0.0014	3.369	3.0523	1771	6364.97	3072	70.1	41961.3	-23.1	510579	168772	0	0	1	1	0	0	4.24035	8.99027	-8.03008
59	1	2015	19365.5	112748	38564.5	0	-215265		21165	3892.18	753008	763.5	346398	66912.1	52250.6	215653	35.5779	19.9271	1.3927	3.8231	0.5409	0.7163	-12335.5	-0.0164	0.2864	0	0.0281	0.0559	3.1678	0.001	2.6628	2.611	3292	8802.09	3118	60.1	78198.6	-10	731843	221264	0	1	1	1	0	0	4.7104	11.0939	-8.04495
59	1	2012	8315.3	12979.6	14323.4	0	-42057.6		6891.63	778.089	237967	686.7	73252	17824	48540.6	33629.2	34.5299	13.7414	1.1631	2.7685	0.3313	0.9047	-3043.96	-0.0128	0.1413	0	0.029	0.1135	3.1506	0.0029	2.3378	2.0549	887	3387.93	2416	93.2	20711.9	0	231076	32888.7	0	1	1	1	0	0	3.41179	5.82016	-7.78987
59	1	2011	4654.7	6750	10768	0	-21370.5		6113.54	775.536	204301	686.7	43318.9	13056.5	47892.1	20380.5	33.4177	8.5068	3.156	2.8923	0.4452	0.8579	-1466.7	-0.0072	0.0998	0	0.0299	0.1075	2.8546	0.0034	2.2169	1.9344	817	2325.26	2963	93.2	14189.4	0	198187	-31311.4	0	1	0	1	0	0	2.68239	3.5976	-7.99396
59	1	2017	28195.1	164752	54463.1	0	-91158.8		34673.7	5664.91	1200000	790.9	621018	135869	47037.3	388932	35.4591	20.8562	1.4031	4.007	0.5727	0.7095	-5174.17	-0.0043	0.3241	0	0.0289	0.0454	3.3113	0.0007	2.6376	2.3496	4097	11077.4	4404	60.2	112347	1	1194824	284630	0	1	1	1	0	0	4.94885	12.2455	-8.39027
59	1	2010	1795.1	4871.2	1646.11	21876.8	13441.5		5338.01	594.414	234836	686.7	25293.4	8389.7	7763.81	24253.6	43.9933	7.0065	2.5644	2.3822	0.4932	0.2044	219.795	0.0009	0.1033	0.0932	0.0227	0.071	1.1688	0.0029	0.3878	0.1731	1133	25123.8	606	93.2	3646	0	229498	18778.1	0	1	1	1	0	0	3.73142	6.96174	-6.40688
59	1	2008	707.412	1746.63	819.169	2963.36	16918.3		5021.79		215464	686.7	25570.3	6838.89	2752.53	12451.1	42.7522	6.1979	0.7798	2.9316	0.4252	0.1862	252.015	0.0012	0.0578	0.0138	0.0233	0.0277	0.3633	0.0032	0.3871	0.1696	1081.62	25787	197	93.2	1555.38		210442		0	0	0	1	0	0	4.86598	11.8389	-5.2832
59	1	2009	657.574	3631.14	497.783	1186.1	16918.3		4743.59	-296.242	215464	686.7	27539.1	7978.41	5366.95	17013.2	45.4221	0.8469	1.1247	0.2879	0.3639	0.1956	264.738	0.0012	0.079	0.0055	0.022	0.0239	0.4979	0.0032	0.3712	0.1601	1084.57	24032.1	183	93.2	1784.4	0	210720	278.062	0	0	1	1	1	0	5.01388	12.5695	-5.20949
60	1	2010	182350	122175	88357.1	8600	-769598	8600	46188.2	19185.5	1100000	1.5	791507	214929	9100	255185	23.9205	47.208	17.2781	34.5252	0.9201	1.8137	-111666	-0.1015	0.232	0.0078	0.042	0.2304	2.8038	0	3.4416	3.1093	10887	137905	7486	39.4	179715	0.5	1058656	469961	1	0	1	1	1	1	4.6609	10.862	-8.92079
60	1	2009	91067.1	59815.3	46546.2	0	-419989		27002.6	8743.71	615698	1.5	444778	161624	415	139972	22.8014	33.3457	1.3293	34.9686	0.8812	1.8234	-61264.6	-0.0995	0.2273	0	0.0439	0.2047	2.5246	0	3.4599	3.1235	7353	84792.3	4830	38.9	91810.9	1.7	588695	199918	0	0	1	1	0	1	4.52273	10.2275	-8.4826
60	1	2008	57918.8	44378.7	20813.6	0	-236217		5021.79		393799	1.5	319825	115546	7029.68	84932.8	21.5675	35.3108	23.8263	40.7288	0.9701	1.6154	-30526.8	-0.0775	0.2157	0	0.0128	0.1811	2.0874	0	3.3585	3.0218	6387	67125.7	4369	37.2	51502.9		388777		0	0	0	1	0	1	4.29324	9.21595	-8.38229
60	1	2011	247919	270737	166543	249769	-162979	235866	77659.2	31471	2300000	1.5	1500000	389688	260848	440655	30.0551	45.4168	16.8496	32.3513	0.8433	1.3918	-18146.7	-0.0079	0.1916	0.1086	0.0338	0.1653	2.9973	0	3.5965	3.3035	16082	233260	2963	46.1	322140	6.7	2256395	1197739	1	0	1	1	1	1	6.22702	19.3879	-7.99396
60	1	2012	379675	375732	283094	1200000	6060.2	965318	113020	35361.1	4600000	1.5	2200000	644855	1000000	823653	40.4077	34.9903	1.3429	24.075	0.6465	1.6292	789.862	0.0002	0.1791	0.2609	0.0246	0.1726	3.1952	0	4.2098	4.0057	20877	330470	18160	45.2	509716	-0.9	4453869	2197474	1	0	1	1	1	1	4.79699	11.5056	-9.80698
60	1	2017	1400000	1400000	931206	4400000	3200000	3544700	522158	129029	25000000	1.5	8500000	4300000	3900000	8200000	48.2092	10.5588	2.0653	19.5405	0.3911	0.4956	126874	0.0051	0.328	0.176	0.0209	0.1647	3.8232	0	1.8422	1.5167	39343	1020000	168	37.1	1800000	-1.9	24700000	6844030	0	1	1	1	1	1	10.8316	58.6619	-5.12396
60	1	2016	816596	1000000	895569	5100000	4000000	2.03112e+06	393129	49611.4	18000000	1.5	7100000	3500000	3800000	4600000	46.2946	9.4993	3.1282	17.5571	0.4278	0.5821	186272	0.0103	0.2556	0.2833	0.0218	0.115	3.418	0	2.1639	1.8669	45887	935000	7390	39	1400000	-0.2	17800000	3364798	0	1	1	1	0	1	6.86772	23.5828	-8.90788
60	1	2015	859615	1100000	947512	3500000	2500000	1.26678e+06	343517	123559	15000000	1.5	6600000	2700000	3800000	2600000	43.041	31.4713	2.0275	17.488	0.5364	0.8062	161240	0.0107	0.1733	0.2333	0.0229	0.1302	3.5883	0	2.9971	2.7745	41467	935000	9032	39.2	1500000	-4.3	14400000	4695621	0	1	1	1	0	1	6.59405	21.7407	-9.10853
60	1	2014	688370	885870	675167	2600000	1200000	808831	219958	53767.7	10000000	1.5	4900000	1900000	2500000	2000000	45.3093	17.701	1.211	16.6695	0.5749	1.3285	127536	0.0128	0.2	0.26	0.022	0.1405	3.166	0	3.2481	3.0523	46391	739956	5642	43.5	1100000	4.6	9746193	2813805	1	0	1	1	1	1	6.76675	22.8945	-8.63799
60	1	2013	455344	555955	490039	1800000	796708	825565	166191	53170.3	7100000	1.5	3200000	1100000	1900000	1100000	42.7135	21.6573	1.2893	18.3885	0.5477	1.5951	101666	0.0143	0.1549	0.2535	0.0234	0.1423	3.2208	0	3.9001	3.6026	31676	456473	5937	38.9	793429	-6.3	6932389	2478520	1	0	1	1	1	1	6.2897	19.7802	-8.68896
61	1	2010	12840.8	64239.9	8014.38	2000	-78314	2000	3923.72	3533.17	117570	1.1595	45810.5	14870.1	5649.93	35228.3	29.9638	-141.382	0	1.8017	0.5362	1.7024	-10665.7	-0.0907	0.2996	0.017	0.0334	0.2803	3.1838	0	3.2303	2.9159	1290	2284.49	2949	59.4	31138.6	0	113646	60749.8	1	0	1	1	1	0	2.74305	3.76215	-7.98922
61	1	2013	33413.6	29339.3	20608.3	0	-110166		6968.35	2318.67	212210	1.2128	143933	33519.9	503.302	64121.9	30.4534	15.0166	1.4574	2.2726	0.8118	1.2172	-10727.5	-0.0506	0.3022	0	0.0328	0.2321	2.8794	0	2.976	2.6686	2215	6361.1	3062	51.2	39434.2	-10	205242	67513.3	0	0	1	1	0	0	3.85028	7.41233	-8.02682
61	1	2011	14442	12100.9	7403.99	0	-60137.7		4076.06	152.343	130132	1.1696	66995.4	21377.1	969.774	40576.1	31.9259	7.9265	2.9407	1.6917	0.5409	1.1056	-5319.06	-0.0409	0.3118	0	0.0313	0.2156	2.1801	0	2.8569	2.5548	1737	2972.27	2725	63.5	15366.9	4.1	126056	12410.1	0	0	1	1	0	0	3.20216	5.1269	-7.91022
61	1	2012	23316.7	22504.3	13782.9	0	-60038.6		4649.69	573.624	142378	1.1696	105691	29215	729.161	42868.5	30.621	11.5854	1.4244	2.0148	0.7757	1.104	-5302.61	-0.0372	0.3011	0	0.0327	0.2206	2.6322	0	2.8526	2.8525	1980	6633.59	2327	61.2	27529.2	-2.3	137728	11672.5	0	0	1	1	0	0	3.81594	7.2807	-7.75234
61	1	2014	58715.6	53389.9	36254.3	0	-122147		8919.67	1951.32	367531	1.2662	245894	59701	8685.95	142753	41.2045	20.461	1.3264	2.2622	0.8483	0.8358	-8167.24	-0.0222	0.3884	0	0.0243	0.2388	3.1794	0	2.0434	2.0431	2908	10869.6	4613	64.9	69886	13.7	358611	153369	0	1	1	1	0	0	3.97602	7.90438	-8.43663
61	1	2009	8400.58	13718.9	11740.6	0	-15059.5		390.554	126.022	53286.6	0.3905	29331.3	10574.6	47729.9	24973.5	136.439	-0.5634	1.2345	1.6118	0.6523	0.9069	-1092.6	-0.0205	0.4687	0	0.0073	0.2864	2.8076	0	1.7209	1.6839	1109	1674.61	1963	59.4	18376.4	0	52896.1	17251	0	1	1	0.1847	0	0	2.70418	3.6563	-7.58223
61	1	2015	107141	73820.2	108784	36108.4	-257979	36108.4	38293.6	29374	1300000	1.7008	401155	122962	181371	266050	34.1818	-4.1014	2760.55	2.2952	0.4786	0.7972	-16452.9	-0.0127	0.2047	0.0278	0.0295	0.2671	3.6349	0	2.9637	2.9636	4303	10534.2	9032	54.5	163072	-10.4	1270652	912041	0	1	1	1	0	0	3.79357	7.1956	-9.10853
61	1	2008	8430.35	13737.5	6442.9	4274.36	-5783.33	3426.45	1002.47		36647.5	1656.51	23897.8	7422.4	35308.3	15462.1	112.201	23.1265	2.9097	10.9388	1.2092	0.8595	-397.662	-0.0109	0.4219	0.1166	0.0274	0.3528	2.7608	0.0452	1.787	1.7537	828.058	1731.45	4369	59.4	13093.3		35645		0	0	0	1	0	0	1.69925	1.44373	-8.38229
61	1	2017	162612	44151.8	145237	2600000	1700000	3.44493e+06	84847.6	29441.2	5200000	1.9	875126	323468	857882	2300000	60.7156	-2.776	0.9223	0.718	0.2149	0.3332	45315.2	0.0087	0.4423	0.5	0.0163	0.1858	3.1871	0	1.2387	0.5067	8558	110177	22447	62.9	207267	-6.2	5066726	2128657	0	1	1	1	0	0	3.66321	6.70956	-10.0189
61	1	2016	84434.8	64115.5	21886.7	1300000	1100000	1.42671e+06	55406.4	17112.8	3000000	1.9	577295	207798	421913	1200000	54.0276	-0.6426	1.0595	1.1564	0.2684	0.3707	32621.6	0.0109	0.4	0.4333	0.0185	0.1463	2.1657	0	1.3782	1.2593	7620	16537.6	3271	69.1	66451.8	14.6	2938069	1667417	0	1	1	1	0	0	5.17326	13.3813	-8.09285
62	1	2012	4427.52	7863.3	2338.5	4877.4	-22130.3	9651.2	1497.48	-3114.12	46517.9	1.8	95446.4	80806.3	3114.8	14450.4	31.0642	-9.4499	1.2995	0.0514	0.5745	1.2026	-2129.11	-0.0458	0.3106	0.1048	0.0322	0.0464	1.5834	0	3.1076	2.6065	1237	818.975	861	76.7	6025.75	0	45020.4	-165832	1	0	0	1	1	0	4.70823	11.0837	-6.75809
62	1	2015	22343.3	40351.9	17892.9	0	-78725.7		5451.29	3516.45	188917	9.3	259844	173582	10862.6	65470.2	34.6555	1.2021	6.0133	8.7448	1.8818	0.7325	-4613.33	-0.0244	0.3466	0	0.0289	0.086	2.6881	0	2.7229	2.2122	2496	5032.68	2620	76.7	36701.5	0	183466	98149.5	0	1	1	1	0	0	4.59691	10.5658	-7.87093
62	1	2016	30532.5	65881.9	27590.9	0	-91731.9		7043.84	1592.54	236827	10	339028	192186	27457.7	79625.3	33.6218	4.8036	5.9462	6.8518	1.5926	0.7324	-5374.76	-0.0227	0.3362	0	0.0297	0.0901	2.9412	0	2.7228	2.3309	2984	8575.82	3947	70.5	56515.2	-6.2	229783	46316.7	0	1	1	1	0	0	4.45313	9.91517	-8.28071
62	1	2013	12668.8	14620.2	8043.05	0	-15415.6	5547.7	1254.81	-242.664	53144.7	1.8	152184	124583	5523.11	22508.2	42.3527	-7.3823	12.1096	18.5685	3.054	0.8997	-1109.55	-0.0209	0.4235	0	0.0236	0.0832	2.3544	0	2.1998	1.6074	1541	1643.9	2960	76.7	16229.8	0	51889.9	6869.46	0	0	1	1	0	0	3.9399	7.76141	-7.99294
62	1	2014	13646.8	22695.2	10926.6	0	-20639.1	16000	1934.85	680.036	87251.4	1.7	158442	108613	9889.83	39345.8	45.0947	-8.0273	5.7723	9.4319	2.2571	0.8519	-1406.6	-0.0161	0.4509	0	0.0222	0.0861	2.6258	0	2.083	1.4654	1580	2568.96	2963	76.7	21829.2	0	85316.5	33426.7	0	1	1	1	0	0	3.97919	7.91696	-7.99396
62	1	2017	35983.2	91084.3	26806	17200	-7280.9	32939.2	7704.25	660.409	297604	10.3	414881	191747	371	114589	38.6285	10.0156	5.5041	4.8594	1.5526	0.5783	-336.844	-0.0011	0.385	0.0578	0.0259	0.0867	2.7885	0	2.1497	1.814	3994	28128.5	2695	61.9	64926.3	-8.6	289899	60116.6	0	1	1	1	0	0	5.03659	12.6836	-7.89915
62	1	2011	633.306	4548.78	625.073	18580.6	16918.3		4611.6	-410.196	215464	1.8	28497.8	8533.29	6640.01	19234.6	46.7222	-1.7588	0.509	0.5973	0.3341	0.1406	190.297	0.0009	0.0893	0.0862	0.0214	0.0222	0.6967	0	0.3634	0.1555	1086	23177.5	230	76.7	2179.7	0	210852	410.203	0	0	1	1	0	0	4.8195	11.6138	-5.43808
62	1	2008	704.545	1855.04	870.012	3025.82	16918.3		5021.79		215464	1.8	25683.5	6904.44	2902.92	12713.5	42.9058	5.8901	0.7411	2.786	0.4217	0.1858	251.474	0.0012	0.059	0.014	0.0233	0.0274	0.4148	0	0.3862	0.169	1081.79	25686.2	196	76.7	1637.89		210442		0	0	0	1	1	0	4.87549	11.8852	-5.27811
62	1	2009	704.545	1855.04	533.341	641.545	16918.3		5021.79	0	215464	1.8	25683.5	6904.44	2902.92	12713.5	42.9058	5.8901	1.1459	2.0026	0.4217	0.2035	275.43	0.0013	0.059	0.003	0.0233	0.0274	0.1847	0	0.3862	0.169	1081.79	25686.2	196	76.7	1301.22	0	210442	-0.1406	0	0	0	1	0	0	4.87549	11.8852	-5.27811
62	1	2010	704.545	1855.04	646.068	11467.6	16918.3		5021.79	0	215464	1.8	25683.5	6904.44	2902.92	12713.5	42.9058	5.8901	2.1558	2.0026	0.4217	0.2035	275.43	0.0013	0.059	0.0532	0.0233	0.0274	0.2676	0	0.3862	0.169	1082	25686.2	238	76.7	1413.94	0	210442	0	0	0	0	1	0	0	4.68133	10.9574	-5.47227
63	1	2010	4531.1	7312.5	1800.98	1188.4	-58082.2		3233.93	2598.32	96946.4	27	40339.5	27974.9	1083.6	27978.9	29.9779	-9.171	0.1048	4.9737	0.5902	1.4621	-6793.76	-0.0701	0.2886	0.0123	0.0334	0.1123	2.7421	0.0003	2.7743	2.4701	345	14488.3	14	55.2	5354.06	0	93712.5	54585.4	0	0	1	1	0	0	7.96603	31.7288	-2.63906
63	1	2011	5730.8	7204	2969.07	534.7	-38718.8		3996.81	762.881	84700.8	27.4	61842.2	43273.6	16855	17949.9	21.1921	0.0974	0.0361	4.6867	0.6809	1.2462	-3860.11	-0.0456	0.2119	0.0063	0.0472	0.0927	2.5094	0.0003	3.2201	2.8858	557	13166.8	16	56.7	6849.51	1.5	80704	-13008.5	0	0	0	1	0	0	8.25975	34.1118	-2.77259
63	1	2012	10611.5	8759.7	4895.06	0	-31713.7		3395.82	-600.993	90089	27.5	81373.2	55946	336	23564.1	26.5294	-1.0708	1.529	4.2117	0.9311	0.9868	-2503.61	-0.0278	0.2616	0	0.0377	0.1304	2.4762	0.0003	2.5498	2.2437	900	15235.3	20	56.3	10706.4	-0.4	86693.2	5989.19	0	0	1	1	0	0	8.31107	34.5369	-2.99573
63	1	2013	15356.8	12457.8	6470.44	6000	-27809.2	6000	2650.17	-745.644	116717	28.2	110324	75661.7	212.7	51190.8	44.0412	-2.8384	1.6406	4.1132	1.0669	0.6286	-1398.47	-0.012	0.4386	0.0514	0.0227	0.1392	2.4813	0.0002	1.5369	1.2955	1239	21495.3	20	54.1	14814.8	-2.2	114067	27373.4	0	0	1	1	0	0	8.61544	37.1129	-2.99573
63	1	2014	14400.3	12784.3	1517.81	11308.6	-26279.3	8154	3343.99	693.812	173121	31	138427	96655.8	3215.6	86410.5	51.7708	-0.1185	1.3745	4.4245	0.9552	0.4093	-860.489	-0.005	0.4991	0.0653	0.0193	0.104	2.0904	0.0002	1.0008	0.787	1196	59700.7	21	45	9673.19	-9.1	169777	55710.2	0	1	1	1	0	0	8.79358	38.6635	-3.04452
63	1	2009	2546.9	3677.5	38.7481	1855.2	-4615	1200	635.604	134.24	39762.7	6.9	27237	20618.1	1739.8	23135.3	62.5589	-5.4586	1.2578	5.2966	0.7101	0.5128	-189.326	-0.0048	0.5818	0.0467	0.016	0.0935	2.1546	0.0002	0.9731	0.7864	221	12835.8	6	55.2	1906.07	0	39127.1	7199.58	0	1	1	1	0	0	8.42057	35.453	-1.79176
63	1	2015	19862.6	11562.1	6517.27	18658.5	-42021.1		3614.87	270.885	261862	31	135363	104141	11722.9	177970	72.4401	-4.5147	1.4739	4.8093	0.6224	0.3003	-1009.52	-0.0039	0.6796	0.0713	0.0138	0.1467	2.6487	0.0001	1.1164	0.9442	1128	42495.4	12	50.7	15944.7	5.7	258247	88469.9	0	1	1	1	0	0	9.33081	43.532	-2.48491
63	1	2016	26501.7	9360.3	12207.4	14995.3	1502.9	2931.1	1644.89	-1969.99	177682	33.4	105424	107781	5515.9	186418	102.46	-40.8777	1.8759	4.858	0.4797	0.2462	29.6011	0.0002	1.0492	0.0844	0.0093	0.2514	3.2837	0.0002	0.9152	0.8297	861	50469.9	6	44.3	22966	-6.4	176037	-82209.3	0	0	0	1	1	0	9.77399	47.7654	-1.79176
63	1	2017	14272.1	6177	3058.06	29833.6	19162.8	41174.5	1224.21	-420.67	160604	33.8	85256.8	78182.2	21957.9	188736	131.189	-17.3139	1.47	4.8492	0.5041	0.1517	232.56	0.0014	1.1752	0.1858	0.0076	0.1674	2.7111	0.0002	0.564	0.5362	611	39922.6	6	34	9192.79	-10.3	159379	-16658.1	0	0	0	1	0	0	9.56166	45.7127	-1.79176
63	1	2008	3649.1	2848.1	1335.76	5481.4	4193.1	3243.3	5021.79		36949.3	7.8	29140.4	27326.2	2516.2	24714.5	73.6975	-38.4784	0.0002	0.0007	0.1923	0.227	76.1467	0.0021	0.6689	0.1483	0.1359	0.1252	2.6721	0.0002	0.4719	0.3228	227	17895.1	30	55.2	3284.92		31927.5		0	0	0	1	0	0	6.87868	23.6581	-3.4012
64	1	2009	240.4	419.8	100016	12.8	-1378.9		45.3683	31.0462	2576.4	1.6	3772.4	2123.3	969.2	493.9	56.7885	28.3368	2067.6	18.1759	2.182	2.5994	-286.745	-0.1113	0.1917	0.005	0.0176	0.0637	6.1034	0.0006	4.9324	4.932	224	115.175	4732	38.5	100214	0	2531.03	370.217	0	0	1	1	1	0	-0.22664	0.02568	-8.4621
64	1	2010	346	340.3	67104.1	13.2	-1545.8		280.615	235.247	4199.6	1.7	4158.7	1897	13.2	615.3	14.9657	49.3713	1959.59	11.1017	1.2275	2.807	-347.125	-0.0827	0.1465	0.0031	0.0668	0.0832	5.4301	0.0004	5.3263	5.326	295	170.85	7486	38.5	67310	0	3918.99	1387.95	0	0	1	1	0	0	-0.58783	0.17277	-8.92079
64	1	2011	790.4	350.6	2021.47	13.7	-1055.8	21.6	337.298	56.6832	5728.2	2.2	2873.1	1202.7	203	769.8	16.9826	7.6875	2.8521	6.5573	0.5788	1.7466	-147.525	-0.0258	0.1344	0.0024	0.0589	0.2751	1.6565	0.0004	4.5131	4.1383	451	161.67	744	38.5	2363.77	0	5390.9	1471.92	1	0	1	1	1	0	1.35111	0.91274	-6.61204
64	1	2012	603	268.3	358.938	13.9	-534.4	31.6	268.339	-68.9588	5691.8	2.2	4660	3155.8	182.8	1024.5	21.2112	6.8949	1.4508	7.208	0.8161	1.338	-57.2022	-0.01	0.18	0.0024	0.0471	0.1294	0.2947	0.0004	3.4574	3.1175	462	139.06	132	38.5	620.328	0	5423.46	32.5586	1	0	1	1	1	0	3.56397	6.35094	-4.8828
64	1	2015	749.8	458.6	719.058	13.5	-536.8		162.204	-33.0571	3546	3	3226.5	2465.5	38.2	756.911	21.8613	-22.1185	1.885	13.0206	0.7785	0.7679	-32.9767	-0.0093	0.2135	0.0038	0.0457	0.2324	1.0381	0.0008	2.8545	2.5304	383	57.885	265	38.5	1081.58	0	3383.8	-1163.94	0	0	0	1	0	0	2.49942	3.12356	-5.57973
64	1	2014	620.7	701.7	289.784	96	-407.7	153.1	195.262	-78.2669	4743	2.9	3889.7	3227.5	110.7	1041.4	24.2905	-27.8006	1.282	7.7177	0.7461	1.0872	-35.4601	-0.0075	0.2196	0.0202	0.0412	0.1596	0.5477	0.0006	2.6581	2.3443	397	80.155	107	38.5	686.504	0	4547.74	-862.133	1	0	0	1	1	0	3.59326	6.45575	-4.67283
64	1	2008	178.879	270.5	126.865	12.8	-255.1	12.6	425.246		2586.06	1.4	2150.8	1378.6	12.8	529.5	61.5341	42.6869	5.3708	20.1909	1.2098	0.7383	-15.0672	-0.0058	0.2048	0.0049	0.1644	0.0832	2.8384	0.0005	1.535	1.5348	14	57.63	644	38.5	239.245		2160.81		0	0	0	1	0	0	1.2059	0.72709	-6.4677
64	1	2013	769.1	257.4	1998.27	96.1	-248.1	80.7	273.528	5.189	5683.4	2.2	3029.3	1656.3	158.2	1022.7	20.7781	0.9828	1.2803	3.7494	0.5326	1.3699	-27.1898	-0.0048	0.1799	0.0169	0.0481	0.2539	1.6363	0.0004	3.3495	3.0112	449	89.845	735	38.5	2306.22	0	5409.87	-13.5889	1	0	0	1	1	0	1.41622	1.00283	-6.59987
64	1	2016	767	407.4	1932.57	84.7	-218.8	75.3	116.515	-45.6899	3004.2	1.2	3475	2699.9	12.6	762	25.7839	-18.8391	2.674	11.8378	1.061	0.511	-8.9445	-0.003	0.2536	0.0282	0.0388	0.2207	2.1734	0.0004	1.8996	1.6074	260	40.035	711	38.5	2284.89	0	2887.69	-496.11	0	0	0	1	0	0	1.58668	1.25877	-6.56667
64	1	2017	746.4	273.4	323.178	89.9	-205.3	74.1	62.2795	-54.2351	2856	1.4	4663.3	4202	13.4	1296.3	45.8578	-32.8078	1.7024	8.8513	1.5915	0.3507	-5.7599	-0.002	0.4539	0.0315	0.0218	0.1601	2.0429	0.0005	1.3037	1.0713	128	25.415	119	38.5	987.233	0	2793.72	-93.9648	0	0	0	1	0	0	3.66835	6.72841	-4.77912
65	1	2013	9784.9	27339.9	11107.8	0	-130814		8781.5	-195.876	205676	4058.3	142448	69635.5	1223.1	46949.4	23.4215	16.887	1.4243	4.491	0.7622	1.6909	-17695.5	-0.086	0.2283	0	0.0427	0.0687	2.5917	0.0197	4.1343	3.7832	1666	8085.71	3060	38.8	22245.2	5.2	196894	37755.2	0	0	1	1	0	0	3.84056	7.37496	-8.02617
65	1	2012	10673.6	19703.8	8033.09	0	-91616.9		8977.38	-520.231	168117	4162.8	111100	63129.9	799.6	30683.1	18.7267	7.6617	1.3664	4.5996	0.6846	1.9626	-14384.6	-0.0856	0.1825	0	0.0534	0.0961	2.4511	0.0248	5.0713	4.6871	1478	8716.5	2956	33.6	17146.3	-32.76	159139	12187.5	0	0	1	1	0	0	3.62659	6.57609	-7.99159
65	1	2010	3995.52	7615.18	3467.37	0	-28717.3		1315.75	470.925	44726.2	2514.01	52869.6	29942.3	348.255	14855.5	33.993	22.2127	8.1298	9.4106	1.3884	1.4215	-3265.73	-0.073	0.3321	0	0.0294	0.0756	2.118	0.0562	2.6973	2.4046	836	2049.42	1276	66.36	6950.58	0	43410.5	12825.1	0	0	1	1	0	0	3.7241	6.93445	-7.15149
65	1	2009	2772.7	4636.37	2025.58	0	-22308.6		844.822	682.281	31430.2	2239.96	26234.7	17006.2	157.279	11535.8	37.2033	0.8492	1.4472	9.1714	1.1443	1.2566	-2242.64	-0.0714	0.367	0	0.0269	0.1057	2.089	0.0713	2.3844	2.1065	526	1320.46	745	66.36	4248.3	0	30585.4	16836.4	0	0	1	1	1	0	3.56145	6.34198	-6.61338
65	1	2014	13781.8	33077.7	13450.4	0	-128585		8873.14	91.6354	232683	3933.1	163786	78163.2	1817.9	59199.3	26.2233	14.1663	1.2826	3.8677	0.7473	1.4252	-14660.7	-0.063	0.2544	0	0.0381	0.0841	2.637	0.0169	3.4847	3.1555	1969	7623.99	2290	30.6	27508.2	-8.2	223810	26915.4	0	0	1	1	0	0	4.27001	9.11649	-7.73631
65	1	2011	7707.8	16408.2	5677.67	0	-39716.6		9497.61	8181.86	156449	4205.4	95059.2	55467.6	550.4	25220.7	16.4725	11.6934	4.3383	6.8109	0.945	2.3108	-7342.17	-0.0469	0.1612	0	0.0607	0.0811	2.3074	0.0269	5.971	5.5601	1285	3486.02	2089	66.36	12912.5	0	146952	103541	0	0	1	1	0	0	3.81781	7.28785	-7.64444
65	1	2008	3761.34	3385.46	1587.78	0	-6799.91		671.83		14420.8	2226.28	22262.6	16350.2	112.539	12681.7	88.7207	-19.6257	0.0002	0.0007	0.5206	0.4031	-219.283	-0.0152	0.8794	0	0.0466	0.169	2.3004	0.1544	0.838	0.714	374	1353.6	722	66.36	3731.82		13749		0	0	0	1	0	0	3.42864	5.87778	-6.58203
65	1	2015	18398.9	34613.3	12442.6	13104.6	-17962.3	12358.9	8643.12	-230.018	256721	3878.6	160920	82938.6	1968	74284	29.7023	4.0009	1.3347	3.2186	0.6576	0.6992	-1004.74	-0.0039	0.2894	0.051	0.0337	0.1143	2.9251	0.0151	2.5994	2.3009	1521	6845.65	1963	21.4	28346.2	-9.2	248078	24267.6	0	0	1	1	0	0	4.40643	9.70833	-7.58223
65	1	2017	14692.3	49366.4	12504.5	33000	-3286.2	32851.1	11797.9	1819.22	359911	3923.3	157509	72719.7	2602.6	107193	30.5064	2.1109	1.3712	3.647	0.4655	0.5629	-147.984	-0.0004	0.2978	0.0917	0.0328	0.0933	3.1191	0.0109	2.0927	1.7945	1402	5478.59	2021	23.43	31722.1	-8.82	348113	41237.4	0	1	1	1	0	0	4.35589	9.48689	-7.61135
65	1	2016	18167.7	33917.1	11353.4	35860.2	15590.8	21471.2	9978.65	1335.53	316854	3889.6	144491	72680.7	2303.5	98307.9	31.7532	3.4649	1.5829	3.1708	0.5038	0.5808	724.411	0.0023	0.3103	0.1132	0.0315	0.1257	2.8711	0.0123	2.1592	1.877	1528	6127.4	3114	32.25	26978.8	10.85	306876	58798.1	0	1	1	1	0	0	3.83731	7.36247	-8.04366
66	1	2011	971.937	9067.49	959.302	48361.9	16918.3		6945.48	453.416	215464	7.6	15120.4	790.712	11764.2	50064.1	31.0222	34.5992	12.8363	11.7637	0.7506	0.1825	247.007	0.0011	0.2324	0.2245	0.0322	0.0643	1.3151	0	0.4717	0.2255	1066	35101.8	353	73.8	3971.13	0	208518	-453.422	0	1	0	1	0	0	3.75733	7.05877	-5.86647
66	1	2013	943.225	9049.51	847.959	12604.1	16918.3		6716.13	-1002.15	215464	7.6	16254.6	1447.19	13034.3	50310.5	32.0816	31.5165	1.3936	1.1788	0.7153	0.1892	256.075	0.0012	0.2335	0.0585	0.0312	0.058	1.2812	0	0.4625	0.219	1068	34090.8	312	73.8	3845.78	0	208748	1002.16	0	0	1	1	0	0	3.95313	7.81361	-5.743
66	1	2012	1056.12	9120.2	949.451	6755.56	16918.3		7718.27	772.792	215464	7.6	11794.8	-1134.05	7720.64	49341.5	27.9161	43.6376	1.4763	14.8368	0.8542	0.193	261.219	0.0012	0.229	0.0314	0.0358	0.0895	1.3277	0	0.4986	0.2448	1061	38066.1	349	73.8	4002.35	0	207746	-772.797	0	1	0	1	0	0	3.52034	6.1964	-5.85507
66	1	2008	853.716	8993.46	4217.94	12156.7	16918.3		117.493		215464	7.6	19790.7	3493.77	16712.8	51078.8	35.3842	21.9061	2.7562	10.3616	0.6052	0.2087	282.468	0.0013	0.2371	0.0564	0.0005	0.0431	1.8998	0	0.4339	0.1985	1072.96	30938.8	238	73.8	7172.09		215346		0	0	0	1	1	0	4.4207	9.77128	-5.47227
66	1	2010	913.217	9030.72	837.42	45612.4	16918.3		6492.07	-23.03	215464	7.6	17440.1	2133.32	14311.8	50568.1	33.1888	28.2945	10.3558	9.6201	0.6784	0.2387	323.072	0.0015	0.2347	0.2117	0.0301	0.0524	1.2737	0	0.4529	0.2121	1069	33034.1	308	73.8	3820.6	0	208972	23.0313	0	0	1	1	0	0	4.03643	8.14637	-5.7301
66	1	2009	916.396	9032.71	693.712	3133.49	16918.3		6515.1	425.834	215464	7.6	17314.5	2060.62	14178.7	50540.8	33.0715	28.6359	1.2466	9.7362	0.6823	0.2392	323.749	0.0015	0.2346	0.0145	0.0302	0.0529	1.2355	0	0.4539	0.2129	1069.25	33146	255	73.8	3678.44	0	208949	-6397.73	0	1	0	1	0	0	4.21804	8.89592	-5.54126
66	1	2014	4218.1	4055.6	3816.32	121979	61303.1	61325.7	8703.79	1987.66	385407	7.6	46833.7	38817.1	80897	89763	44.2804	-0.0694	1.1494	1.1776	0.4182	0.3398	1666.46	0.0043	0.2329	0.3165	0.0226	0.0901	1.7963	0	0.8309	0.5919	1045	144070	1404	73.8	6298.43	0	376704	167956	0	1	1	1	0	0	3.50728	6.1505	-7.24708
66	1	2017	5256.03	9011.8	5229.75	665124	477779	363988	19930.6	7030.8	1300000	32	161617	120769	624598	242307	65.9516	0.7404	1.5314	5.7361	0.1514	0.2724	10411.8	0.008	0.1864	0.5116	0.0153	0.0325	2.5535	0	1.0128	0.7953	740	694076	1925	59	9510.1	-14.8	1294526	487039	0	1	1	1	0	0	4.4303	9.8138	-7.56268
66	1	2015	1420.31	5758.8	1362.07	250868	158418	163134	8556.86	-146.932	512827	7.6	70363.6	51499.7	214841	92504.9	59.9317	0.3637	1.652	7.6325	0.1567	0.3451	4373.6	0.0085	0.1804	0.4892	0.0167	0.0202	1.2816	0	1.2828	1.0828	976	213579	501	73.8	3515.8	0	504270	127567	0	0	1	1	0	0	4.94483	12.2256	-6.21661
66	1	2016	3968.5	7157.8	607.079	429026	247894	193735	12899.8	4342.97	820387	26	105596	79028.6	373817	147922	63.5967	-0.2924	2.1465	6.8156	0.1584	0.4019	7970.29	0.0097	0.1803	0.523	0.0157	0.0376	1.8684	0	1.4942	1.2815	609	367446	223	73.8	3944.97	0	807487	303216	0	1	1	1	0	0	6.1602	18.9741	-5.40717
67	1	2016	9313.85	14548.4	6635.17	6509.3	-45936.1	6509.3	3634.62	2546.81	122633	19.9	40025.9	5348.7	864.718	41376.4	33.7401	-4.1059	1.0598	1.1571	0.4322	0.7582	-2786.3	-0.0227	0.3374	0.0531	0.0296	0.2327	2.6979	0.0002	2.8187	2.5233	929	4769.1	62	81	13793.8	0	118998	57495.1	0	1	1	1	0	0	6.47015	20.9314	-4.12713
67	1	2013	739.501	2901.2	3614.97	0	-7796		323.453	-4375.25	19863.4	6.8	6254.7	1381	13783.4	12198.2	61.4104	-15.377	1.2025	1.0957	0.3975	0.64	-399.155	-0.0201	0.6141	0	0.0163	0.1182	1.8583	0.0003	1.5649	1.3615	734	658.07	233	81	4707.18	0	19539.9	-191225	0	0	0	1	0	0	3.29005	5.41221	-5.45104
67	1	2015	6665.42	8454.8	3617.32	0	-19852.3		1087.82	803.501	62590.7	6.8	23483.9	3523.7	11359.6	36013.3	57.5378	-10.3437	1.0623	1.277	0.5503	0.437	-694.036	-0.0111	0.5754	0	0.0174	0.2838	2.2435	0.0001	1.6247	1.4109	865	3080.66	63	81	8153.38	0	61502.9	39027.5	0	1	1	1	0	0	5.92094	17.5287	-4.14313
67	1	2014	2553.58	4688	11743.6	400	-5783	400	284.318	-39.1359	22759.7	6.8	12452	2114.3	31914.1	18219.2	80.0503	-17.2601	1.2148	1.6295	0.5843	0.4524	-209.298	-0.0092	0.8005	0.0176	0.0125	0.2051	3.2111	0.0003	1.106	0.9559	561	2217.23	832	81	13916.1	0	22475.4	2935.43	0	0	1	1	0	0	2.7058	3.66069	-6.72383
67	1	2012	641.955	3967.7	577.117	5070.81	16918.3		4698.7	-59.1585	215464	6.8	27817.3	8167.84	5795.21	17710.3	45.8561	-0.1418	1.1754	0.9564	0.3544	0.1427	193.139	0.0009	0.0822	0.0235	0.0218	0.0231	0.596	0	0.3686	0.1586	1080	23628.9	14	81	1960.01	0	210765	59.1563	0	0	1	1	0	0	7.59436	28.8371	-2.63906
67	1	2011	660.116	3535	651.535	16209.9	16918.3		4757.86	56.0574	215464	6.8	27438.7	7920.28	5233.58	16780.4	45.2859	1.1198	0.4155	0.3807	0.3671	0.144	194.899	0.0009	0.0779	0.0752	0.0221	0.0241	0.5665	0	0.372	0.1606	1084	24121.6	6	81	1910.07	0	210706	-56.0625	0	1	0	1	0	0	8.42795	35.5152	-1.79176
67	1	2008	652.431	3825.62	1794.22	4161.19	16918.3		5021.79		215464	6.8	27742.3	8096.01	5636.76	17484	45.6976	0.2946	0.0371	0.1394	0.3576	0.1777	240.511	0.0011	0.0811	0.0193	0.0233	0.0235	1.062	0	0.3695	0.1591	1084.88	23851	6	81	3137.63		210442		0	0	0	1	1	0	8.43895	35.608	-1.79176
67	1	2010	648.964	3920.42	595.1	15962.4	16918.3		4701.8	-71.2262	215464	6.8	27830.9	8151.32	5762.75	17696.7	45.8258	0.0207	0.0076	0.007	0.3547	0.1943	262.978	0.0012	0.0821	0.0741	0.0218	0.0233	0.5953	0	0.3688	0.1587	1084	23749.8	7	81	1965.92	0	210762	71.2344	0	0	1	1	0	0	8.28799	34.3454	-1.94591
67	1	2009	662.803	3433.42	501.742	1125.48	16918.3		4773.03	58.037	215464	6.8	27332.6	7858.86	5092.65	16534.5	45.142	1.4083	1.1271	0.4788	0.3704	0.1965	265.956	0.0012	0.0767	0.0052	0.0222	0.0242	0.4676	0	0.3728	0.1611	1084.27	24216.2	6	81	1730.61	0	210691	248.625	0	1	1	1	0	0	8.42408	35.4825	-1.79176
67	1	2017	8413.27	19241.3	4021.95	26601.9	9932.9	26601.9	2290.75	-1343.88	140310	20.7	46953.3	9464	24.9	85915.7	61.2506	-17.4501	0.9806	0.9228	0.3571	0.4143	329.216	0.0023	0.6123	0.1896	0.0163	0.1792	2.436	0.0001	1.5403	1.3376	1078	4324.21	72	83.4	12318.3	2.4	138019	19021	0	0	1	1	0	0	6.48024	20.9968	-4.27667
68	1	2017	2484.33	2593.5	1217.94	1048.6	-891.5	589.7	517.936	295.833	18882.2	2.6	12525.8	9573.3	315.9	6567.9	36.4566	-13.1227	1.3579	3.5041	0.6989	0.5219	-37.2219	-0.002	0.3478	0.0555	0.0274	0.1983	1.8114	0.0001	1.9401	1.6708	448	99.025	448	54.4	2741.29	0	18364.3	1622.37	0	1	1	1	0	0	3.33075	5.54696	-6.10479
68	1	2016	218.844	2826.6	211.181	1298.2	-1429.8	823.2	222.104	42.4494	16964	1545.9	9535.7	6104.8	299.7	12657.2	76.3788	-16.7189	1.5939	3.226	0.604	0.2188	-25.0272	-0.0015	0.7461	0.0765	0.0131	0.0229	0.6797	0.0911	0.8135	0.662	554	197.03	78	54.4	1093.23	0	16741.9	2310.55	0	1	1	1	0	0	4.80609	11.5492	-4.35671
68	1	2015	10058	3138.5	176.074	854.2	-185.3	758.9	179.654	-4581	14611	1390.2	6524.2	3453.1	370.5	11512.4	81.3285	-27.4875	1.067	1.3003	0.2892	0.1746	-2.5883	-0.0002	0.7879	0.0585	0.0123	1.5416	1.6443	0.0951	0.6489	0.5126	788	250.07	44	54.4	4079.67	0	14431.3	-196272	0	0	0	1	1	0	4.99908	12.4954	-3.78419
68	1	2012	559.506	7339.33	502.996	9197.48	16918.3		4251.81	-10.6817	215464	1390.2	31413.3	10220.7	10511.4	25990.1	50.6757	-9.6825	1.1173	0.0478	0.2433	0.1315	177.98	0.0008	0.1206	0.0427	0.0197	0.0178	0.9691	0.0065	0.3398	0.1414	1090	20578.8	185	54.4	2872.65	0	211212	10.6875	0	0	1	1	0	0	5.13463	13.1822	-5.22036
68	1	2011	633.306	7249.69	554.572	24896.8	16918.3		4262.5	1947.64	215464	1390.2	31319.6	10166.5	10387.1	25773.1	50.5488	-9.428	0.0268	0.0631	0.2462	0.1318	178.387	0.0008	0.1196	0.1155	0.0198	0.0202	0.9779	0.0065	0.3634	0.1555	1090	20662.3	204	54.4	2898.04		211201		0	1	0	1	0	0	5.03388	12.67	-5.31812
68	1	2013	623.234	4929.6	560.288	6931.78	16918.3		4558.95	307.137	215464	1390.2	28895.7	8763.56	7168.33	20156.5	47.2617	-2.8401	1.161	1.0768	0.3217	0.1473	199.365	0.0009	0.0935	0.0322	0.0212	0.0216	0.7168	0.0065	0.3602	0.169	1087	22822.9	206	54.4	2226.14	0	210905	-307.141	0	1	0	1	0	0	4.94357	12.2194	-5.32788
68	1	2014	660.612	3516.25	3308.79	4931.56	16918.3		4760.65	201.7	215464	1390.2	27419.1	7908.94	5207.56	16735	45.2593	1.1731	1.1302	1.1546	0.3677	0.1522	205.997	0.001	0.0777	0.0229	0.0221	0.0241	1.4371	0.0065	0.3721	0.1607	1084	24139.1	1218	54.4	4561.85	0	210703	-201.703	0	1	0	1	0	0	3.11403	4.84859	-7.10497
69	1	2015	8822.25	536.004	3207.77	0	-1115.19		3084.41	3081.22	34277.4	1.4447	1147.76	1322.04	1314.29	2494.99	11.1131	-58.3259	1.459	4.6152	0.0632	0.4429	-39.5134	-0.0012	0.0728	0	0.09	7.6865	3.0496	0	1.6466	1.6428	285	40.6364	1180	5.5	6015.24	-12.79	31193	29161.9	0	1	1	1	0	0	-0.0277	0.00038	-7.07327
69	1	2014	12296.1	1125.4	1059	0	-164.617		3.1966	-2.47	2034.33	0.3039	3007.35	704.038	6196.53	6750.03	260.357	-185.444	1.5811	20.4069	1.3758	0.0625	-0.8231	-0.0004	3.3181	0	0.0016	4.0887	0.4651	0.0001	0.1929	1.2873	3194	218.797	390	18.29	5085.45	0	2031.14	-295.483	0	0	0	0.1437	0	0	2.04267	2.08625	-5.96615
69	1	2012	10391.4	1248.71	137.983	224.715	-200.022	439.76	10.8107	-7385.25	2699.07	0.3039	2781.54	718.515	9.0048	6729.66	249.666	-143.958	0.7609	0	0.0214	0.0676	-1.0817	-0.0004	2.4933	0.0833	0.004	3.7358	1.5111	0.0001	0.1746	0.4313	801	454.507	51	18.29	3630.02	0	2688.26	-205380	0	0	0	0.1437	0	0	3.99893	7.99574	-3.93183
69	1	2016	2600000	2000000	37373.4	0	-260.489		2928.14	-156.27	27404.5	1.4756	7320.12	7285.68	1042.08	1522.71	9.359	-8.9253	457.418	27.1435	0.2374	0.2372	-4.943	-0.0002	0.0556	0	0.1068	355.185	8.4787	0.0001	0.8818	0.8671	291	168.101	5975	57.9	1400000	52.4	24476.4	-6716.63	0	0	0	1	1	0	0.20304	0.02061	-8.69534
69	1	2013	3093.82	1042.64	59473.1	165.188	123.257	162.661	10.9088	-5.1441	2337.53	0.3039	3625.33	658.35	415931	9642.46	137.639	-127.531	1.9503	26.2709	1.4396	0.0494	0.4871	0.0002	4.1251	0.0707	0.0047	0.8534	4.257	0.0001	0.2469	0.7481	860	347.306	5937	18.29	60714	0	2326.62	-361.641	0	0	0	0.1437	0	0	-0.49326	0.12165	-8.68896
69	1	2017	11424.2	1520.67	7174.93	768.486	277.269	755.337	568.687	-2359.46	13614.2	1.4766	8873.66	8818.78	978.641	2280.56	23.9397	-82.0821	231.219	35.9181	0.4327	0.1658	3.6777	0.0003	0.1675	0.0564	0.0418	1.2874	3.7815	0.0001	0.6163	0.5927	252	152.594	2640	46.36	11058.4	-11.54	13045.5	-11430.9	0	0	0	1	0	0	1.21231	0.73485	-7.87853
69	1	2011	1023.16	9099.56	1009.86	47937.2	16918.3		7396.06	165.696	215464	0.3039	13096.9	258.933	9366.44	49624.4	29.1322	40.0986	14.8766	13.6335	0.8136	0.1889	255.669	0.0012	0.2303	0.2225	0.0343	0.0781	1.3368	0	0.4881	0.2373	1063	36905.4	372	18.29	4046.67	0	208068	-165.703	0	1	0	0.1437	0	0	3.56124	6.3412	-5.91889
69	1	2010	1005.06	9088.23	921.644	44901.3	16918.3		7230.36	-3753.1	215464	0.3039	13811.7	33.2882	10234.3	49779.7	29.7999	38.1559	13.9651	12.973	0.7914	0.2542	344.051	0.0016	0.231	0.2084	0.0336	0.0728	1.3116	0	0.4823	0.2331	1064	36268.3	339	18.29	3949.63	0	208234	3753.11	0	0	1	0.1437	0	0	3.70727	6.87193	-5.826
69	1	2008	1199.22	9209.8	4319.4	11451	16918.3		5021.79		215464	0.3039	6141.52	-4406.04	3664.7	48113.2	22.6359	59.0024	7.4236	27.9081	1.0302	0.2618	354.337	0.0016	0.2233	0.0531	0.0233	0.1953	1.956	0	0.5444	0.2775	1052.5	43105.3	334	18.29	7442.11		210442		0	0	0	0.1437	0	0	2.91169	4.23896	-5.81114
69	1	2009	1281.04	9261.03	969.746	1087.45	16918.3		10983.5	1464.77	215464	0.3039	2909.49	-6276.68	4920.59	47411	19.6171	67.7866	1.4409	23.0474	1.1309	0.3007	406.987	0.0019	0.22	0.005	0.051	0.4403	1.3723	0	0.5706	0.2962	1047.66	45986.2	357	18.29	4132.37	0	204480	-5961.81	0	1	0	0.1437	0	0	2.098	2.2008	-5.87774
70	1	2008	1537.12	1352.03	634.102	14.6574	-9739.76		314.815		14182.3	1.4206	5624.28	936.714	940.894	3547.2	31.6457	12.7921	15.0685	25.7581	0.4578	1.5417	-1201.26	-0.0847	0.2501	0.001	0.0222	0.2733	0.1171	0.0001	3.2053	2.8951	1335	730.039	331	49.66	1500.85		13867.5		0	0	0	1	0	0	2.83273	4.01218	-5.80212
70	1	2009	1698.2	2609.52	967.417	14.6451	-10724.5		403.672	-44.4874	16560.9	1.4237	5360.59	814.672	1554.18	5240.07	41.0257	-4.3379	1.1192	13.0037	0.3487	1.3442	-1153.27	-0.0696	0.3164	0.0009	0.0244	0.3168	0.3434	0.0001	2.5507	2.2774	1603	872.823	356	49.11	2259.74	-0.55	16157.3	2289.78	0	0	1	1	0	0	2.7119	3.6772	-5.87493
70	1	2010	1320.83	2699.11	2596.11	642.409	-10034.9	643.559	436.817	33.1448	18009.1	1.4319	5971.6	849.714	1398.84	6025.91	41.2279	1.18	0.4319	6.9847	0.3455	1.3154	-1055.99	-0.0586	0.3346	0.0357	0.0243	0.2212	0.8655	0.0001	2.496	2.2246	1600	703.484	955	51.3	3802.1	2.19	17572.2	1414.97	1	0	1	1	1	0	1.83306	1.68005	-6.86171
70	1	2015	1799.4	4647.4	448.009	0	-8573.41		462.908	124.709	14406.5	5685.6	10740.5	1973.87	107.68	4375.89	31.1218	21.865	1.6136	6.9384	0.8327	0.7422	-509.055	-0.0353	0.3037	0	0.0321	0.1675	0.2261	0.3947	2.7591	2.4584	1900	492.11	165	50.81	2382.05	-2	13943.6	2891.47	0	1	1	1	0	0	4.17583	8.71878	-5.10595
70	1	2014	1759.3	4376.1	341.602	0	-3253.85		338.199	-75.5012	11390.3	5638.66	8369.59	2035.27	191.904	3644.29	33.6794	-8.1687	1.2527	4.6645	0.6766	1.0349	-269.393	-0.0237	0.3199	0	0.0297	0.2102	0.3749	0.495	2.5304	2.241	1500	413.351	126	52.81	2182.22	0.35	11052.1	-1883.44	0	0	0	1	0	0	4.19608	8.80354	-4.83628
70	1	2013	1521.01	3058.82	1367.39	0	-3637.09		413.7	51.3553	13349.3	1.4353	5273.81	1057.01	387.227	3920.32	32.268	-6.1816	1.2117	2.5523	0.4139	1.0003	-291.055	-0.0218	0.2937	0	0.031	0.2884	0.4778	0.0001	2.4457	2.1545	1700	328.803	503	52.46	2741.34	4.12	12935.6	1160.82	0	0	1	1	0	0	2.34992	2.76106	-6.22059
70	1	2011	1122.76	2133.78	2337.14	1917.09	-4547.02	1271.68	370.153	-66.6645	15997.7	1.4325	5300.81	877.062	723.712	6190.33	43.2191	-8.9851	0.0317	4.064	0.3118	0.9503	-345.683	-0.0216	0.387	0.1198	0.0231	0.2118	0.9358	0.0001	2.4555	2.1897	1300	555.035	860	47.47	3314.1	-3.83	15627.5	-1944.73	0	0	0	1	0	0	1.81868	1.6538	-6.75693
70	1	2012	1138.74	1307.2	1023.73	1354.61	-2735.99		362.345	-7.808	12137.1	1.4328	2959.95	808.939	432.392	3633.05	33.496	-7.5059	1.1007	1.7218	0.2104	1.1365	-248.756	-0.0205	0.2993	0.1116	0.0299	0.3847	1.0915	0.0001	2.9367	2.6369	590	417.699	377	48.34	1757.51	0.87	11774.8	-3852.76	0	0	0	1	0	0	2.06068	2.12321	-5.93225
70	1	2016	1983.7	5008.3	342.973	0	-6615.14		327.368	-135.539	16762.4	5697.36	8305.79	2038.03	69.9411	8512.96	51.2034	-4.3654	1.7923	4.3324	0.533	0.4734	-250.529	-0.0149	0.5079	0	0.0195	0.2388	0.2504	0.3399	1.76	1.5288	1900	628.841	126	50.02	2440.57	-0.79	16435	2491.41	0	0	1	1	0	0	4.18843	8.77146	-4.83628
70	1	2017	1525	2946.7	251.813	0	-3869.29		190.646	-136.722	11460.4	5700.04	4262.27	2193.37	38.0745	6851.15	60.1134	-29.8063	1.2105	2.1882	0.302	0.399	-123.508	-0.0108	0.5978	0	0.0166	0.3578	0.7403	0.4974	1.4832	1.2788	760	585.247	93	50.09	1593.32	0.07	11269.7	-5165.27	0	0	0	1	1	0	3.82496	7.31515	-4.5326
71	1	2014	7854.05	10661.8	5257.26	0	-31781.1		1824.03	749.855	63826.6	13.4015	49602.3	5112.97	2604.16	19730.1	34.9921	15.7904	1.3734	4.7912	0.9528	0.9966	-2533.84	-0.0397	0.3091	0	0.0286	0.1583	0.7851	0.0002	2.4367	2.1525	4931	608.496	1935	85.5	10812	0	62002.5	22782.9	0	1	1	1	0	0	3.24393	5.26154	-7.56786
71	1	2016	7749.29	22742.9	6951.29	0	-27433.8	8946.26	1956.39	17.0156	57586.7	13.5504	55951.1	5749.14	1886.94	15063.8	29.4352	-2.273	2.0453	6.0363	0.9304	0.7257	-1592.7	-0.0277	0.2616	0	0.034	0.1385	1.1409	0.0002	2.6978	2.3919	5144	673.458	2558	85.8	16098.9	0.8	55630.3	-5114.16	0	1	0	1	0	0	3.08525	4.75939	-7.84698
71	1	2015	8008.06	16936.2	3761.22	0	-26029.6		1939.37	115.346	62683.8	13.4931	57580.4	6031.37	2299.77	17960.7	32.3217	7.1319	1.4827	4.927	0.9103	0.7265	-1512.84	-0.0241	0.2865	0	0.0309	0.1391	0.7527	0.0002	2.7008	2.4023	5297	578.052	1384	85	11244.5	-0.5	60744.5	-1258.06	0	1	0	1	0	0	3.7282	6.94975	-7.23273
71	1	2013	2498.33	6471.67	375.033	0	-9872.96		1074.17	300.79	40293.8	12	33542.2	6399.07	2756.39	12358.4	37.5115	11.4748	1.4779	3.8561	0.8419	0.7373	-582.347	-0.0145	0.3067	0	0.0267	0.0745	-0.3157	0.0003	1.8027	1.5374	4204	597.354	138	85.5	3066.03	0	39219.6	606.305	0	1	1	1	0	0	5.49331	15.0882	-4.92725
71	1	2017	3871.86	23469.4	767.897	0	-15096.8		1059.18	-897.209	43894.4	13.5764	36253.2	7405.45	1801.62	16389.1	41.4419	-35.942	1.4641	4.7703	0.7145	0.4675	-564.62	-0.0129	0.3734	0	0.0241	0.1068	0.9149	0.0003	1.7379	1.485	3593	1210.41	283	81.9	8970.27	-3.9	42835.2	-12795	0	0	0	1	0	0	4.85284	11.775	-5.64545
71	1	2012	826.613	6371.22	3810	0	-7109.03	1976.11	773.382	-4771.7	39386.7	12	17129.6	5411.77	4092.74	15966.1	50.9279	-12.1681	1.1636	0.0219	0.3323	0.4338	-246.712	-0.0063	0.4054	0	0.0196	0.0483	0.5379	0.0003	1.1209	0.9046	3486	738.331	1402	85.5	5969.35	0	38613.4	-193659	0	0	0	1	0	0	2.50291	3.13227	-7.24566
71	1	2011	6083.55	1217.4	6004.46	25840.1	14512.3	1618.72	5545.08	523.647	237818	12	13709.1	3758.33	5647.07	26749.6	42.8881	5.888	2.1844	2.0019	0.4311	0.1481	171.942	0.0007	0.1125	0.1087	0.0233	0.4438	1.1181	0.0001	0.3827	0.1658	2679	35522.1	2210	85.5	8194.75	0	232273	21830.2	0	1	1	1	1	0	1.82507	1.66544	-7.70075
71	1	2008	704.545	1855.04	870.012	3025.82	16918.3		5021.79		215464	12	25683.5	6904.44	2902.92	12713.5	42.9058	5.8901	0.7411	2.786	0.4217	0.1858	251.474	0.0012	0.059	0.014	0.0233	0.0274	0.4148	0.0001	0.3862	0.169	1081.79	25686.2	196	85.5	1637.89		210442		0	0	0	1	0	0	4.87549	11.8852	-5.27811
71	1	2009	704.545	1855.04	533.341	641.545	16918.3		5021.79	0	215464	12	25683.5	6904.44	2902.92	12713.5	42.9058	5.8901	1.1459	2.0026	0.4217	0.2035	275.43	0.0013	0.059	0.003	0.0233	0.0274	0.1847	0.0001	0.3862	0.169	1081.79	25686.2	196	85.5	1301.22	0	210442	-0.1406	0	0	0	1	0	0	4.87549	11.8852	-5.27811
71	1	2010	704.488	1857.22	646.015	11472.4	16918.3		5021.43	-0.3617	215464	12	25685.8	6905.76	2905.95	12718.8	42.9089	5.8839	2.1535	2.0005	0.4217	0.2035	275.43	0.0013	0.059	0.0532	0.0233	0.0274	0.268	0.0001	0.3862	0.169	1082	25684.1	238	85.5	1414.53	0	210442	0.3594	0	0	1	1	0	0	4.68142	10.9579	-5.47227
72	1	2008	36975.4	33130.9	15538.4	0	-1802.02		37370.3		2630.97	5.3639	1378.2	98.7266	87.342	95.9811	6.9679	-63.374	0.1711	0.2925	0.1647	9.9142	-1429.25	-0.5432	0.0365	0	14.204	26.8288	6.2585	0.002	20.6116	19.8284	70	61.8214	107	41.36	36570.3		-34739.3		0	0	0	1	0	0	2.5557	3.26581	-4.67283
72	1	2009	494.631	30920.7	435.402	0	-872.455		170.449	-207.134	1589.97	0.5369	225.982	286.951	24.239	124.075	9.3281	-58.3177	1.0352	7.4265	0.1071	4.2551	-296.991	-0.1868	0.078	0	0.1072	2.1888	5.0066	0.0003	8.0742	7.5967	66	41.676	160	41.36	9860	0	1419.52	36158.9	0	0	1	0.254	0	0	0.34528	0.05961	-5.07517
72	1	2010	2123.55	27763.6	981.308	0	-484.389		87.9296	-82.5196	1713.27	0.5375	665.506	540.513	12.025	99.1644	11.2451	-46.7384	0	11.0252	0.5161	3.2481	-125.868	-0.0735	0.0579	0	0.0513	3.1909	4.5607	0.0003	6.1633	5.7359	104	89.59	361	41.36	9947.46	0	1625.34	205.821	0	0	1	0.2542	0	0	0.61167	0.18707	-5.88888
72	1	2011	2953.96	43666.4	1268.29	0	-153.15		87.0763	-74.5451	4821.31	0.5422	2528.7	318.738	31.5714	769.8	27.913	-99.4773	0	9.7352	0.7328	1.1972	-14.6681	-0.003	0.1597	0	0.0181	1.1682	6.1986	0.0001	3.0935	2.7775	31	52.1305	467	41.36	15254.4	0	4734.23	3108.9	0	0	1	0.2565	0	0	1.68913	1.42658	-6.14633
72	1	2017	1256.55	2360	2415.07	3808.5	1545.3	300	58.5388	-44.6227	10353.7	2.8	7060.1	1690.9	9267	9045.5	176.869	-97.3179	61.7117	25.5986	0.6748	0.1302	16.0958	0.0016	0.8736	0.3678	0.0057	0.178	2.4736	0.0003	0.484	0.4814	295	1137.9	889	41.36	3500.04	0	10295.2	-171.578	0	0	0	1	0	0	2.07212	2.14684	-6.7901
72	1	2015	10658.4	475.8	481.966	2392.1	1849.9	2792.1	108.406	83.1735	9458.6	2	1422.9	186.4	4571.5	3681.3	87.2518	-52.4604	4.6658	29.6747	0.2529	0.1344	19.8901	0.0021	0.3892	0.2529	0.0115	7.4906	4.0742	0.0002	0.4996	0.4853	65	631.125	177	41.36	3822.21	0	9350.19	7579.83	0	1	1	1	0	0	2.0843	2.17216	-5.17615
72	1	2016	218.844	1954.1	1334.85	3810.4	3121.1	759.7	103.161	-5.2444	10569.9	2.2	5932.8	1115.5	6544.4	4285.5	102.46	-26.2106	26.5595	48.0194	0.5924	0.1329	33.1835	0.0031	0.4054	0.3605	0.0098	0.0369	2.122	0.0002	0.4941	0.4868	238	1320.14	491	41.36	1986.74	0	10466.7	1116.55	0	0	1	1	0	0	2.49181	3.10455	-6.19644
72	1	2013	658.968	194.28	592.412	282.848	156.776	650	10.9088	0.4299	772.175	1.0979	304.114	6087.11	267.603	278.98	70.7848	-93.7584	1.1445	20.2354	0.2909	0.2521	3.1619	0.0041	0.3613	0.3663	0.0141	2.1668	2.9732	0.0014	0.6164	0.4571	41	18.1213	218	41.36	801.753	0	761.267	135.828	0	1	1	1	0	0	0.33291	0.05541	-5.3845
72	1	2014	1313.35	73.7	32.8427	923.9	771.4	710	25.2323	14.3235	1795.6	1.3	183.8	17547.6	660.6	744.753	71.1628	-138.252	1.0488	25.9636	0.1432	0.1506	9.2938	0.0052	0.4148	0.5145	0.0141	7.1455	2.3982	0.0007	0.3683	0.324	41	118.83	18	41.36	451.141	0	1770.37	1009.1	0	1	1	1	1	0	2.32348	2.69927	-2.89037
72	1	2012	615.027	41.9	552.909	221.176	85.6431	180	10.4789	-2.9057	635.917	0.7114	50.089	15485	240.201	145.711	60.6858	-118.318	1.0463	2.3531	0.0992	0.5207	3.5675	0.0056	0.2291	0.3478	0.0165	12.2787	2.7357	0.0011	1.3454	1.1456	48	49.3866	203	41.36	740.161	0	625.439	-4108.79	0	0	0	0.3365	0	0	-1.3994	0.97917	-5.31321
73	1	2012	71930.7	41.9	133588	0	-1853.9		3020.93	-1979.71	2078.4	1.5	50.089	-1134.05	727317	145.711	1.1034	-18.4709	1.0098	0.003	0.0214	53.6523	-7957.28	-3.8286	0.0701	0	1.4535	1436.06	7.6216	0.0007	86.6996	86.6996	76	81.515	18160	89	155179	0	-942.53	-211406	0	0	0	1	0	0	-5.89318	17.3648	-9.80698
73	1	2014	908.861	3553.8	3821.65	0	-45096.8		6007.58	5293.94	47850.4	4	4475.5	1576.2	16520.9	3811.3	7.965	-9.3864	1.0566	9.9755	0.1653	5.0009	-18042	-0.377	0.0797	0	0.1255	0.2031	2.4263	0.0001	12.2272	11.6471	456	844.56	1406	89	5160.44	0	41842.8	36254	0	0	1	1	0	0	1.15787	0.67033	-7.2485
73	1	2013	2509.8	301.8	1731.92	0	-5537.4		713.647	-2307.28	6302.5	1.5	312.9	292.7	4167.33	556.6	8.8314	-22.2554	1.0353	1.0173	0.0804	4.3142	-1911.16	-0.3032	0.0883	0	0.1132	8.0211	2.5114	0.0002	10.5481	10.0102	209	285.855	637	89	2575.4	0	5588.85	6531.38	0	0	1	1	1	0	-0.71089	0.25268	-6.45677
73	1	2017	16020.8	21743.7	11658.7	0	-68582.7		6415.93	2050.3	130200	4.3	131827	64927.5	417.1	26004.6	20.2932	34.2383	2.3783	34.8403	1.2726	1.2296	-6746.34	-0.0518	0.1997	0	0.0493	0.1215	2.9166	0	4.5711	4.2024	1244	3379.77	1963	64.7	22988	-13.2	123784	51175.6	0	0	1	1	0	0	4.20702	8.84949	-7.58223
73	1	2015	226.82	5263.1	961.134	0	-16946.9		3984.43	-2023.16	54215.7	4.1	13398.8	3031.2	182.6	7194.5	13.6069	2.702	1.8556	12.2174	0.2626	1.8838	-2553.97	-0.0471	0.1327	0	0.0735	0.0169	1.2084	0.0001	7.0031	6.561	779	1382.02	354	88.6	2608.11	-0.4	50231.3	8388.46	0	0	1	1	0	0	3.63362	6.60161	-5.8693
73	1	2016	6167.39	9717.3	4836.42	0	-25756.4		4365.62	381.197	76973.8	4.2	55309.8	24146.3	202.2	13369.7	17.6318	22.9265	3.4035	21.7012	0.8432	1.449	-2985.68	-0.0388	0.1737	0	0.0567	0.1115	2.341	0.0001	5.3865	4.9922	924	1184.22	1780	77.9	9601.83	-10.7	72608.2	22376.9	0	0	1	1	0	0	3.43634	5.90421	-7.48437
73	1	2011	701.157	1983.15	692.042	12580.9	16918.3		5000.64	4942.1	215464	1.5	25817.4	6981.91	3080.65	13023.7	43.0873	5.5263	2.0503	1.8789	0.4176	0.149	201.666	0.0009	0.0604	0.0584	0.0232	0.0272	0.3249	0	0.3851	0.1684	1082	25566.8	255	89	1497.33		210463		0	1	0	1	0	0	4.61754	10.6608	-5.54126
74	1	2015	25747.8	24444.3	2618.73	146.253	-93.6188	373.011	22.8812	21.4845	1307.42	21.4667	371.5	186.4	5346.42	756.911	57.8935	-78.147	1.0024	1.0096	0.034	0.1237	-0.9265	-0.0007	0.5789	0.1119	0.0175	69.3077	3.0634	0.0164	0.4597	0.4547	826	250.033	964	52.64	17676.4	0	1284.54	1001.68	0	1	1	1	1	0	-0.95354	0.45462	-6.87109
74	1	2017	24292.9	87632.9	51882.1	245.792	243.943	578.414	58.5388	-5.496	1696.1	6.7007	853.8	1.6117	313289	1296.3	176.869	-97.3179	2.482	1.1983	0.0609	0.0108	0.2116	0.0001	0.7643	0.1449	0.0345	28.4527	6.7407	0.004	0.2598	0.2448	101	58.3352	7669	52.64	85459.8	0	1637.56	1079.68	0	0	1	1	0	0	-2.19524	2.40955	-8.94494
74	1	2011	704.753	1847.17	695.592	12262.9	16918.3		5023.1	-43.2267	215464	19.83	25675.3	6899.68	2892	12694.5	42.8946	5.9124	2.1935	2.0102	0.422	0.1495	202.343	0.0009	0.0589	0.0569	0.0233	0.0274	0.3004	0.0001	0.3862	0.1691	1082	25693.5	256	52.64	1461.17	0	210441	43.2344	0	0	1	1	0	0	4.60811	10.6173	-5.54518
74	1	2012	756.591	8708.61	680.175	151.121	16918.3		5371.95	348.854	215464	19.83	23627.5	5714.45	172.71	7949.41	40.109	11.4781	1.2479	3.9025	0.4857	0.1559	211.005	0.001	0.0369	0.0007	0.0249	0.032	1.1824	0.0001	0.4028	0.1789	1079	27518.8	250	52.64	3519.74	0	210092	-348.859	0	1	0	1	0	0	4.54871	10.3454	-5.52146
74	1	2013	814.403	9922.2	732.148	46193.9	16918.3		5790.65	418.697	215464	19.83	21343.7	4392.62	47770.3	2657.48	37.2089	17.6852	1.2948	1.1366	0.5569	0.1723	233.202	0.0011	0.0123	0.2144	0.0269	0.0382	1.3022	0.0001	0.4213	0.1904	1075	29554.5	269	52.64	3953.13	0	209673	-418.688	0	1	0	1	0	0	4.3738	9.56506	-5.59471
74	1	2008	696.359	2164.6	1015.2	3204.18	16918.3		890.032		215464	19.83	26007	7091.62	3332.38	13462.9	43.3443	5.0111	0.6305	2.3702	0.4117	0.1845	249.714	0.0012	0.0625	0.0149	0.0041	0.0268	0.5487	0.0001	0.3836	0.1675	1082.28	25397.8	194	52.64	1873.48		214574		0	0	0	1	0	0	4.89826	11.9965	-5.26786
74	1	2009	678.253	2849.2	513.438	946.354	16918.3		4862.18	-108.802	215464	19.83	26722.2	7505.59	4282.15	15120.2	44.3143	3.0672	1.134	1.0428	0.3894	0.1991	269.475	0.0013	0.0702	0.0044	0.0226	0.0254	0.3721	0.0001	0.3778	0.164	1083.35	24760.2	189	52.64	1571.67	0	210602	-3972.28	0	0	0	1	0	0	4.9515	12.2587	-5.24175
74	1	2010	711.585	1588.85	652.524	10886.4	16918.3		5066.32	204.146	215464	19.83	25405.4	6743.48	2533.63	12069.1	42.5286	6.6459	2.4324	2.2596	0.4304	0.2047	277.054	0.0013	0.056	0.0505	0.0235	0.028	0.2168	0.0001	0.3884	0.1704	1081	25934	240	52.64	1342.65	0	210398	-204.156	0	1	0	1	0	0	4.66208	10.8675	-5.48064
74	1	2016	3037.8	42141.2	8571.46	255.257	247.598	507.664	44.7177	-16.6587	602.6	6.4006	563.5	306.6	54345.3	594.477	100.171	-145.863	0.2012	2.957	0.0364	0.046	0.9112	0.0015	0.9865	0.4236	0.0742	5.3909	4.9293	0.0106	0.2319	0.1972	160	128.243	3154	52.64	22125.1	0	557.882	-726.657	0	0	0	1	0	0	-1.72226	1.48309	-8.05643
74	1	2014	14373.2	18596.1	55264.4	615.193	438.174	315.584	3.1966	-5789.55	286.051	19.83	183.8	116	252654	744.753	260.357	-167.5	0.7435	0.7061	0.0655	0.138	4.8374	0.0169	2.6036	2.1506	0.0112	78.2002	4.3679	0.0693	0.3373	0.6146	826	29.6369	4693	52.64	65155.2	0	282.854	-209390	0	0	0	1	0	0	-3.23998	5.24873	-8.45383
75	1	2011	28022.7	84920.5	39063.2	0	-221462		101662	29600.7	1500000	268.7	729065	237229	6389	228258	15.1925	26.7519	9.925	29.9791	0.5394	2.454	-43477.4	-0.029	0.1522	0	0.0678	0.0384	2.4084	0.0002	6.3412	5.9185	6562	72119.9	10	72.6	72946.2	2.3	1442832	356226	0	0	1	1	0	0	11.1969	62.6856	-2.30259
75	1	2009	21253.3	33830.9	21802.7	0	-104129		56236.7	7674.33	880347	266.366	375695	95222.9	20	137793	15.6543	28.3925	1.1738	17.9599	0.496	3.0492	-25400.8	-0.0289	0.1565	0	0.0639	0.0566	2.1018	0.0003	5.7859	5.3776	4685	47409.3	15	70.8	38327.9	18.02	824110	191881	0	0	1	1	1	0	10.1285	51.2931	-2.70805
75	1	2010	18962.1	65697.6	26652.4	0	-128514		72060.8	15824.1	1200000	267.3	550767	179884	3479.7	182823	16.079	25.2717	9.2494	24.8275	0.5402	3.0633	-31494.2	-0.0262	0.1524	0	0.0601	0.0344	2.2246	0.0002	5.8127	5.4047	5627	64241.1	6	70.3	52050.3	-0.5	1086605	262495	0	0	1	1	0	0	11.4273	65.2917	-1.79176
75	1	2008	18184.1	22155.1	10390.7	0	-79340.8		2359.72		634589	264.211	308458	55960.5	20	82904.8	13.0675	34.3984	612.089	15.5098	0.5592	2.0769	-13182.6	-0.0208	0.1306	0	0.0037	0.059	1.9595	0.0004	7.2056	7.2048	3170	21997	4	52.78	22492.5		632229		0	0	0	1	0	0	11.253	63.3155	-1.38629
75	1	2012	28622.3	90670.7	44445.4	0	-159077		101086	-575.303	1900000	269.6	820096	257807	9996.8	357650	19.0708	24.642	1.2404	32.8346	0.4724	1.9335	-24606	-0.013	0.1882	0	0.0532	0.0349	2.3479	0.0001	4.9961	4.6145	7668	69277.2	19	70.3	80233.3	-2.3	1826709	383878	0	0	1	1	0	0	10.6727	56.9537	-2.94444
75	1	2015	101440	295823	140302	227276	-379873	582876	143143	8884.1	4100000	268.5	2300000	939926	16640.8	1200000	28.7526	22.6823	1.887	13.0777	0.6377	0.7933	-24108.3	-0.0059	0.2927	0.0554	0.0349	0.0441	2.9183	0.0001	2.9491	2.8791	14019	177824	559	52.1	259480	-11.6	3972600	1071392	0	1	1	1	0	0	8.32227	34.6301	-6.32615
75	1	2013	34983.2	109361	56466.1	97550.4	-48279.4	100568	137623	36536.9	2500000	266.3	919618	247852	14488.3	423318	17.8359	22.7081	1.215	27.3697	0.4197	2.2027	-8507.6	-0.0034	0.1693	0.039	0.055	0.038	2.51	0.0001	5.3855	5.0046	8108	74129.6	79	69.6	99769.4	-0.7	2317010	490300	1	0	1	1	1	0	9.36227	43.826	-4.36945
75	1	2016	150615	448182	220267	381569	-162381	1.13549e+06	172094	28950.8	5800000	267.6	3800000	1700000	3392.1	2000000	33.721	28.0179	13.7861	11.122	0.7698	0.6874	-8929.66	-0.0015	0.3448	0.0658	0.0297	0.0396	3.1435	0	2.5554	2.4746	17248	205658	334	44.4	399906	-7.7	5631092	1658492	0	1	1	1	0	0	9.33937	43.6119	-5.81114
75	1	2014	46766.9	189500	66790.1	204987	2841.2	204667	134259	-3363.93	3000000	267.4	1200000	326154	10643	675645	22.609	19.8847	1.1527	18.3637	0.4267	1.6788	381.585	0.0001	0.2252	0.0683	0.0448	0.039	2.5266	0.0001	4.1046	3.7342	11004	108905	134	63.7	137670	-5.9	2901208	584198	1	0	1	1	1	0	9.09999	41.4049	-4.89784
75	1	2017	242986	695760	365269	662350	385936	6.13332e+06	210389	38295.1	7100000	267.8	5400000	2800000	23146.5	2400000	33.7619	20.163	7.9935	13.7471	0.8384	0.7016	21661.8	0.0031	0.338	0.0933	0.0296	0.045	3.4884	0	2.6083	2.3778	19762	320393	244	44.4	646893	0	6892752	1261660	0	1	1	1	0	0	10.0047	50.0474	-5.49717
76	1	2010	751.1	2028.1	405.01	0	-13606.3		8042.89	7273.58	45647.4	21.1	7653.5	1662.4	51.6	2539.1	5.6755	-19.6751	0.0079	5.6323	0.2408	9.0809	-9884.6	-0.2165	0.0556	0	0.1762	0.0981	-0.237	0.0005	17.2313	16.5262	1570	961.095	6	75.5	1238.77	0	37604.5	20461.6	0	0	1	1	0	0	7.15116	25.5695	-1.79176
76	1	2011	1721.5	6205	325.016	0	-28464.3		24210.2	16167.3	127801	117	11796.7	2623.3	697.6	6048.7	5.2788	4.8051	1.7827	8.5095	0.136	7.1465	-16273.6	-0.1273	0.0473	0	0.1894	0.1459	-0.2324	0.0009	18.4663	17.7307	3410	1895.58	18	75.5	2702.97	0	103591	65986.1	0	0	1	1	0	0	6.4852	21.0289	-2.89037
76	1	2014	11971.5	3834	3607.79	0	-18302.5		28232.6	11596.4	114915	102.5	8295.4	4797.2	73	4604.4	5.0525	3.1499	1.0221	4.8794	0.0655	6.7794	-9926.4	-0.0864	0.0401	0	0.2457	1.4431	1.6509	0.0009	16.5755	15.8797	1602	3713.65	8	75.8	8349.44	4.3	86682.7	-35249.6	0	0	0	1	0	0	6.94402	24.1097	-2.07944
76	1	2009	651	1937.5	492.807	0	-9037.6		769.305	-4154.04	17912.2	25.1	4668.4	1037.9	93.7	4076.9	23.2836	-38.1293	0.9518	0.0206	0.1071	1.9055	-1377.69	-0.0769	0.2276	0	0.0429	0.1394	0.4084	0.0014	3.6157	3.2767	843.799	959.055	6	75.5	1269.36	29.15	17142.9	-191881	0	0	0	1	0	0	6.65681	22.1566	-1.79176
76	1	2012	3886	8278.9	723.747	0	-20743.8		14939	-9271.2	120181	113.3	17608.6	6661.9	656.4	9011.9	8.0448	-5.9789	1.0669	10.5716	0.142	4.0914	-6789.7	-0.0565	0.075	0	0.1243	0.2207	-0.051	0.0009	10.572	10.0318	4602	2750.18	48	67.5	4373.22	-8	105242	1651.69	0	0	1	1	0	0	5.90494	17.4342	-3.8712
76	1	2013	2740.92	6644.3	850.054	0	-15430.8	6088.4	16636.3	1697.28	138569	109.5	15669.1	6869.6	15.6	11526.2	8.3293	-3.6437	1.0578	9.1205	0.1211	3.9834	-4917.36	-0.0355	0.0832	0	0.1201	0.1749	0.4062	0.0008	9.7394	9.2205	2442	4977.6	18	71.5	3665.62	4	121932	16690	1	0	1	1	1	0	6.76907	22.9102	-2.89037
76	1	2017	449.734	2895.4	1669.43	16174.8	3315.3	9249.8	2937.73	-221.557	119416	103.2	20210.2	18439.8	11487.1	37054.7	40.6492	-8.0842	2.4114	36.8732	0.1705	0.3397	90.0966	0.0008	0.3103	0.1354	0.0246	0.0223	0.6698	0.0009	1.263	1.0066	1368	2510.22	6	79.8	2672.97	0.8	116479	1953.56	0	0	1	1	0	0	8.12218	32.9849	-1.79176
76	1	2008	404.5	711.1	333.506	5072.24	16901.1	27.9	5368.47		214392	25.1	1378.2	566.7	5889.5	21311.9	43.5461	5.8147	0.7316	2.7503	0.4291	0.1859	251.353	0.0012	0.0994	0.0237	0.025	0.2935	-0.4523	0.0001	0.3864	0.1707	1050.38	25529.8	6	46.35	668.186		209024		0	0	0	1	1	0	5.43677	14.7793	-1.79176
76	1	2016	23311.6	2127.6	3069.24	13259.2	5322.2	4976.4	3159.29	-1590.08	117684	102.5	6336.4	5176.7	16815.5	27022.3	37.2503	-14.6558	2.898	14.4898	0.0518	0.4488	191.088	0.0016	0.2296	0.1127	0.0268	3.679	2.3824	0.0009	1.6683	1.4023	988	2436.61	6	79	10701	7.5	114525	-7508.83	0	0	0	1	0	0	6.96231	24.2369	-1.79176
76	1	2015	15069.3	16182.6	1798.24	22899.1	17276.5	23801.9	4749.36	-23483.3	126783	101.9	4111.1	3672	12969.4	20875.1	26.6948	-18.04	1.3836	3.7225	0.034	0.5205	719.393	0.0057	0.1647	0.1806	0.0375	3.6655	2.3385	0.0008	1.935	1.647	1078	2829.56	6	71.5	11173.8	-4.3	122034	35351.3	0	0	1	1	0	0	6.52969	21.3184	-1.79176
77	1	2010	4154.7	4251.2	4481.82	360	-16792	360	504.378	320.765	29376.7	976.4	22449	6201.1	1021.9	16088.1	58.2434	36.3047	13.2875	12.3557	1.0016	0.9157	-1230.11	-0.0419	0.5476	0.0123	0.0172	0.1851	0.1769	0.0332	1.7375	1.5228	5868	641.665	1649	95.62	7003.59	0	28872.3	13606.5	0	1	1	1	0	0	2.61108	3.40886	-7.40792
77	1	2009	2217.6	2518.6	663.573	0	-9223.9		183.613	61.0694	15449.4	948.9	12704.9	3134.7	568.7	12430.6	84.1411	38.5199	1.3683	10.0295	0.9708	0.6327	-466.877	-0.0302	0.8046	0	0.0119	0.1745	-0.5495	0.0614	1.2005	1.1651	3611	358.7	244	95.62	2084.43	-15.78	15265.8	5079.96	0	1	1	1	0	0	3.95257	7.81142	-5.49717
77	1	2008	1985.7	1870.8	877.405	0	-6302.2		538.77		10724.6	950.1	10412.4	2216.2	1399.1	7986.7	87.5166	39.304	4.9452	18.5908	1.3197	0.6195	-312.337	-0.0291	0.7447	0	0.0502	0.1907	-0.0599	0.0886	1.2879	1.1503	2160	326.485	386	111.4	2034.36		10185.8		0	0	0	1	0	0	3.29492	5.42823	-5.95584
77	1	2015	964.965	23660.3	3304.38	78788.7	-3003.4	37275	3656.67	919.613	229533	1223.4	88354.9	55538.9	36483	107597	62.771	-0.2237	1.7188	8.9606	0.4374	0.3787	-90.991	-0.0004	0.4688	0.3433	0.0159	0.0109	-1.3281	0.0053	1.4078	1.209	40351	27752.8	1216	95.62	10692	0	225876	54189.1	0	1	1	1	0	0	4.28579	9.18402	-7.10332
77	1	2013	3164.85	10193.5	9689.99	62075	3974	45000	2133.8	1087.84	150509	1050	63737.9	10248.8	61599.6	44562.6	70.5355	33.2243	1.2923	17.0948	0.5527	0.8845	281.2	0.0019	0.2961	0.4124	0.0142	0.0497	0.4007	0.007	2.1625	1.9628	9175	18822.6	3566	95.62	13697.5	0	148375	69305	0	1	1	1	0	0	2.88333	4.15681	-8.1792
77	1	2011	7089.1	6720.7	2293.14	25557	10515.6	25557	689.678	185.3	58037.1	1003.2	34382.6	6657.1	3858.1	44980.7	84.151	33.624	12.4745	13.7393	0.7867	0.225	189.281	0.0033	0.775	0.4404	0.0119	0.2062	-0.1662	0.0173	0.5815	0.4563	7600	5785.44	844	95.62	6436.08	0	57347.4	28475.1	0	1	1	1	0	0	3.70715	6.87149	-6.73815
77	1	2016	23857.3	22981.7	7578.07	57319.2	23666.4	36427.9	2313.8	-1342.87	161481	1228.1	91639.1	68718.4	43129.8	69569	69.7906	-6.3353	2.2415	7.599	0.4687	0.3067	580.679	0.0036	0.4308	0.355	0.0143	0.2603	0.1778	0.0076	1.1402	0.9444	18106	27191.2	2789	95.62	21629.8	0	159168	-66708.4	0	0	0	1	0	0	3.49217	6.09764	-7.93344
77	1	2012	7078	8005.6	5490.4	35142	23325.3	13247.8	1045.97	356.288	80116.1	1031.6	43025.8	8086.3	14569.7	46795.5	76.5953	31.753	1.3285	14.9069	0.6229	0.1609	300.243	0.0037	0.5841	0.4386	0.0131	0.1645	0.2573	0.0129	0.4158	0.2747	7743	6762.94	2020	95.62	10015.5	0	79070.1	21722.7	0	1	1	1	0	0	3.0587	4.67783	-7.61085
77	1	2017	6189.4	9125	6177.18	64815.9	41988.3	11147.5	3175.46	861.664	200026	1232.8	44429.6	17459.9	67816.8	58181.2	62.991	3.2807	1.5181	5.5345	0.2458	0.346	1162.24	0.0058	0.2909	0.324	0.0159	0.1393	0.6199	0.0062	1.2863	1.0926	5795	52882.3	2273	95.62	10771.5	0	196850	37682.5	0	1	1	1	0	0	2.97281	4.41879	-7.72886
77	1	2014	10563.3	14787.4	14543.9	58075	22599	5000	2737.05	603.249	174424	1061.9	70288.2	14573.9	61141.1	50013.9	63.7269	21.6743	1.1549	14.9181	0.4326	0.9649	1744.46	0.01	0.2867	0.333	0.0157	0.1503	0.6432	0.0061	2.3591	2.1385	11642	18453.9	2472	95.62	22149.1	0	171687	23311.8	0	1	1	1	1	0	3.34758	5.60313	-7.81278
78	1	2009	4002.5	8513.3	5305.07	9900	-64742.3		6658.64	3241.07	161384	810.2	35856.7	15829.2	16672.9	22441.4	24.2368	34.5296	1.0997	4.6512	0.2943	2.1579	-11176.6	-0.0693	0.1391	0.0613	0.0413	0.1116	1.2876	0.005	4.0947	3.7464	2500	1956.87	10	34.82	9059.81	6.11	154726	107975	0	0	1	1	0	0	8.1847	33.4947	-2.30259
78	1	2010	2258.5	7799.6	3961.54	9900	-54461.9		6767.02	108.379	163609	821.6	40261.7	16841	14754	24802.4	24.1774	-0.671	0.8478	4.8849	0.2478	2.1432	-9337.82	-0.0571	0.1516	0.0605	0.0414	0.0561	0.662	0.005	4.0668	3.719	3600	2829.56	10	30.61	6978.97	-4.21	156842	2116.42	0	0	1	1	0	0	8.30057	34.4497	-2.30259
78	1	2008	3317.9	7978.4	3741.87	9900	-28432		35498.5		82249.4	746.4	36958.7	15033.5	403.9	19390.7	24.0666	12.8249	3.1818	5.439	0.4978	1.7176	-3906.78	-0.0475	0.2358	0.1204	0.4316	0.0898	0.9565	0.0091	3.5709	3.2347	2740	2899.44	767	28.71	7130.76		46750.9		0	0	0	1	0	0	3.87507	7.50808	-6.64249
78	1	2011	3012.1	13586.7	3325.54	220	-51178		5883.12	-883.898	139145	879.7	48282.9	21534.8	12835.5	20074.3	23.6515	-19.6475	0.0005	4.7731	0.319	1.5961	-6534.82	-0.047	0.1443	0.0016	0.0423	0.0624	0.4305	0.0063	4.1242	3.7738	5400	6333.44	10	34.17	8305.18	3.56	133262	-23580.4	0	0	0	1	0	0	8.48225	35.9743	-2.30259
78	1	2014	3857.43	22892.7	13563.6	80000	-42368.2		10697.4	3826.7	370333	899.1	76824.1	29034.1	88940.1	39265.7	34.6191	5.1125	1.0806	3.3907	0.2328	2.641	-8951.55	-0.0242	0.106	0.216	0.0289	0.0502	0.9901	0.0024	6.4573	6.0759	8021	5416.96	69	19.9	21588.6	-7.4	359636	76721.8	0	0	1	1	0	0	7.01517	24.6063	-4.23411
78	1	2016	18419.7	24706.8	18404.6	20614	-120149	12643.6	15378.4	2567.96	428487	1071.3	103094	35469.6	22261.2	97128.3	27.863	7.0438	1.8508	4.6961	0.2385	0.7356	-7070.53	-0.0165	0.2267	0.0481	0.0359	0.1787	1.456	0.0025	2.7346	2.3952	7308	20542.8	21	26.6	31342.6	-9.9	413109	-10264.5	0	1	0	1	1	0	8.49887	36.1154	-3.04452
78	1	2012	3939.7	14234.2	2709.4	0	-19982.6		6524.61	641.483	148291	886.3	52932.9	24793.2	11000.4	22702.9	22.7279	2.4065	1.1829	4.2736	0.3683	1.5092	-2412.62	-0.0163	0.1531	0	0.044	0.0744	0.2431	0.006	3.8997	3.5526	6400	6514.4	73	30.12	8161.57	-4.05	141766	8504.41	0	0	1	1	0	0	6.58632	21.6898	-4.29046
78	1	2017	26008.2	40885.6	21289.4	112238	-86816.8	96685.3	15263.5	-114.864	581539	1083.8	158388	41413.7	94286.5	127280	38.1	8.4005	1.5721	6.3865	0.3136	0.8671	-6022.31	-0.0104	0.2189	0.193	0.0262	0.1642	1.6152	0.0019	3.2233	2.9372	8224	22327.5	6	16.7	41357.6	-9.9	566276	153167	0	0	1	1	0	0	10.181	51.8268	-1.79176
78	1	2013	1798.1	16041.1	14995.9	80000	-11627.6	78322.7	6870.65	346.049	289784	893.7	66510.6	27106.4	89411.9	32810.6	42.1771	2.6677	1.1513	4.0477	0.3036	2.6412	-2456.87	-0.0085	0.1132	0.2761	0.0237	0.027	1.0656	0.0031	6.4577	6.1035	7010	6878.2	136	27.3	20347.7	-2.82	282914	141148	1	0	1	1	1	0	6.19246	19.1733	-4.91265
78	1	2015	7688.45	23042.8	8135.72	80000	3656.1	7606.2	12810.4	2113.05	436184	1052.2	88066.9	33538	10172.4	138345	34.0492	1.1443	1.3727	3.6056	0.2184	0.5288	154.668	0.0004	0.3172	0.1834	0.0294	0.0873	0.8197	0.0024	1.9658	1.6892	7646	4037.07	68	36.5	17355.1	16.6	423374	63738	0	1	1	1	0	0	7.16634	25.6782	-4.21951
79	1	2017	15007.6	15642	10875.6	0	-69420.7		4227.61	3459.44	132104	39.1	90835.7	45740.1	40206.2	41279.5	31.2478	10.4691	294.338	16.441	0.9842	0.7307	-4058.06	-0.0307	0.3125	0	0.032	0.1652	2.1685	0.0003	2.7162	2.71	2295	11832.8	153	97.2	20070.5	0	127876	76162.4	0	1	1	1	0	0	6.38637	20.3929	-5.03044
79	1	2014	6837.63	7807.4	7675.38	0	-22427.3		495.321	-4558.49	33917.3	23.3	38638.2	16565	18025.1	23225	68.4754	-7.9131	1.2088	1.2493	0.5693	0.4943	-886.865	-0.0261	0.6848	0	0.0146	0.177	2.5949	0.0007	1.2085	1.2051	901	3798.31	218	97.2	12068.9	0	33422	-176988	0	0	0	1	0	0	5.1775	13.4033	-5.3845
79	1	2015	12714	9399.8	13359.4	0	-24448.4		569.515	74.1936	41397.1	23.7	59180.3	24827.9	14176.5	30090.9	72.6884	28.9265	512.973	26.97	1.5716	0.2739	-535.713	-0.0129	0.7269	0	0.0138	0.2148	2.9371	0.0006	1.0184	1.0178	1060	5988	180	97.2	19993.5	0	40827.6	7405.6	0	1	1	1	0	0	5.79539	16.7933	-5.19296
79	1	2016	10465.3	12311.9	14092.6	0	-28607.8		768.175	198.661	52481.8	24.1	66040.8	30273.6	11562.5	35855.6	68.3201	11.9599	867.438	19.1088	1.4069	0.27	-617.929	-0.0118	0.6832	0	0.0146	0.1585	2.2986	0.0005	1.0038	1.0024	2101	9946.87	171	97.2	20925.8	0	51713.6	10886	0	1	1	1	1	0	5.95636	17.7391	-5.14166
79	1	2011	692.857	1843.35	683.85	12051.1	16918.3		5032.71	-18.4532	215464	23.3	25540.2	6872.23	2817.68	12475.2	42.8127	5.8643	2.1756	1.9938	0.4247	0.1497	202.614	0.0009	0.0579	0.0559	0.0234	0.0271	0.2975	0.0001	0.3869	0.1695	1073	25536.7	25	97.2	1444.71	0	210431	18.4531	0	0	1	1	0	0	6.92913	24.0064	-3.21888
79	1	2012	671.818	1822.32	603.964	2331.22	16918.3		5052.49	19.7765	215464	23.3	25282.1	6814.24	2664.26	12046.2	42.6451	5.8178	1.2166	1.9781	0.43	0.1502	203.29	0.0009	0.0559	0.0108	0.0234	0.0266	0.2454	0.0001	0.3882	0.1704	1058	25267.8	70	97.2	1352.21	0	210411	-19.7656	0	1	0	1	0	0	5.88936	17.3423	-4.2485
79	1	2013	670.415	1820.92	602.703	2566.45	16918.3		5053.81	1.324	215464	23.3	25264.9	6810.38	2654.03	12017.6	42.6339	5.8147	1.221	1.104	0.4303	0.1588	214.93	0.001	0.0558	0.0119	0.0235	0.0265	0.2447	0.0001	0.3882	0.1704	1057	25249.8	73	97.2	1350.1	0	210410	-1.3281	0	1	0	1	0	0	5.84671	17.092	-4.29046
79	1	2008	656.857	1807.37	847.656	2794.41	16918.3		858752		215464	23.3	25098.6	6773.01	2555.15	11741.2	42.5259	5.7848	0.7278	2.7362	0.4337	0.1871	253.233	0.0012	0.0545	0.013	3.9856	0.0262	0.4158	0.0001	0.3891	0.171	1047.09	25076.6	102	97.2	1586.92		-643288		0	0	0	1	0	0	5.50559	15.1558	-4.62497
79	1	2010	673.22	1823.73	617.343	10891.5	16918.3		5051.17	-2.2058	215464	23.3	25299.3	6818.11	2674.49	12074.8	42.6563	5.8209	2.1305	1.9791	0.4296	0.2045	276.783	0.0013	0.056	0.0505	0.0234	0.0266	0.2549	0.0001	0.3881	0.1703	1059	25285.7	67	97.2	1366.43	0	210413	2.2031	0	0	1	1	0	0	5.93384	17.6052	-4.20469
79	1	2009	670.883	1821.39	507.858	587.294	16918.3		5053.37	-13.2755	215464	23.3	25270.7	6811.67	2657.44	12027.2	42.6376	5.8157	1.1491	1.9774	0.4302	0.2046	276.919	0.0013	0.0558	0.0027	0.0235	0.0265	0.1718	0.0001	0.3882	0.1704	1057.3	25255.9	72	97.2	1255.54	0	210410	853698	0	0	1	1	0	0	5.86073	17.1741	-4.27667
80	1	2011	8292.6	8088.5	3940.32	19990.8	-21048.1	11000	7875.02	6689.27	240295	2.3	102093	74437.1	27069.1	46253.7	30.5136	4.0923	1.5182	9.1156	0.6527	1.2979	-2185.47	-0.0091	0.1925	0.0832	0.0328	0.0812	2.4753	0	3.3537	3.0367	745	38580.1	36	22.1	8854.65	0	232420	161047	1	0	1	1	1	0	7.95012	31.6022	-3.58352
80	1	2009	2545.7	2413.2	1585.28	1233.6	-5966.2		368.564	-4613.77	34712.3	0.5	31363.5	22930.4	1119.5	31573.4	94.1825	7.9329	1.3522	2.6972	0.9341	0.3569	-170.347	-0.0049	0.9096	0.0355	0.0106	0.0812	2.2044	0	0.6773	0.5695	339	8423.75	24	22.1	3072.95	0	34343.7	-183456	0	0	0	0.2365	0	0	7.17535	25.7428	-3.17805
80	1	2012	15351.2	10987.1	1760.23	49691.1	6465.7	40884	8148.15	273.132	297692	2.3	152416	109848	27746.7	81014.7	36.5349	3.9105	1.2948	6.9124	0.5666	0.6034	312.112	0.001	0.2721	0.1669	0.0274	0.1007	2.2005	0	1.5592	1.3001	1070	69930.1	6	16.3	9661.72	-5.8	289544	57123.6	0	1	1	1	0	0	10.1426	51.4363	-1.79176
80	1	2008	3182.3	2112.5	990.763	5305.52	15917.6		1973.76		219774	0.5	24077.1	17459.8	6116.85	22292.1	44.1106	5.4629	0.6873	2.5839	0.5122	0.1873	238.509	0.0011	0.1014	0.0241	0.009	0.1322	2.3746	0	0.3895	0.175	240	26029.1	6	22.1	2579.2		217800		0	0	0	0.2365	0	0	8.29726	34.4222	-1.79176
80	1	2010	28229.8	5139.2	11632.5	10901.4	2575.8	5500	1185.75	817.183	72558.7	0.7	52520.3	39685.8	23344.5	21055.9	61.1924	-42.9443	0	9.0059	0.9792	0.4855	100.044	0.0014	0.2902	0.1502	0.0163	0.5375	3.616	0	0.9212	0.7325	582	16746.3	53	22.1	21643.2	0	71373	37029.2	0	1	1	0.3311	0	0	6.89866	23.7958	-3.97029
80	1	2016	27242.3	35292.6	18034.4	319086	189344	194030	27698.4	8155.68	1200000	4.5	364177	292964	119665	437386	44.8456	-6.3945	326.059	5.397	0.3128	0.3199	4845.69	0.004	0.3645	0.2659	0.0231	0.0748	2.4542	0	1.1893	1.1883	3162	321437	6	39.3	36794.9	10.5	1214454	147606	0	1	1	1	0	0	11.0136	60.6501	-1.79176
80	1	2015	26981	35946	31590.4	340203	171698	38521.3	19542.7	5545.79	1100000	3.4	363437	278061	321740	282190	55.5905	-0.7731	235.665	5.0687	0.3545	0.3319	4558.93	0.0041	0.2565	0.3093	0.0178	0.0742	2.7961	0	1.2338	1.229	3081	310511	6	28.8	50468.5	-1.1	1066848	116827	0	1	1	1	0	0	11.0116	60.6277	-1.79176
80	1	2017	21739.2	25668.2	32455.3	303933	108970	205059	20855.8	-6842.61	990816	4.6	339271	263430	293183	177532	47.5079	-7.3669	1024.82	6.106	0.3039	0.6433	5608.03	0.0057	0.1792	0.3068	0.021	0.0641	3.0248	0	2.3914	2.391	2267	282151	12	39.4	46677.5	0.1	969960	-244494	0	0	0	1	0	0	10.2497	52.5276	-2.48491
80	1	2014	15201.7	28722.9	23450	402518	338077	254164	13997	3714.31	964018	2.6	287645	206630	365040	298912	68.8734	-1.0117	1.1292	4.2603	0.3648	0.3922	10607.5	0.011	0.3101	0.4175	0.0145	0.0528	1.9226	0	0.959	0.9557	5356	258120	7	29.9	36627.3	8.6	950021	347148	0	1	1	1	0	0	10.6236	56.4301	-1.94591
80	1	2013	10292.7	15447.9	14575.7	268671	122785	210875	10282.6	2134.49	613156	2.6	196672	144985	259490	106136	59.6302	2.1979	1.2218	4.3522	0.4318	1.3889	13642.9	0.0223	0.1731	0.4382	0.0168	0.0523	2.7185	0	3.3959	3.1622	1471	119185	6	21.3	22297.8	5	602874	313330	1	0	1	1	1	0	10.3975	54.0544	-1.79176
81	1	2014	1533.88	12031.4	1799.74	0	-28346.2		4049.43	3054.54	67778.1	5.1	33417.2	8359.9	87.3	11257.2	16.7377	-9.1332	1.1891	8.2015	0.5202	2.1297	-4829.51	-0.0713	0.1661	0	0.0597	0.0459	0.6999	0.0001	5.2072	4.8152	2915	2624.29	662	87.5	5869.33	0	63728.7	4030.16	0	0	1	1	0	0	3.92156	7.68932	-6.49527
81	1	2013	3532.6	6306.9	2245.39	0	-24643.6		994.884	894.151	60693.4	3.7	18831.3	5989.1	76.8	36949.5	61.0055	-7.6643	1.2399	7.252	0.4635	0.6108	-1204.18	-0.0198	0.6088	0	0.0164	0.1876	0.9337	0.0001	1.4933	1.2907	2043	3034.67	826	87.5	5197.24	0	59698.5	39243.4	0	1	1	1	0	0	3.12668	4.88807	-6.71659
81	1	2016	8267.06	14828.3	6185.35	0	-36476.6		3845.87	510.784	103694	5.5	65580	17123.1	148.3	27810.3	26.9625	11.7241	2.2217	7.431	0.6991	0.5777	-1685.8	-0.0163	0.2682	0	0.0371	0.1261	1.4546	0.0001	2.1475	1.852	3062	1939.36	2276	80.8	13114	-4.2	99848.5	19264.7	0	1	1	1	0	0	3.36085	5.64766	-7.73018
81	1	2015	4078.23	12605.9	3453.45	0	-23744		3335.09	-714.336	83918.9	5.3	47789.1	14196	238.5	20877.5	25.1624	5.2183	1.6639	7.856	0.6301	0.6422	-1219.87	-0.0145	0.2488	0	0.0397	0.0853	1.0722	0.0001	2.3873	2.082	2895	1942.25	1271	85	8458.69	-2.5	80583.8	16855.1	0	0	1	1	0	0	3.62699	6.57754	-7.14756
81	1	2017	16405.9	27553.7	22800.1	87998.3	-12097	94129.3	4800.88	955	256182	5.6	115005	23125.5	88214.9	48487.6	53.3615	23.1808	1.712	9.0573	0.6391	1.1364	-1099.76	-0.0043	0.1893	0.3435	0.0187	0.1427	2.3709	0	4.2245	3.9512	3361	2872.41	2348	76	35988	-4.8	251381	151532	1	0	1	1	1	0	3.89141	7.57154	-7.76132
81	1	2012	3099.62	4038	27365.9	0	-290.6		100.733	-4228.67	20555.8	3.6	6592.9	4642.9	169922	41946.6	204.062	-48.217	1.2844	0	0.5489	0.14	-3.2547	-0.0002	2.0406	0	0.0049	0.4701	3.6966	0.0002	0.3618	0.5108	732	4203.42	3518	87.5	29507.2	0	20455.1	-168243	0	0	0	1	1	0	0.6281	0.19726	-8.16565
81	1	2011	1495.06	4504.8	1475.62	7685.9	19164.6		4329.4	-692.391	193027	3.6	30099.8	2952.7	2303.75	7956.42	44.5852	4.7331	1.756	1.6092	0.4421	0.1497	229.515	0.0012	0.0412	0.0398	0.0224	0.0497	1.1245	0	0.3869	0.1735	1064	24702.6	543	87.5	3275.58	0	188698	-21744.2	0	0	0	1	0	0	4.01516	8.06077	-6.29711
81	1	2008	704.545	1855.04	870.012	3025.82	16918.3		623.935		215464	3.6	25683.5	6904.44	2902.92	12713.5	42.9058	5.8901	0.7411	2.786	0.4217	0.1858	251.474	0.0012	0.059	0.014	0.0029	0.0274	0.4148	0	0.3862	0.169	1081.79	25686.2	196	87.5	1637.89		214840		0	0	0	1	0	0	4.87549	11.8852	-5.27811
81	1	2009	704.545	1855.04	533.341	641.545	16918.3		5021.79	0	215464	3.6	25683.5	6904.44	2902.92	12713.5	42.9058	5.8901	1.1459	2.0026	0.4217	0.2035	275.43	0.0013	0.059	0.003	0.0233	0.0274	0.1847	0	0.3862	0.169	1081.79	25686.2	196	87.5	1301.22	0	210442	-4398	0	0	0	1	0	0	4.87549	11.8852	-5.27811
81	1	2010	704.545	1855.04	646.068	11467.6	16918.3		5021.79	0	215464	3.6	25683.5	6904.44	2902.92	12713.5	42.9058	5.8901	2.1558	2.0026	0.4217	0.2035	275.43	0.0013	0.059	0.0532	0.0233	0.0274	0.2676	0	0.3862	0.169	1082	25686.2	238	87.5	1413.94	0	210442	0	0	0	0	1	0	0	4.68133	10.9574	-5.47227
82	1	2010	3132.75	1678.3	2670.14	0	-4565.5	150	237.655	-4784.14	5142.6	0.1	1070.2	233	402.834	1112.8	21.6389	-26.9727	0.0013	0.0004	0.0045	2.3157	-845.786	-0.1645	0.2164	0	0.0462	2.9273	0.5442	0	4.3942	4.0328	2387	214.795	983	64.2	4113.45	0	4904.94	-205537	1	0	0	0.0473	0	0	0.08499	0.00361	-6.89061
82	1	2011	12718.1	10013.4	7981.4	0	-4231.1		87.0763	-150.579	6599.4	0.1	4153.4	630.1	34882.5	5001.6	75.7887	-115.705	0	24.9829	0.7074	0.4477	-151.541	-0.023	0.7579	0	0.0132	3.0621	0.9332	0	1.1568	0.9958	5821	545.615	2937	64.2	14800.8	0	6512.32	1607.38	0	0	1	0.0473	0	0	0.34654	0.06004	-7.98514
82	1	2013	1010.9	8453.4	908.802	0	-6049.4		982.826	936.635	33334.1	0.2	14574.7	847.1	697.96	11305.8	33.9166	10.0345	1.4148	38.9282	0.7478	1.1739	-568.111	-0.017	0.3392	0	0.0295	0.0694	-0.4109	0	2.8702	2.5732	5653	546.295	334	64.2	3748.09	0	32351.3	26751.9	0	0	1	0.0946	0	0	3.7759	7.12872	-5.81114
82	1	2014	1722.64	18014.8	16951.9	0	-11137.6		2520.25	1537.43	70393.2	0.2	26497.8	1384.4	1120.4	19661.5	27.931	5.5588	1.1855	50.1188	0.5109	1.3329	-1187.62	-0.0169	0.2793	0	0.0358	0.065	0.8894	0	3.259	2.9391	9399	1521.42	2579	39.09	22873.2	-25.11	67873	35521.7	0	0	1	0.0946	0	0	2.32966	2.71366	-7.85516
82	1	2012	6581.59	7642.2	12883.3	0	-1066.9		46.1904	-40.8859	5645.6	0.1	8712.2	1040.6	78329.8	6900.3	122.224	-49.6546	1.9134	29.6788	1.423	0.2652	-22.6353	-0.004	1.2222	0	0.0082	0.7554	1.1086	0	0.6854	0.641	5660	674.73	2178	64.2	17150.4	0	5599.41	-912.914	0	0	0	0.0473	0	0	1.38632	0.96094	-7.68616
82	1	2015	84307.4	69750.9	3616.96	27500	-20830.5	40156.3	13445.6	10925.4	406719	0.3	71483.6	5126.8	7023	116006	30.2492	-11.0128	2.1263	21.2036	0.2997	0.1531	-255.132	-0.0006	0.2852	0.0676	0.0331	1.1794	0.8783	0	0.5692	0.3241	20705	10462.9	1331	47.74	49834.4	8.65	393274	325401	0	1	1	0.2313	0	0	3.98354	7.93429	-7.19369
82	1	2017	129872	521236	128885	85242.7	-67255.5	74008.4	118987	33167	2800000	1.8	1000000	92549.7	111402	560095	23.7559	5.9237	2.025	18.0242	0.3758	0.3065	-1649.1	-0.0006	0.2	0.0304	0.0425	0.1299	2.7205	0	1.1393	0.788	21347	114893	16430	32.81	324217	-14.41	2707664	260884	0	1	1	1	0	0	4.10865	8.44049	-9.70686
82	1	2016	156128	74440	104321	199272	79226.3	300330	85820.3	72374.7	2500000	1.8	759213	70723.7	59374.7	688008	29.5105	-2.8037	3.1156	17.3801	0.2836	0.1589	1007.12	0.0004	0.2752	0.0797	0.0343	0.2056	2.0149	0	0.5906	0.2404	23132	125878	7390	47.22	173491	-0.52	2446780	2053507	0	1	1	1	0	0	4.63215	10.7284	-8.90788
82	1	2008	704.545	1855.04	870.012	3025.82	16918.3		304.834		215464	0.1	25683.5	6904.44	2902.92	12713.5	42.9058	5.8901	0.7411	2.786	0.4217	0.1858	251.474	0.0012	0.059	0.014	0.0014	0.0274	0.4148	0	0.3862	0.169	1081.79	25686.2	196	64.2	1637.89		215159		0	0	0	0.0473	0	0	4.87549	11.8852	-5.27811
82	1	2009	704.545	1855.04	533.341	641.545	16918.3		5021.79	0	215464	0.1	25683.5	6904.44	2902.92	12713.5	42.9058	5.8901	1.1459	2.0026	0.4217	0.2035	275.43	0.0013	0.059	0.003	0.0233	0.0274	0.1847	0	0.3862	0.169	1081.79	25686.2	196	64.2	1301.22	0	210442	-4717.11	0	0	0	0.0473	0	0	4.87549	11.8852	-5.27811
83	1	2014	2284.73	2925.3	2102.31	0	-40427.5		2730.81	2252.31	58036.2	8.2	17952.9	9845.9	2079	10255.1	21.2524	2.0772	1.156	5.5932	0.4353	1.9754	-6388.84	-0.1101	0.1767	0	0.0471	0.1273	1.0327	0.0001	4.8299	4.4572	1305	1489.11	7	60.21	3665.32	0	55305.4	31343.6	0	0	1	1	0	0	7.8496	30.8081	-1.94591
83	1	2015	6321.71	1504.2	3302.16	0	-36177.7		3093.85	363.044	53836.1	8.5	12963.5	6003.4	1694.4	7673.6	17.401	-0.5394	1.5848	6.4516	0.2318	1.6043	-4643.19	-0.0862	0.1425	0	0.0575	0.4877	1.7177	0.0002	5.964	5.9577	1014	1533.06	6	51.6	5649.93	-8.61	50742.2	-4563.14	0	0	0	1	0	0	7.67813	29.4769	-1.79176
83	1	2009	682.287	499.134	336.648	0	-1894.74		136.875	-4855.28	3861.87	1.3259	2705.23	657.869	3.5896	1086.02	28.2146	14.104	1.2333	4.7954	0.6491	1.5585	-236.236	-0.0612	0.2812	0	0.0354	0.2522	-0.2009	0.0003	2.9574	2.6453	844.866	467.448	6	60.21	691.074	0	3724.99	-204777	0	0	0	1	0	0	6.11118	18.6733	-1.79176
83	1	2010	811.142	468.642	445.992	0	-2135.33		162.29	25.415	5883.04	1.3259	3999.13	1430.92	388.059	1744.55	36.2502	15.1521	5.5457	2.6022	0.8208	1.3669	-233.503	-0.0397	0.2965	0	0.0276	0.2028	-0.0204	0.0002	2.5937	2.3086	847	834.79	6	60.21	829.928	0	5720.75	1995.76	0	0	1	1	0	0	6.50207	21.1385	-1.79176
83	1	2016	3957.12	1878.2	3420.38	0	-19950.4		2509.93	-583.918	50979.5	8.3	15616.2	8031.9	1014	9340.5	20.3111	-4.7705	188.101	12.1046	0.298	1.1874	-1895.13	-0.0372	0.1832	0	0.0492	0.2534	1.4418	0.0002	4.414	4.4099	1223	1786.36	15	45.92	5170.98	-5.68	48469.6	-2272.68	0	0	0	1	0	0	6.94801	24.1374	-2.70805
83	1	2017	4026.31	1988.8	2756.82	0	-23347.9		1889.48	-620.456	53343.7	8.3	20058.3	11787.6	890.4	14169.6	28.232	-8.8626	55.4319	7.2717	0.3845	0.8178	-1527.51	-0.0286	0.2656	0	0.0354	0.2007	1.3998	0.0002	3.0402	3.0128	1125	2098.23	24	44.75	4561.36	-1.17	51454.2	2984.66	0	0	1	1	0	0	6.72834	22.6353	-3.17805
83	1	2012	407.912	2021.9	1001.62	0	-8190.6	2051.9	417.695	142.419	20220.4	1.5	14052.1	8401.2	1834.2	7954.4	48.4095	2.3328	1.4502	3.1709	0.8152	0.7971	-522.298	-0.0258	0.3934	0	0.0207	0.029	0.2395	0.0001	2.0596	1.8132	1362	1242.28	6	60.21	1730.56	0	19802.7	5824.98	0	1	1	1	0	0	7.75877	30.0992	-1.79176
83	1	2013	858.969	2661	1037.13	0	-9390.6		478.494	60.7996	24440.3	1.5	17459.4	9326	1945	10538.5	51.0775	4.3582	1.4374	4.0193	0.7819	0.7521	-565.014	-0.0231	0.4312	0	0.0196	0.0492	0.318	0.0001	1.8388	1.6054	1523	1717.68	8	60.21	2093.12	0	23961.8	4159.1	0	1	1	1	0	0	7.68819	29.5541	-2.07944
83	1	2011	10196.4	1096.6	1921.12	2063.2	-3271.7	2063.2	275.276	112.986	14253	1.5	8190.2	4806.8	747.1	6632.7	51.7772	-1.4452	0.5741	2.9342	0.8135	0.6317	-165.339	-0.0116	0.4654	0.1448	0.0193	1.245	1.5796	0.0001	1.6322	1.4056	1094	869.125	10	60.21	5309.03	0	13977.7	8256.98	0	1	1	1	0	0	6.70811	22.4994	-2.30259
83	1	2008	698.684	408.399	191.539	4881.66	16707.3		7362.38		215864	1.3259	1533.84	406.526	5693.63	20511.2	43.2407	5.8015	0.7299	2.7441	0.4362	0.1866	249.407	0.0012	0.095	0.0226	0.0341	0.4555	-0.6869	0	0.388	0.1716	1040.82	25256.5	54	60.21	523.664		208502		0	0	0	1	1	0	3.34655	5.59968	-3.98898
84	1	2012	10978.8	1695.4	6872.11	0	-50470.2		7715.28	3311.75	169619	7.1	82003.1	41613.3	648.7	36641.7	21.9848	9.6836	1.3584	9.9616	0.6717	1.6664	-6728.28	-0.0397	0.216	0	0.0455	0.1339	2.107	0	4.306	3.9475	1298	7675.42	10	66.2	10674.4	0	161904	91764.6	0	0	1	1	0	0	9.01193	40.6074	-2.30259
84	1	2013	27545.1	2495.5	17114.1	0	-72959.8		9496.22	1780.94	259795	7.2	182347	88199.9	942.5	70131.3	27.3577	26.4397	1.483	16.7508	0.8493	1.398	-8159.82	-0.0314	0.2699	0	0.0366	0.1511	2.7028	0	3.418	3.093	1751	8724.06	6	41.5	26126.3	-24.7	250298	88394.9	0	0	1	1	0	0	10.3219	53.2709	-1.79176
84	1	2011	11824.1	1338.1	4792.64	0	-12889.1		4403.54	4303.9	74542.6	3.7	31965.5	18269.9	44.8	12573.7	16.9279	-18.0964	0.001	8.7855	0.7071	2.0708	-2135.26	-0.0286	0.1687	0	0.0591	0.3699	2.3259	0	5.3508	4.9558	854	4554.47	7	66.2	8741.29	0	70139.1	54362	0	0	1	1	0	0	8.4265	35.503	-1.94591
84	1	2010	19222.2	1236.3	27800	0	-8368.3		99.6319	-4733.69	15876.7	3.2	12833.8	11006.2	135148	25300.1	159.019	-141.382	0	0	-0.2727	0.2443	-163.55	-0.0103	1.5935	0	0.0063	1.4978	4.0353	0.0002	0.4636	0.5087	600	2169.62	6	66.2	33937.6	0	15777.1	-190595	0	0	0	1	0	0	7.66808	29.3997	-1.79176
84	1	2017	112716	69128.1	130426	59477.1	-202266	62111.8	64906.3	44634.8	1400000	8	1200000	702640	7506.4	314580	22.2763	24.3876	5444.71	71.6801	0.9565	0.8662	-14016.2	-0.01	0.2247	0.0425	0.0464	0.0939	4.0155	0	3.22	3.2199	3336	86445	6	24.9	184979	-7.8	1380966	422658	0	1	1	1	0	0	12.2061	74.4941	-1.79176
84	1	2008	704.545	1855.04	870.012	3025.82	16918.3		9772.78		215464	3.2	25683.5	6904.44	2902.92	12713.5	42.9058	5.8901	0.7411	2.786	0.4217	0.1858	251.474	0.0012	0.059	0.014	0.0454	0.0274	0.4148	0	0.3862	0.169	1081.79	25686.2	6	66.2	1637.89		205691		0	0	0	1	0	0	8.36185	34.9602	-1.79176
84	1	2009	3287.8	495.1	2488.86	1343.31	17006.8		4833.32	-188.471	211206	3.2	3271	2884.9	6078.34	20547.9	43.6978	5.2242	1.1577	1.7762	0.4534	0.2044	278.095	0.0013	0.0973	0.0064	0.0229	1.0051	2.3693	0	0.3879	0.1725	339	26587.1	6	66.2	3623.73	0	206372	681.078	0	0	1	1	1	0	6.30109	19.8519	-1.79176
84	1	2016	74324.4	38726.8	43108.2	276847	118873		20271.5	6911.19	978579	7	820405	510343	3351.7	469045	48.2737	21.8908	612.988	54.3451	0.9588	0.3424	3256.17	0.0033	0.4793	0.2829	0.0207	0.0906	3.1337	0	1.2729	1.2724	3355	71293.8	6	32.7	77023.6	-2.2	958308	238864	0	1	1	1	0	0	11.8258	69.9247	-1.79176
84	1	2015	41297.8	31287	61403.7	259740	166847	114850	13360.3	876.171	732804	7	589725	357974	263497	138441	54.8494	17.9518	452.273	30.2587	0.8311	0.7053	9414.17	0.0128	0.1889	0.3544	0.0182	0.07	3.2219	0	2.622	2.6116	3317	71693.2	6	34.9	83179.2	-6.4	719444	45648.2	0	1	1	1	0	0	11.4957	66.075	-1.79176
84	1	2014	35707.7	10252.7	57659.6	244798	197295	240255	12484.1	2987.9	686279	7.3	367837	184915	268207	109056	54.9722	26.9611	1.2956	20.5762	0.7776	2.0346	32113.3	0.0468	0.1589	0.3567	0.0182	0.0971	3.2081	0	4.9746	4.9733	2889	19909.4	6	41.3	71447.7	-0.2	673795	423497	1	0	1	1	1	0	11.0236	60.7603	-1.79176
85	1	2016	7360.29	4861.6	3367.7	501.3	-6291.8	120	410.586	298.492	14685.8	2000	21762	9530.5	33435	36621	35.7679	25.9373	7.7086	4.954	1.9939	0.729	-366.938	-0.025	2.4936	0.0341	0.028	0.3382	4.149	0.1362	2.7102	2.4843	111	394.4	6	75	7034.27	0	14275.2	7186.51	0	1	1	1	0	0	8.19616	33.5885	-1.79176
85	1	2017	9025.66	8364.3	4631.29	519.6	-5338.5	2031.9	681.117	270.531	19994.2	2000	38507.9	18119.4	52843	54253.6	29.355	31.9965	8.8805	5.5243	2.221	0.869	-371.133	-0.0186	2.7135	0.026	0.0341	0.2344	4.3123	0.1	3.2305	2.7329	132	465.63	6	74.25	9848.28	-0.75	19313.1	5037.87	0	1	1	1	0	0	8.76686	38.4289	-1.79176
85	1	2015	8183.89	3142.2	3429.79	1129.2	211.3	1573.2	112.094	-23483.3	7200.8	0.1	15186.3	6073.3	1355.97	24379.5	64.2387	17.1827	5.18	6.6509	2.8738	0.3816	6.4506	0.0009	3.3857	0.1568	0.0156	0.5389	1.8608	0	1.4186	1.1389	1062	210.375	6	75	6827.62		7088.71		0	0	0	0.0771	0	0	7.83639	30.7045	-1.79176
86	1	2008	22908.6	24416.4	11451.3	5851.7	-4517.5		5816.46		262450	19914.5	43903.2	14092.3	50076.5	59892.8	11.4762	-4.6283	4.5667	7.8063	0.1647	3.7812	-1366.53	-0.0052	0.2282	0.0223	0.0222	0.5218	2.8109	0.0759	7.8612	7.3925	1542.8	10841.5	6	69.26	25648.8		256634		0	0	0	1	0	0	8.89798	39.5871	-1.79176
86	1	2010	31500.2	25941.1	16164.9	0	-7925.7	6954	11026.4	-2479.48	277251	19914.5	74274.4	18033.9	41660.6	60977.2	25.1442	-2.5615	0.5325	10.4773	0.2734	1.6433	-1041.94	-0.0038	0.2199	0	0.0398	0.4241	2.9347	0.0718	3.1182	2.7918	1775	23952.6	6	69.26	33397.3	0	266224	9964.58	1	0	1	1	1	0	9.42376	44.4036	-1.79176
86	1	2017	9529.2	56474.4	4141.7	16341.5	-14145.9	15731.6	9195.7	636.232	250670	24059.7	83324.5	15484.7	31252.3	100034	27.2595	1.297	2.0844	20.2901	0.3373	0.239	-270.47	-0.0011	0.3991	0.0652	0.0367	0.1144	1.2459	0.096	0.8884	0.6184	6888	52062.2	6	64.45	23942.8	0.01	241474	-7907.33	0	1	0	1	0	0	9.53874	45.4938	-1.79176
86	1	2009	24819.4	23695	10986.1	3070	-4795.4	9145.2	13505.9	-9363.14	269766	19914.5	42700.4	13167.3	30909.2	53697.8	19.9739	-4.8778	1.0539	17.2719	0.1626	0.5812	-222.967	-0.0008	0.1991	0.0114	0.0501	0.5812	2.7695	0.0738	1.1028	0.8122	1601.28	18920.5	6	69.26	25540.4	0	256260	-373.656	0	0	0	1	1	0	8.8702	39.3403	-1.79176
86	1	2015	8229.3	52051.2	5678.02	24657.8	11815.5	25363.4	8217.03	264.695	256371	24059.7	80828.7	13924.2	40857.2	105285	31.2	3.019	2.0572	18.5495	0.3215	0.1535	145.094	0.0006	0.4107	0.0962	0.0321	0.1018	1.3536	0.0938	0.5705	0.3116	6138	51933.9	6	62.85	23762.2	0	248154	501.125	0	1	1	1	0	0	9.50833	45.2042	-1.79176
86	1	2013	16079.4	32859.4	6425.06	23120.2	16544	27822.7	9008.13	-229.687	260461	19914.5	68340.1	11835.1	36294.8	83398.7	28.914	-0.0594	1.1321	45.6437	0.2674	0.2078	275.027	0.0011	0.3202	0.0888	0.0346	0.2353	1.171	0.0765	0.508	0.2449	6544	57299.3	6	69.98	21106.7	18.76	251453	1037.89	0	0	1	1	0	0	9.34049	43.6224	-1.79176
86	1	2014	18430.6	42393.1	6389.12	31473.4	25666.1	31535.9	7952.34	-1055.79	255606	24059.7	78476.3	16643.7	36169.1	100217	32.1422	-3.3144	1.1087	50.1366	0.3099	0.1498	307.582	0.0012	0.3921	0.1231	0.0311	0.2349	1.3208	0.0941	0.3663	0.1607	6576	54212.5	6	62.85	24636.2	-7.13	247653	-3799.62	0	0	0	1	0	0	9.47879	44.9238	-1.79176
86	1	2011	27793	32554.6	8837.08	13434.2	9419	23394.4	11303.1	276.703	246412	19914.5	79199.1	20407.5	23434.5	59393.7	21.8003	-4.9148	0.1515	11.8913	0.3053	0.4375	329.665	0.0013	0.241	0.0545	0.0459	0.3509	1.2877	0.0808	1.1304	0.8497	7433	36534.2	6	51.22	26941.4	-18.04	235109	-31115.8	0	1	0	1	0	0	9.48796	45.0107	-1.79176
86	1	2016	8076.2	53422.2	7345.39	15681.1	7158.1	20654.6	8559.47	342.437	257941	24059.7	81809.8	13970.8	48766	105512	30.1352	2.8203	2.6586	11.6675	0.3244	0.6331	362.543	0.0014	0.4091	0.0608	0.0332	0.0987	1.4072	0.0933	2.3535	2.0501	6315	48597.9	6	64.44	25794.9	1.59	249382	1227.45	0	1	1	1	0	0	9.52039	45.3189	-1.79176
86	1	2012	19790.2	29167.4	6670.77	24784.8	23120.8	23246.4	9237.81	-2065.32	259653	19914.5	65910.6	16295	28594.6	76931.2	28.1076	-2.0831	1.1282	40.5242	0.2645	0.2476	457.977	0.0018	0.2963	0.0955	0.0356	0.3003	1.2541	0.0767	0.6399	0.3806	6094	40328	6	51.22	21358.1	0	250415	15306.3	0	0	1	1	0	0	9.3043	43.285	-1.79176
87	1	2010	3906	564.4	123.939	0	-27680.2		4460.74	-355.104	61082.3	10185	15323.4	14037.2	722.031	1994.56	13.6933	-25.2389	4.6875	6.563	0.2561	2.283	-5055.51	-0.0828	0.0327	0	0.073	0.2549	0.4353	0.1667	4.332	3.9782	948	5900.79	6	35.67	1465.06	-11.42	56621.6	2837.21	0	0	1	1	0	0	7.84538	30.775	-1.79176
87	1	2009	2366.1	458.5	1791.14	0	-22997.4		4815.85	-3658.11	58600.2	8259.8	12610.8	14668.5	2157.5	44.3738	12.1682	-53.9835	3.7342	4.7055	0.1721	2.1686	-3989.77	-0.0681	0.0008	0	0.0822	0.1876	1.0466	0.141	4.115	3.6901	926.484	10261.5	6	47.09	2638.52	-6.14	53784.4	-17988.9	0	0	0	1	0	0	7.65055	29.2654	-1.79176
87	1	2008	4485.1	1220.2	572.274	683.2	-27157.1	683.2	16210.1		87983.4	7424.2	47877.5	36678	3262.47	4987.18	10.3828	5.1864	6.4905	8.9393	0.5513	2.0185	-4385.33	-0.0498	0.0567	0.0078	0.1842	0.0937	0.7328	0.0844	4.1965	3.6651	1097.52	33075.5	6	53.23	2283.86		71773.3		1	0	0	1	1	0	8.98464	40.3619	-1.79176
87	1	2015	6609	527.3	419.301	1736.8	-7814.7	1956.2	1200.41	116.239	29275.1	17858.9	3355.9	2535.5	24377.7	27026.2	24.3876	-39.8078	1.6752	0.8327	0.0866	0.6534	-408.49	-0.014	0.9232	0.0593	0.041	1.9694	2.4772	0.61	2.4291	2.3873	215	1191.1	6	27.36	2560.19	-9.45	28074.7	-24696.4	0	1	0	1	0	0	6.32672	20.0137	-1.79176
87	1	2016	1757.61	18910.1	1163.54	1500	-8495.3	2050	556.499	-643.91	24806.1	21406.7	2431.9	7039.5	8436.07	1460.64	44.5753	-58.5394	1.969	5.4865	0.1015	0.3498	-237.732	-0.0096	0.0589	0.0605	0.0224	0.7227	3.7396	0.863	1.3004	1.2873	175	911.88	6	17.91	7363.85	-9.45	24249.6	-3825.09	0	0	0	1	1	0	6.00467	18.028	-1.79176
87	1	2014	4264.2	338.9	978.44	6038	-3273.9	5338.6	1084.17	-363.313	53855.3	15439.7	11162.2	8299	4907.21	17718.2	49.6742	-18.3771	2.7854	2.4121	0.1398	0.5013	-131.296	-0.0024	0.329	0.1121	0.0201	0.382	1.6794	0.2867	1.2257	1.0892	440	4692.68	6	36.81	2359.37	-9.89	52771.1	-54938.7	0	0	0	1	0	0	7.52853	28.3394	-1.79176
87	1	2017	1610.84	2216.62	1602.79	1050	-1003.2	1050	633.424	76.9248	24608	21406.7	1569.3	1.6117	3515.22	3609.05	38.8492	-0.0542	1.0388	1.1689	0.0832	0.3809	-30.5695	-0.0012	0.1467	0.0427	0.0257	1.0265	3.6571	0.8699	1.4159	1.3803	71	748.51	6	17.91	2751.03	0	23974.6	-275.025	0	1	0	1	0	0	5.56663	15.4937	-1.79176
87	1	2011	4097.9	478.6	1016.85	5539.1	-1115.5	2000	2335.13	-2125.62	134349	12333.2	22385.5	18508.2	16241.2	55486.3	57.5341	-23.6465	5.9616	9.2529	0.2291	0.4325	-38.5963	-0.0003	0.413	0.0412	0.0174	0.1831	1.9982	0.0918	1.1176	1.0692	324	16980.5	6	46.7	2389.8	11.03	132014	75392.7	0	0	1	1	0	0	8.22441	33.8204	-1.79176
87	1	2012	2950.6	385.8	2782.87	7877.8	5841.4	8000	1938.11	-397.017	143922	11804.1	15657.7	15932.1	30852.5	84324	74.259	-12.4846	4.2014	9.014	0.1127	0.4091	191.177	0.0013	0.5859	0.0547	0.0135	0.1884	2.5895	0.082	1.0572	1.0131	284	11160.9	6	46.7	3783.79	0	141984	9969.7	0	0	1	1	0	0	7.86696	30.9445	-1.79176
87	1	2013	5085.2	229.5	3101.5	11224.7	8009	6910	1447.48	-490.627	109157	13193.8	10166.9	9027.7	26270.4	75767.9	75.4118	-10.2908	2.3983	7.7699	0.0804	0.4225	270.704	0.0025	0.6941	0.1028	0.0133	0.5002	2.5409	0.1209	1.0331	0.9909	370	7679.07	6	46.7	4695.91	0	107710	-34274.2	0	0	0	1	0	0	7.43513	27.6406	-1.79176
88	1	2008	3794	4698.3	2203.5	0	-58285.4		930159		74225.3	873.7	32460.8	8818	7143.85	7850.6	11.6904	18.6431	2.6025	4.4488	0.4403	4.0188	-18739	-0.2525	0.1058	0	12.5316	0.1169	1.5412	0.0118	8.355	7.8762	1017.38	1150.9	6	63.94	4751.19		-855934		0	0	0	1	0	0	8.59603	36.9459	-1.79176
88	1	2009	3909.7	5247.5	3687.96	0	-40933		2985.97	-3363.28	60648	873.7	38699.4	10340.1	2783.37	3017.93	20.311	27.2497	1.2037	3.3735	0.5739	2.4804	-8122.42	-0.1339	0.0498	0	0.0492	0.101	1.8495	0.0144	4.7067	4.3348	1012.38	1065.39	6	64.84	6435.12	0.9	57662	913596	0	0	1	1	0	0	8.77182	38.4724	-1.79176
88	1	2012	6709.8	11435.1	4214.33	0	-43731.6		5415.49	768.535	94876.6	1010	71563.6	20773.7	8655.14	11182.4	17.5195	32.624	1.4313	3.2358	0.7864	1.6305	-5704.35	-0.0601	0.1179	0	0.0571	0.0938	2.0303	0.0106	4.2133	3.8469	1268	17768.6	6	36.46	9657.8	-27.36	89461.1	6986.57	0	0	1	1	0	0	9.38658	44.054	-1.79176
88	1	2011	4874.7	8628.8	3166.34	0	-42965.8		4646.95	1139.46	87121.5	1009.3	64009.5	19791.5	7931.01	8446.23	18.7481	34.9291	12.9587	3.8637	0.7755	1.4914	-5126.34	-0.0588	0.0969	0	0.0533	0.0762	1.8376	0.0116	3.8538	3.4988	1149	17620.4	6	63.82	7217.39	-0.74	82474.5	8017.23	0	0	1	1	0	0	9.27503	43.0131	-1.79176
88	1	2010	5197	6220	3039.47	0	-26228.3		3507.49	521.52	77964.8	920.1	50860.8	13883.6	363.679	6386.2	22.2281	34.6972	12.6992	3.7266	0.7339	1.8069	-3791.35	-0.0486	0.0819	0	0.045	0.1022	1.7959	0.0118	3.4287	3.0918	1073	12643	6	64.56	6464.57	-0.28	74457.3	16795.3	0	0	1	1	1	0	9.04509	40.9068	-1.79176
88	1	2013	7739.5	16789.6	5202.82	0	-43803.6		5439.55	24.0643	111616	1016.1	84792.3	24986.1	4378.84	17307.2	20.5194	31.2851	1.4639	2.7832	0.8213	1.4841	-5200.71	-0.0466	0.1551	0	0.0487	0.0913	2.1285	0.0091	3.6287	3.2831	1495	17190.7	6	64.72	12561.6	28.26	106177	16715.6	0	0	1	1	0	0	9.5562	45.6605	-1.79176
88	1	2014	7888.3	11080.5	4729.49	0	-39229.5		5055.78	-383.772	128539	1031.2	98752.6	32289.9	4251.91	22061.9	25.4242	23.6029	1.315	2.3298	0.8224	1.1263	-3534.73	-0.0275	0.1716	0	0.0393	0.0799	1.7773	0.008	2.7539	2.4404	1762	22502.6	6	63.29	10420.1	-1.43	123483	17306.6	0	0	1	1	0	0	9.70861	47.1286	-1.79176
88	1	2016	10152.6	11667	5373.88	0	-39231.6		5267.29	112.349	136655	1047.7	97426.1	36501.1	1084.1	25298.3	25.9441	13.0758	1.2474	1.7428	0.7072	0.7778	-2441.15	-0.0179	0.1851	0	0.0385	0.1042	2.0542	0.0077	2.8916	2.576	1528	21127.3	6	62.12	11919.8	-0.07	131388	-2347.84	0	1	0	1	0	0	9.69509	46.9974	-1.79176
88	1	2015	9658.2	14702.4	5737.29	0	-41084.9		5154.94	99.1595	138891	1046.8	109636	38578	497.202	25858	26.9432	17.0458	1.2015	2.1025	0.8269	0.7302	-2400.02	-0.0173	0.1862	0	0.0371	0.0881	1.9818	0.0075	2.7144	2.7118	1798	22109.5	6	62.19	13045.5	-1.1	133736	10252.2	0	1	1	1	0	0	9.81316	48.1491	-1.79176
88	1	2017	9560.3	9701.14	5120.84	0	-44256.1		4683.58	-583.705	139725	1049.1	96359.9	40441.1	3734.41	26654.2	29.8329	9.257	1.1391	1.7055	0.6973	0.6701	-2372.48	-0.017	0.1908	0	0.0335	0.0992	2.0746	0.0075	2.4911	2.1939	1369	20066.7	6	62.07	10899.3	-0.05	135041	3653.5	0	0	1	1	0	0	9.68409	46.8908	-1.79176
89	1	2009	202635	58146.8	113999	20232.2	-584137	20232.2	58852.6	23354.1	1800000	19.7	1200000	388947	66819.4	243206	29.7451	44.1695	1.3414	11.2432	0.9093	1.5195	-71007.7	-0.0394	0.1351	0.0112	0.0327	0.1689	3.0634	0	2.8833	2.5791	8982.4	222952	6	57.62	192233	0.39	1691724	716627	1	0	1	1	1	0	12.2061	74.4941	-1.79176
89	1	2008	133221	51814.7	24301.1	0	-306793		10459.4		985556	19.5	715454	217042	66376.6	149998	27.7633	38.5454	604.237	9.4202	0.8509	1.4938	-36663	-0.0372	0.1522	0	0.0106	0.1862	2.6184	0	3.1057	3.1031	5819.56	173481	18	57.23	79811.7		975097		0	0	0	1	0	0	10.5903	56.0772	-2.89037
89	1	2010	283623	94537	152956	529895	-510931	529895	91770.2	32917.6	3600000	19.8	2000000	632020	206632	889861	39.0433	37.3038	13.6532	13.3426	0.7378	1.0269	-41974	-0.0117	0.2472	0.1472	0.0255	0.1418	2.8035	0	1.9485	1.7438	16144	312780	6	61.78	266404	4.16	3491241	1799517	1	0	1	1	1	0	12.7169	80.8597	-1.79176
89	1	2014	1400000	779700	762737	3400000	-896300	2468400	329034	93256.1	17000000	19.6	7900000	3100000	1800000	5800000	52.0208	21.4647	37.9275	20.9285	0.567	0.6157	-44148.2	-0.0026	0.3412	0.2	0.0194	0.1772	3.9232	0	1.5054	1.5005	27690	1020000	6	50.65	1400000	1.39	16800000	6299844	0	1	1	1	0	0	14.0906	99.2727	-1.79176
89	1	2013	998800	569500	583366	1500000	-517500	701300	235778	64715.7	11000000	19.5	6000000	2800000	1300000	3500000	45.4814	21.5627	28.4598	22.7679	0.6624	0.66	-27324	-0.0025	0.3182	0.1364	0.0214	0.1665	3.6892	0	1.6138	1.5722	27492	935000	6	49.26	1100000	5	10500000	3133203	0	1	1	1	0	0	13.8155	95.4342	-1.79176
89	1	2012	776527	299344	575309	1100000	-268388	696599	171062	54640.7	7500000	19.4	4400000	1800000	1200000	2200000	43.9933	23.2887	1.3541	20.0668	0.6648	0.6837	-14679.8	-0.002	0.2933	0.1467	0.0228	0.1765	3.6156	0	1.7667	1.7392	24160	674599	6	44.26	898071	-0.37	7354519	1790504	0	1	1	1	0	0	13.5054	91.1973	-1.79176
89	1	2011	528315	192085	314609	1200000	-87936.9	1.04438e+06	116421	24651	5700000	19.3	2800000	992831	687440	1800000	48.7921	26.2788	9.7494	15.254	0.6164	0.6486	-4562.87	-0.0008	0.3158	0.2105	0.0204	0.1887	3.4151	0	1.676	1.3994	17446	513707	6	44.63	530729	-17.15	5564016	2072774	0	1	1	1	1	0	13.0534	85.1952	-1.79176
89	1	2017	3300000	1800000	2300000	13000000	2100000	5019300	1100000	360772	55000000	19.9	24000000	12000000	6600000	20000000	50.0438	19.2042	433.1	17.8091	0.5008	0.3163	53138.4	0.001	0.3636	0.2364	0.02	0.1375	4.4406	0	1.176	1.1741	44796	2295000	6	51.15	3800000	2.49	54400000	15500000	0	1	1	1	0	0	15.2018	115.547	-1.79176
89	1	2015	1700000	799300	1100000	6200000	1900000	3076500	509627	180593	31000000	19.7	10000000	4200000	3500000	11000000	60.2044	15.7855	178.674	17.6604	0.4304	0.336	51072	0.0016	0.3548	0.2	0.0164	0.17	4.0732	0	1.249	1.2472	30641	1190000	6	49.74	1800000	-0.91	30200000	13400000	0	1	1	1	0	0	14.3263	102.622	-1.79176
89	1	2016	2200000	1200000	1600000	11000000	3400000	5778100	747601	237974	40000000	19.8	15000000	6700000	5000000	15000000	52.9559	15.314	278.099	17.6539	0.4336	0.3965	107848	0.0027	0.375	0.275	0.0187	0.1467	4.2055	0	1.4739	1.4713	38775	1615000	6	48.66	2600000	-1.08	38800000	8670128	0	1	1	1	0	0	14.7318	108.513	-1.79176
90	1	2017	71026.6	96512.1	62989.6	47500	-702743	47500	92594.6	66151.5	1500000	56.9	409507	201963	141508	448948	16.348	6.0674	11.2075	6.2523	0.3678	1.4385	-80871.7	-0.0539	0.2993	0.0317	0.0617	0.1734	4.2596	0	5.3476	5.2215	1600	3064.25	6	52.69	113251	0	1421142	734415	1	0	1	1	1	0	11.1309	61.949	-1.79176
90	1	2014	7092.8	12720.7	6022.53	67177.5	-15824.2		23750.7	18728.9	638341	40.9	46620.8	26396.5	57794.7	183154	26.8767	0.0672	1.2008	1.2397	0.5495	0.4009	-507.514	-0.0008	0.2869	0.1052	0.0372	0.1521	1.8246	0.0001	0.9803	0.8699	1930	2471.54	6	52.69	11966.6	0	614590	404148	0	1	1	1	0	0	8.95804	40.1233	-1.79176
90	1	2016	42126.4	73417.6	46030.9	54162.2	13670.7	24162.2	26443.1	5270.2	713171	43.1	255687	150202	141056	248708	26.97	0.9062	10.5105	7.0217	0.3784	0.3431	375.233	0.0005	0.3487	0.0759	0.0371	0.1648	3.1937	0.0001	1.2754	1.1922	3310	3826.53	6	52.69	80694.1	0	686727	69791.2	0	1	1	1	0	0	10.66	56.8173	-1.79176
90	1	2011	704.545	1855.04	695.386	12281.3	16918.3		5021.79	0	215464	40.9	25683.5	6904.44	2902.92	12713.5	42.9058	5.8901	2.1852	2.0026	0.4217	0.1494	202.208	0.0009	0.059	0.057	0.0233	0.0274	0.3019	0.0002	0.3862	0.169	1082	25686.2	6	52.69	1463.26	0	210442	0	0	0	0	1	1	0	8.36185	34.9602	-1.79176
90	1	2012	704.545	1855.04	633.386	2540.05	16918.3		5021.79	0	215464	40.9	25683.5	6904.44	2902.92	12713.5	42.9058	5.8901	1.212	2.0026	0.4217	0.1494	202.208	0.0009	0.059	0.0118	0.0233	0.0274	0.2586	0.0002	0.3862	0.169	1082	25686.2	6	52.69	1401.26	0	210442	0	0	0	0	1	0	0	8.36185	34.9602	-1.79176
90	1	2013	704.545	1855.04	633.386	2807.12	16918.3		5021.79	0	215464	40.9	25683.5	6904.44	2902.92	12713.5	42.9058	5.8901	1.2161	1.1019	0.4217	0.1579	213.712	0.001	0.059	0.013	0.0233	0.0274	0.2586	0.0002	0.3862	0.169	1082	25686.2	6	52.69	1401.26	0	210442	0	0	0	0	1	0	0	8.36185	34.9602	-1.79176
90	1	2008	704.545	1855.04	870.012	3025.82	16918.3		930159		215464	40.9	25683.5	6904.44	2902.92	12713.5	42.9058	5.8901	0.7411	2.786	0.4217	0.1858	251.474	0.0012	0.059	0.014	4.317	0.0274	0.4148	0.0002	0.3862	0.169	1081.79	25686.2	16	52.69	1637.89		-714695		0	0	0	1	0	0	7.38102	27.2397	-2.77259
90	1	2010	704.545	1855.04	646.068	11467.6	16918.3		5021.79	0	215464	40.9	25683.5	6904.44	2902.92	12713.5	42.9058	5.8901	2.1558	2.0026	0.4217	0.2035	275.43	0.0013	0.059	0.0532	0.0233	0.0274	0.2676	0.0002	0.3862	0.169	1082	25686.2	6	52.69	1413.94	0	210442	0	0	0	0	1	0	0	8.36185	34.9602	-1.79176
90	1	2009	704.545	1855.04	533.341	641.545	16918.3		5021.79	0	215464	40.9	25683.5	6904.44	2902.92	12713.5	42.9058	5.8901	1.1459	2.0026	0.4217	0.2035	275.43	0.0013	0.059	0.003	0.0233	0.0274	0.1847	0.0002	0.3862	0.169	1081.79	25686.2	6	52.69	1301.22	0	210442	925137	0	0	1	1	0	0	8.36185	34.9602	-1.79176
90	1	2015	35554	53961.7	32109.3	87817.7	54708.7	30000	21172.9	-2577.81	638109	40.9	160664	102611	111057	241788	30.138	-4.7654	6.8177	7.9406	0.2518	0.2337	1022.83	0.0016	0.3789	0.1376	0.0332	0.2213	2.9727	0.0001	0.8687	0.7739	3017	3176.45	6	52.69	58964	0	616936	2345.94	0	0	1	1	0	0	10.1953	51.9722	-1.79176
91	1	2015	3246.9	6534.12	6059.69	0	-30572.1		7335.88	6224.57	77386.9	6014.9	3404.4	3178.9	56323.5	12595.6	10.5491	34.4656	1.3255	3.1296	0.063	4.7631	-11649.4	-0.1505	0.1628	0	0.0948	0.9537	4.9299	0.0777	12.5287	12.5155	65	66.3	6	5.34	8994	-16.96	70051	36505.3	0	0	1	1	1	1	6.34106	20.1045	-1.79176
91	1	2016	3209.2	9795.96	6968.35	10497.3	-33752.3	32000	5598.45	-1737.43	112340	9374.9	3438.6	3560.5	39820.6	28171.6	20.0663	-15.6671	1.1062	1.2887	0.0364	3.5638	-9622.92	-0.0857	0.2508	0.0934	0.0498	0.9333	4.9499	0.0835	13.2485	12.6755	77	32.215	6	10.85	10869.9	5.51	106742	36690.7	1	0	1	1	1	1	6.35106	20.168	-1.79176
91	1	2014	3940.1	192.8	798.112	0.9	-13875.5		1111.3	-238.862	34657	1002.5	3184.7	3144.1	934.606	5502.66	31.1859	-35.9593	1.0364	3.1621	0.1073	0.8665	-961.85	-0.0278	0.1588	0	0.0321	1.2372	3.9061	0.0289	2.1186	1.8316	41	105.485	6	22.3	2037.98	-4.45	33545.7	-4275.14	0	0	0	1	0	1	6.27435	19.6838	-1.79176
91	1	2017	14262.4	27830.7	13203.5	1418.5	-2301		8444.74	2846.29	65776.9	10974.9	5500.9	4672.3	59658.3	8210.7	7.7891	-47.2336	1.0687	1.3131	0.062	4.9174	-905.195	-0.0138	0.1248	0.0216	0.1284	2.5927	6.3307	0.1669	17.1498	17.1476	46	107.44	6	5.34	25831.4	-5.51	57332.2	-49409.6	0	0	0	1	1	1	6.82091	23.2624	-1.79176
91	1	2008	36249.4	9685.1	4542.31	19228.4	-12803.5	19151.8	12803.8		317688	232.3	200235	94373.1	27516.5	23114.1	9.3104	23.1143	4.2997	4.4717	0.7498	2.5226	-2583.85	-0.0081	0.0728	0.0605	0.0403	0.181	2.0096	0.0007	5.2444	4.2313	2456.06	15632.8	14	67.2	18322.7		304884		1	0	0	1	1	1	9.56819	45.7751	-2.63906
91	1	2013	7900.2	210.6	197.793	3955.4	-3461.7		1350.17	-8932.36	39171	835.4	46628	69378.3	7254.92	2775.29	29.012	-109.423	1.2879	1.9682	0.5453	0.9115	-252.427	-0.0064	0.0709	0.101	0.0345	0.1694	4.1616	0.0213	2.2287	1.9357	41	9031.33	6	26.75	2631.03	2.59	37820.8	-84955.6	0	0	0	1	0	1	8.9582	40.1246	-1.79176
91	1	2009	40005.6	19813.7	31124.7	25587.8	-5626.8	26074.8	50328.4	16206.5	424067	273.6	245016	120342	66419.6	69646.7	8.426	17.5237	2.9418	3.7634	0.6608	4.1423	-1864.63	-0.0044	0.1642	0.0603	0.1187	0.1633	2.8713	0.0006	7.8601	6.147	2778.58	17549.7	6	53.98	49070.5	-13.22	373739	68854.4	1	0	1	1	1	1	10.6173	56.3637	-1.79176
91	1	2010	48032.5	16339.6	36808.9	26478.1	4422.6	36734.6	47687.2	-2641.19	469981	301.5	302592	187536	83070.1	89213.5	9.8555	0.0977	3.0271	2.8666	0.6777	3.9046	1381.48	0.0029	0.1898	0.0563	0.1015	0.1587	2.8378	0.0006	7.4091	5.6699	3286	17644.1	6	44.01	56120.6	-9.97	422294	48555.4	1	0	1	1	1	1	10.8284	58.6269	-1.79176
91	1	2012	16513	17124.9	6460.31	5776.4	2973.9		10282.5	-46552.3	133059	597.6	102263	166462	45372.4	74369.9	12.9403	-84.3343	3.1835	1.5429	0.4697	3.0498	725.584	0.0055	0.5589	0.0434	0.0773	0.1615	5.843	0.0045	7.8807	4.4306	48	13414.1	6	24.16	16551.7	0	122776	-123978	0	0	0	1	0	1	9.74354	47.4683	-1.79176
91	1	2011	36891.6	10830	31097.1	8759.8	5966.9	34	56834.8	9147.63	303589	493.2	138529	113172	114656	93359.1	5.3416	-39.9132	1.6469	1.2733	0.3594	7.4328	3548.06	0.0117	0.3075	0.0289	0.1872	0.2663	6.3928	0.0016	19.1111	13.465	76	14963.3	6	24.16	45413.6	-19.85	246754	-175540	1	0	0	1	1	1	10.0471	50.4719	-1.79176
92	0	2010	4137.3	3336.8	421.684	636	-48328.4		4049.63	671.312	93980.9	28980.9	37301.4	23623.3	1231.98	13140.3	23.2073	8.6413	285.823	6.9886	0.4324	1.7549	-6784.92	-0.0722	0.1398	0.0068	0.0431	0.1109	1.126	0.3084	3.33	3.3263	864	8422.14	6	63.31	2663.91	0	89931.3	-882.211	0	0	0	1	0	0	8.73503	38.1503	-1.79176
92	0	2011	4504.4	3465.8	1811.15	545	-43311.3		4237.13	187.504	97502.3	28980.9	38853.6	24566	2548.48	15152.6	23.0114	9.8667	439.463	6.3145	0.4411	1.3805	-4783.3	-0.0491	0.1554	0.0056	0.0435	0.1159	1.3577	0.2972	3.5673	3.566	1081	5331.12	6	63.31	4202.21	0	93265.2	3333.89	0	0	1	1	0	0	8.7758	38.5073	-1.79176
92	0	2009	4945.2	1910.3	3743.52	818	-33070.6		3378.31	214.856	94191.8	28980.9	36312.5	24361	5419.7	12080.1	27.8813	8.2046	185.114	10.363	0.4276	1.3743	-3635.91	-0.0386	0.1283	0.0087	0.0359	0.1362	1.8775	0.3077	2.6078	2.6047	887.285	13081.1	6	63.31	5800.17	0	90813.5	8171.06	0	0	1	1	1	0	8.70816	37.916	-1.79176
92	0	2012	5524.9	4668.2	3280.69	454	-44922.4		3780.36	-456.77	111628	28980.9	52609.7	33509.5	12608.7	6109.59	29.5284	9.338	635.251	11.4836	0.5068	0.9562	-3436.38	-0.0308	0.0547	0.0041	0.0339	0.105	1.6211	0.2596	2.4707	2.4684	1253	11818.8	6	72.23	6338.62	8.92	107848	14582.5	0	0	1	1	0	0	9.0789	41.2132	-1.79176
92	0	2013	6866.2	6909.3	501.351	363	-36174.2		4038.79	258.433	117197	28980.9	75483	54649.5	11087.6	10316.1	29.0179	8.1173	179.149	8.8842	0.6683	0.8733	-2527.27	-0.0216	0.088	0.0031	0.0345	0.091	1.1757	0.2473	2.1351	2.1194	1430	14063.3	7	72.23	4634	0	113158	5310.86	0	1	1	1	0	0	9.28575	43.1126	-1.94591
92	0	2008	4182.4	1530.8	717.945	909	-16265.8		3417.57		86060	28980.9	33949.9	22535.7	6803.68	7349.27	27.2044	7.145	153.932	14.0161	0.4321	1.1886	-1546.68	-0.018	0.0854	0.0106	0.0397	0.1232	1.046	0.3368	2.4712	2.4635	854.406	20564.1	12	63.31	2431.91		82642.4		0	0	0	1	0	0	7.94773	31.5832	-2.48491
92	0	2014	7565	1283.1	32.8427	2272	-44535.1	2000	3518.91	-519.884	152876	28980.9	75681	52174.5	18455.3	31425.9	43.4442	6.2507	31.1955	4.5869	0.5694	0.6437	-2293.38	-0.015	0.2056	0.0149	0.023	0.1	0.5261	0.1896	1.5739	1.5228	1588	15958.5	7	72.23	2687.27	0	149357	36198.8	0	0	1	1	0	0	9.28837	43.1369	-1.94591
92	0	2017	13833.5	9514.43	4998.24	4689.71	-60568.9		4371.39	238.028	181778	28980.9	100245	65677.5	16756.2	44141.1	41.5836	8.1519	11.0681	3.326	0.5669	0.4563	-2211.01	-0.0122	0.2428	0.0258	0.024	0.138	2.0553	0.1594	1.6964	1.5666	1537	7701.31	6	72.23	12002.6	0	177407	7031.2	0	1	1	1	0	0	9.72361	47.2743	-1.79176
92	0	2015	9471.7	857.021	963.294	181	-49674.9		3727.09	208.179	162924	28980.9	87947.3	61876	19768.6	32005	43.7134	6.4968	27.1571	4.0498	0.5644	0.4064	-1615.03	-0.0099	0.1964	0.0011	0.0229	0.1077	0.9843	0.1779	1.5106	1.4847	1518	12932.5	7	72.23	4061.91	0	159197	9839.31	0	1	1	1	0	0	9.43858	44.5434	-1.94591
92	0	2016	7765.2	2114.29	287.228	90	-50916.3		4133.37	406.279	174509	28980.9	92965.1	62103.3	21609.4	30979.1	42.2196	7.1503	30.6101	3.476	0.5592	0.4109	-1673.72	-0.0096	0.1775	0.0005	0.0237	0.0835	0.7682	0.1661	1.5275	1.4957	1508	14249.8	7	72.23	3251.08	0	170376	11179.1	0	1	1	1	0	0	9.49407	45.0687	-1.94591
93	1	2011	4706.1	1340.9	4644.92	5063	-9337.1	5000	3112.37	2332.11	61865.5	14100.7	66304.1	54134.3	33693.4	35882.2	19.8773	10.2967	10.7857	39.3636	1.2988	1.5375	-1148.46	-0.0186	0.58	0.0818	0.0503	0.071	1.6488	0.2279	3.9728	3.3104	1242	19254.9	6	28.88	6459.02	0	58753.1	17557.7	1	0	1	1	1	0	9.31025	43.3404	-1.79176
93	1	2017	2891.4	1195.8	687.977	0	-4589.8		1123.54	-3646.57	31343.1	3959.7	16673.6	5596.2	31224.4	32057.9	27.8967	10.418	51.5779	7.2291	0.6116	1.0737	-394.245	-0.0126	1.0228	0	0.0358	0.1734	0.975	0.1263	3.9916	3.9804	722	520.285	6	58.09	1914.14	39.09	30219.6	-117288	0	0	0	1	0	0	7.92982	31.441	-1.79176
93	1	2012	4103.8	1355.9	3689.32	15849.2	2735.5	18149.2	2093.94	-1018.43	74210.8	14100.7	78748.1	71794.8	7392.87	18401.5	35.4407	0.5895	11.6784	41.0906	1.1698	0.5421	118.633	0.0016	0.248	0.2136	0.0282	0.0521	1.293	0.19	1.4008	1.1181	1462	27952.9	6	28.88	5327.23	0	72116.9	13363.7	0	0	1	1	0	0	9.48225	44.9565	-1.79176
93	1	2015	15912.3	5288	5250.71	27846.7	14788.4	40011.3	6434.57	4372.51	204016	23660.6	160580	136153	18673.9	59902.1	31.7062	0.0622	8.6193	21.7974	1.0959	0.4942	584.674	0.0029	0.2936	0.1365	0.0315	0.0991	1.7658	0.116	1.837	1.4317	1986	32085.5	6	14.04	11610.8	-23.36	197581	109099	0	1	1	1	0	0	10.1948	51.9669	-1.79176
93	1	2013	3841.8	1991.1	3453.78	18700	7828.3	4000	1977.63	-116.318	75861.1	14100.7	104185	98217.4	6283.89	27871.7	38.3597	0.0193	11.2555	38.7181	1.4061	0.4889	306.181	0.004	0.3674	0.2465	0.0261	0.0369	1.2028	0.1859	1.1954	0.8088	1563	29228.9	6	28.88	5203.65	0	73883.5	1766.62	0	0	1	1	0	0	9.76216	47.6499	-1.79176
93	1	2010	4178.6	1067.4	1774.68	10621	6578.9	10495	780.26	-112.041	41975.7	14100.7	63325.5	50728	4826.77	23866.5	53.7971	16.7786	11.9221	18.4056	1.3157	0.4992	262.735	0.0063	0.5686	0.253	0.0186	0.066	1.0204	0.3359	0.9472	0.737	1207	12005.1	6	28.88	3348.48	0	41195.4	-13785.3	0	0	0	1	0	0	9.26428	42.9135	-1.79176
93	1	2014	6308.4	3220.4	3030.4	26339.5	13506.3	29098.3	2062.06	84.4364	90544.7	16739.2	122608	111561	8361.06	45149.4	43.9098	0.4497	9.576	39.0875	1.4829	0.5499	594.169	0.0066	0.4986	0.2909	0.0228	0.0515	1.2296	0.1849	1.3444	0.9884	1722	29474.4	6	37.4	5889.04	8.52	88482.6	14599.2	0	1	1	1	0	0	9.92499	49.2527	-1.79176
93	1	2016	13087.9	3297.2	5692.62	29130.8	20026.4	39108.4	4770.11	-1664.46	152278	23660.6	85588.3	36543.4	10981.7	21211.5	31.9234	8.7939	3.8366	8.1713	0.4805	1.037	1661.39	0.0109	0.1393	0.1913	0.0313	0.1529	3.5858	0.1554	3.8552	3.8468	294	1298.8	6	19	10608.1	4.96	147508	-50073.1	1	0	0	1	1	0	9.56554	45.7498	-1.79176
93	1	2009	2240.6	929.5	2622.51	17811	11685.1	17505	892.3	76.6122	55873	3.4	56924.2	47254.5	13344.7	46205.8	62.6168	11.5265	8.0898	12.0924	1.0368	0.7461	697.46	0.0125	0.827	0.3188	0.016	0.0394	1.0943	0.0001	1.4158	1.2881	1196.38	8902.39	6	28.88	3573.54	-0.57	54980.7	-976.367	0	1	0	1	0	0	9.15772	41.9319	-1.79176
93	1	2008	1944.4	948.1	444.659	26825.5	24846.8	19536.5	56.7354		56013.8	0.1	58774.3	49114.8	9592.17	63726	68.6706	12.9882	8.1989	17.3878	1.1953	0.3596	714.793	0.0128	1.1377	0.4789	0.001	0.0331	0.0668	0	0.7477	0.4344	1227.62	26888.8	12	29.45	1312.41		55957.1		0	0	0	0.0473	0	0	8.49655	36.0957	-2.48491
94	1	2011	3249.1	609.7	3206.86	0	-103740		20161	1313.83	350096	23292.1	63080.3	30641.9	68038.9	72458.9	17.365	13.6343	64.0107	16.4481	0.1898	1.4923	-12384.9	-0.0354	0.207	0	0.0576	0.0515	1.3199	0.0665	3.856	3.8396	1166	98007.5	6	73.04	4364.5	0	329935	33614	0	0	1	1	0	0	9.2604	42.8775	-1.79176
94	1	2013	3287.1	603.3	2955.1	0	-111122		23976.6	1711.31	388015	23223.4	76461.7	30193.1	19301.1	71013.2	16.1831	15.8725	113.295	17.6055	0.2027	1.4496	-12886.6	-0.0332	0.183	0	0.0618	0.043	3.2002	0.0599	3.5443	3.5357	168	90373.7	6	73.04	4122.22	0	364039	19292.3	0	0	1	1	0	0	9.45279	44.6776	-1.79176
94	1	2010	3067.5	494.3	2812.9	0	-78107.4		18847.2	3846.41	315168	20314.8	54404.2	27317.3	22379.6	61822.2	16.7223	12.5161	72.1821	14.3452	0.1786	1.6192	-10117.7	-0.0321	0.1962	0	0.0598	0.0564	1.2252	0.0645	3.0724	3.0571	1140	98804.9	6	73.04	3881.44	-11.31	296321	15871.1	0	0	1	1	1	0	9.11244	41.5183	-1.79176
94	1	2012	3427	713.4	3080.87	0	-97599.1		22265.3	2104.26	367012	23222.3	70586	32799	53995.5	69761.7	16.4836	14.1099	87.499	16.4492	0.1972	1.2349	-9642.01	-0.0263	0.1901	0	0.0607	0.0486	3.2418	0.0633	3.1909	3.1845	169	92758.8	6	73.04	4322.99	0	344746	14811.6	0	0	1	1	0	0	9.37283	43.9249	-1.79176
94	1	2009	2960.6	682	2241.17	0	-54901.1		15000.8	-5213.02	295451	20314.8	52229.6	27946.9	6720.34	61733	19.6957	7.6903	55.5384	12.1813	0.1882	1.2742	-5596.4	-0.0189	0.2089	0	0.0508	0.0567	1.0901	0.0688	2.4178	2.4085	1120.78	102677	6	84.35	3333.95	0	280450	40127.6	0	0	1	1	0	0	9.07164	41.1474	-1.79176
94	1	2014	3589.3	583.9	549.45	0	-88511.1		24945.1	968.561	409245	23223.4	84618.9	29840.2	20978.9	80889.8	16.4058	16.7612	96.6328	19.7063	0.2124	0.9648	-6831.64	-0.0167	0.1977	0	0.061	0.0424	2.3373	0.0567	2.359	2.3516	174	127048	6	73.04	1801.41	0	384300	20261.1	0	1	1	1	0	0	9.55415	45.6409	-1.79176
94	1	2008	3421.9	695.2	326.049	0	-32830.6		20213.8		260536	20314.8	40639.7	21770.5	7782.31	42634.4	12.889	12.1152	41.774	10.1676	0.165	1.3263	-3483.46	-0.0134	0.1636	0	0.0776	0.0842	0.3731	0.078	2.7574	2.716	1075.07	95068.2	12	84.35	1561.18		240322		0	0	0	1	0	0	8.12759	33.0289	-2.48491
94	1	2015	3566.8	863.2	3420.56	0	-76851.5		25602.1	656.972	420799	23223.7	91812.3	31623.6	73346.3	81315.2	16.4361	15.9367	127.386	19.1801	0.2219	0.5517	-3391.92	-0.0081	0.1932	0	0.0608	0.0388	3.3068	0.0552	2.0511	2.0469	174	127863	6	73.04	4749.56	0	395197	10896.9	0	1	1	1	0	0	9.63574	46.4238	-1.79176
94	1	2016	4327.8	755.9	2865	19395.8	-45826.2	19250	20458.9	-5143.23	462295	23223.7	99897	36057.7	4217.57	121638	22.5963	14.6644	75.664	17.9236	0.2265	0.4186	-1534.63	-0.0033	0.2631	0.042	0.0443	0.0433	3.1401	0.0502	1.556	1.5442	190	167960	6	73.04	4390.11	0	441836	46639.4	0	0	1	1	0	0	9.72014	47.2405	-1.79176
94	1	2017	5385.4	1805.5	5358.47	99645.8	39215.5	80000	16404.3	-4054.53	563375	23226.1	114176	43762.6	2860.69	235579	34.343	14.3998	51.2533	18.4653	0.2229	0.3246	1018.35	0.0018	0.4182	0.1769	0.0291	0.0472	3.5221	0.0412	1.2066	1.1937	222	261091	6	73.04	7515.74	0	546970	105134	0	0	1	1	0	0	9.85374	48.5481	-1.79176
95	1	2016	1051.3	921.4	8777.2	200	-22844.7	200	7638.75	3547.11	37084.6	809.4	8491.3	1073.3	34811.6	13002.4	4.8548	12.5602	420.902	2.1012	0.2442	4.4176	-8073.5	-0.2177	0.3506	0.0054	0.206	0.1238	3.9861	0.0218	16.4222	16.4213	174	66.64	6	56.58	9369.01	0	29445.8	889.088	1	0	1	1	1	1	7.25504	26.3178	-1.79176
95	1	2015	1627.1	858.7	5144.02	1000	-23779.5	1000	4091.64	4012.48	32648.4	809.7	7977.4	976.4	6067.87	7982.03	7.9793	18.3943	221.909	2.3856	0.4335	3.0086	-5723.44	-0.1753	0.2445	0.0306	0.1253	0.204	3.5934	0.0248	11.1844	11.1831	162	89.42	6	56.58	5889.76	0	28556.8	24472.9	1	0	1	1	1	1	7.19261	25.8668	-1.79176
95	1	2017	1464.8	1116.7	3872.56	0	-19815.2		8417.32	778.575	39813.1	809	9113.2	1237	26726.7	20233.6	4.7299	10.9434	177.986	1.8882	0.2379	3.9904	-6325.65	-0.1589	0.5082	0	0.2114	0.1607	3.2345	0.0203	14.8343	14.8278	183	47.26	6	61.78	4647.01	5.2	31395.8	1949.93	0	0	1	1	0	1	7.32572	26.8331	-1.79176
95	1	2014	776.9	611.6	575.516	0	-961.8		79.1531	-15122.6	4163	23226.1	5343.3	474.9	5548.69	4496.61	52.5943	50.8914	1.5784	2.1127	1.3707	0.7538	-58.0004	-0.0139	1.0801	0	0.019	0.1454	0.1522	5.5792	1.8431	1.8407	852	82.45	6	56.58	992.066		4083.85		0	0	0	1	1	1	6.79184	23.0645	-1.79176
96	1	2014	13595.5	21236.3	16382.8	0	-28908.3	9253.1	29403.8	28635.5	226259	77.9	69215.9	10530.8	50717.2	24836.1	7.6949	-4.4352	1.16	39.7188	0.4456	3.5301	-8163.94	-0.0361	0.1098	0	0.13	0.1964	3.4266	0.0003	8.6311	8.1268	872	12093.8	6	62.8	26832.4	0	196855	113185	1	0	1	1	1	0	9.35323	43.7414	-1.79176
96	1	2015	11573.5	19135.3	12730.7	0	-23284.8		32636.4	3232.61	250021	79.7	67754.3	15133.5	43527.3	34554.3	7.6608	7.7522	2.3055	29.4232	0.2847	2.4415	-4547.99	-0.0182	0.1382	0	0.1305	0.1708	3.3446	0.0003	9.0761	9.0204	774	16221.7	6	61.52	21943.4	-1.28	217384	20529.1	0	0	1	1	0	0	9.33188	43.542	-1.79176
96	1	2016	12227.2	20637.5	14270.2	0	-29030.6	16910.9	29854.4	-2781.99	290704	80.4	83418.5	18809.8	38286.7	38105.7	9.7374	10.4745	33.0315	28.8446	0.3095	1.8341	-4259.6	-0.0147	0.1311	0	0.1027	0.1466	3.4954	0.0003	6.8182	6.8142	732	15547.2	6	43.4409	24129.6	-18.0791	260850	43465.4	1	0	1	1	1	0	9.53987	45.5045	-1.79176
96	1	2017	13911.6	21950.3	14540	0	-27365.2		37326.2	7471.79	296415	78.7	91596.9	10929.1	38237.6	31283	7.9412	13.4281	2.3555	33.4931	0.3122	1.8855	-4127.77	-0.0139	0.1055	0	0.1259	0.1519	3.6662	0.0003	7.0092	6.5541	647	16442.7	6	54.14	25298.6	10.6991	259088	-1761.3	0	0	0	1	0	0	9.63339	46.4011	-1.79176
96	1	2008	704.545	1855.04	870.012	3025.82	16918.3		5021.79		215464	2.3	25683.5	6904.44	2902.92	12713.5	42.9058	5.8901	0.7411	2.786	0.4217	0.1858	251.474	0.0012	0.059	0.014	0.0233	0.0274	0.4148	0	0.3862	0.169	1081.79	25686.2	10	62.8	1637.89		210442		0	0	0	1	0	0	7.85102	30.8193	-2.30259
96	1	2010	704.545	1855.04	646.068	11467.6	16918.3		5021.79	0	215464	2.3	25683.5	6904.44	2902.92	12713.5	42.9058	5.8901	2.1558	2.0026	0.4217	0.2035	275.43	0.0013	0.059	0.0532	0.0233	0.0274	0.2676	0	0.3862	0.169	1082	25686.2	6	62.8	1413.94	0	210442	0	0	0	0	1	0	0	8.36185	34.9602	-1.79176
96	1	2009	704.545	1855.04	533.341	641.545	16918.3		5021.79	0	215464	2.3	25683.5	6904.44	2902.92	12713.5	42.9058	5.8901	1.1459	2.0026	0.4217	0.2035	275.43	0.0013	0.059	0.003	0.0233	0.0274	0.1847	0	0.3862	0.169	1081.79	25686.2	6	62.8	1301.22	0	210442	-0.1406	0	0	0	1	0	0	8.36185	34.9602	-1.79176
96	1	2012	4435.1	16954.3	14608.6	35516.2	21852.5	2199.9	722.927	434.368	64128	4.2	45576.8	5231.2	35571.8	100768	88.706	-2.9672	1.497	43.4935	0.8848	0.9198	1607.99	0.0251	1.5714	0.5538	0.0113	0.0973	2.9235	0.0001	2.3768	2.2161	1130	1725.67	6	62.8	21025.4	0	63405.1	24796.4	0	1	1	1	0	0	8.93539	39.9206	-1.79176
96	1	2013	5326.8	16666.5	18334	65821.6	48632	10974.5	768.268	45.3409	84438.6	4.2	54824	6814.5	48598.1	148973	109.908	-7.4057	1.4084	35.0089	0.738	0.8086	3145.91	0.0373	1.7643	0.7795	0.0091	0.0972	3.3237	0	1.9769	1.875	898	1422.56	6	62.8	24932	0	83670.3	20265.3	0	1	1	1	0	0	9.12012	41.5883	-1.79176
96	1	2011	3796.5	12541.4	20866.5	42021.3	24526.9	1764.3	288.559	-4733.23	38897.2	2.3	38444.2	4818.5	62275.9	168136	89.0769	-19.3551	0.0006	0.0631	0.8438	1.2925	2536.08	0.0652	4.3226	1.0803	0.0074	0.0988	3.1466	0.0001	3.3397	3.2605	1108	1576.92	6	62.8	25767.8	0	38608.6	-171833	1	0	0	1	1	0	8.7652	38.4144	-1.79176
97	1	2017	753.663	342.491	658.386	0	-4399.76		295.948	251.231	6383.01	185	2862.06	1269.49	22136.1	22727	21.568	8.8145	1.615	7.1318	0.6343	1.215	-427.657	-0.067	3.5605	0	0.0464	0.2633	1.9823	0.029	4.5169	4.1524	136	25.415	6	72.48	987.233	0	6087.06	3479.4	0	0	1	1	0	0	6.16754	19.0193	-1.79176
97	1	2014	237.682	681.606	471.966	0	-1633.64	347.074	49.8254	-4971.97	2966.55	0.8582	2277.57	278.425	1611	15423.2	59.539	30.8341	1.4192	1.5084	1.0514	0.6597	-86.217	-0.0291	5.199	0	0.0168	0.1044	-0.1139	0.0003	1.6129	1.404	838	8.6682	6	72.48	747.752	0	2916.73	-207525	0	0	0	0.4059	0	0	5.93911	17.6365	-1.79176
97	1	2015	418.394	670.506	2656.02	0	-1681.28	128.822	37.3474	-12.478	3221.17	1	2800.8	1003.94	16915.4	54651.6	86.2489	20.9476	1.4754	4.8285	0.9056	0.3019	-40.6063	-0.0126	16.9664	0	0.0116	0.1494	1.2612	0.0003	1.1224	0.9859	845	44.6243	6	72.48	2982.69	0	3183.83	267.098	0	0	1	1	1	0	6.1459	18.886	-1.79176
97	1	2016	336.889	326.78	498.004	0	-813.017	0.2146	44.7177	7.3703	2652.38	1	2844.57	1291.02	1821.23	14733.4	59.314	29.1208	2.0483	6.0587	0.9689	0.4316	-28.0719	-0.0106	5.5548	0	0.0169	0.1184	-0.19	0.0004	1.6045	1.3954	843	34.1281	6	72.48	697.104	0	2607.67	-576.161	0	1	0	1	0	0	6.16141	18.9815	-1.79176
97	1	2011	704.545	1855.04	695.386	12281.3	16918.3		5021.79	0	215464	0.8582	25683.5	6904.44	2902.92	12713.5	42.9058	5.8901	2.1852	2.0026	0.4217	0.1494	202.208	0.0009	0.059	0.057	0.0233	0.0274	0.3019	0	0.3862	0.169	1082	25686.2	6	72.48	1463.26	0	210442	0	0	0	0	0.4059	0	0	8.36185	34.9602	-1.79176
97	1	2012	704.545	1855.04	633.386	2540.05	16918.3		5021.79	0	215464	0.8582	25683.5	6904.44	2902.92	12713.5	42.9058	5.8901	1.212	2.0026	0.4217	0.1494	202.208	0.0009	0.059	0.0118	0.0233	0.0274	0.2586	0	0.3862	0.169	1082	25686.2	6	72.48	1401.26	0	210442	0	0	0	0	0.4059	0	0	8.36185	34.9602	-1.79176
97	1	2013	704.545	1855.04	633.386	2807.12	16918.3		5021.79	0	215464	0.8582	25683.5	6904.44	2902.92	12713.5	42.9058	5.8901	1.2161	1.1019	0.4217	0.1579	213.712	0.001	0.059	0.013	0.0233	0.0274	0.2586	0	0.3862	0.169	1082	25686.2	6	72.48	1401.26	0	210442	0	0	0	0	0.4059	0	0	8.36185	34.9602	-1.79176
97	1	2008	704.545	1855.04	870.012	3025.82	16918.3		5021.79		215464	0.8582	25683.5	6904.44	2902.92	12713.5	42.9058	5.8901	0.7411	2.786	0.4217	0.1858	251.474	0.0012	0.059	0.014	0.0233	0.0274	0.4148	0	0.3862	0.169	1081.79	25686.2	9	72.48	1637.89		210442		0	0	0	0.4059	0	0	7.95638	31.652	-2.19722
97	1	2010	704.545	1855.04	646.068	11467.6	16918.3		5021.79	0	215464	0.8582	25683.5	6904.44	2902.92	12713.5	42.9058	5.8901	2.1558	2.0026	0.4217	0.2035	275.43	0.0013	0.059	0.0532	0.0233	0.0274	0.2676	0	0.3862	0.169	1082	25686.2	6	72.48	1413.94	0	210442	0	0	0	0	0.4059	0	0	8.36185	34.9602	-1.79176
97	1	2009	704.545	1855.04	533.341	641.545	16918.3		5021.79	0	215464	0.8582	25683.5	6904.44	2902.92	12713.5	42.9058	5.8901	1.1459	2.0026	0.4217	0.2035	275.43	0.0013	0.059	0.003	0.0233	0.0274	0.1847	0	0.3862	0.169	1081.79	25686.2	6	72.48	1301.22	0	210442	-0.1406	0	0	0	0.4059	0	0	8.36185	34.9602	-1.79176
98	1	2008	9444.6	9067.6	4252.7	0	-16260.2		1002.47		30661.8	5205.5	31394.4	13829.3	385.95	9.6629	30.5863	6.0549	6.607	11.294	1.0131	1.0615	-1380.82	-0.045	0.0003	0	0.0327	0.3008	2.1938	0.1698	2.2069	1.9182	1093.32	5338.25	8	48.07	9806.36		29659.3		0	0	0	1	0	0	8.27494	34.2373	-2.07944
98	1	2009	8828.9	7713.6	3395.6	0	-20111.9		928.831	-73.637	37351.1	5205.5	31765.5	15075.5	4892.16	1519.09	40.213	1.8699	1.3522	12.0961	0.9341	0.958	-1541.38	-0.0413	0.0407	0	0.0249	0.2779	2.0375	0.1394	1.8178	1.5603	1089.52	5476.46	6	48.07	8358.35	0	36422.3	6762.94	0	0	1	1	0	0	8.57438	36.76	-1.79176
98	1	2013	12079.1	48228.9	7847.62	11575.3	-90933.6	20319.6	4046.25	2273.27	195678	6586.5	83772.1	6820.3	27288.4	96648.8	48.3604	13.2623	1.3184	54.7727	0.5958	0.7939	-5775.38	-0.0295	0.4939	0.0592	0.0207	0.1442	2.1393	0.0337	1.941	1.6974	3054	35942.6	6	48.07	25940	0	191632	107885	0	1	1	1	0	0	9.5441	45.5449	-1.79176
98	1	2012	9774.2	31831.4	4707.03	416.2	-41839		1772.98	665.638	85519.9	5816.7	54856.8	6868.4	11263.3	45656.5	48.2352	10.6816	1.4028	26.9236	0.7423	0.5529	-1850.62	-0.0216	0.5339	0.0049	0.0207	0.1782	1.7854	0.068	1.4286	1.1985	2883	17672.8	6	48.07	17188.7	0	83746.9	22564.7	0	1	1	1	0	0	9.12072	41.5938	-1.79176
98	1	2010	9040.7	19438.8	5675.28	0	-18842.4		758.927	-169.904	44973.5	5211.6	38912.6	11094.3	9555.21	41830.3	59.2593	0.1824	0.0668	18.6314	0.9453	0.5499	-828.915	-0.0184	0.9301	0	0.0169	0.2323	2.5702	0.1159	1.0435	0.8477	1088	11939.8	6	48.07	14219.1	0	44214.6	7792.31	0	0	1	1	0	0	8.77731	38.5206	-1.79176
98	1	2014	17939.6	53057.8	7638.79	69577.4	-62621.5	72877.1	5459.21	1412.96	325016	6646.5	96663.7	7243.3	52081.7	188041	59.5353	8.6822	1.1316	44.842	0.3713	1.0591	-5305.79	-0.0163	0.5786	0.2141	0.0168	0.1856	2.333	0.0204	2.5894	2.5885	2807	55714.7	6	48.07	28938	0	319556	127924	1	0	1	1	1	0	9.68723	46.9212	-1.79176
98	1	2011	8715	25125.1	5509.73	0	-25498.2		1107.34	348.412	62289.6	5688.4	43835.6	6714	11445.1	45812.8	56.2516	7.8446	2.9103	21.6847	0.8173	0.425	-866.939	-0.0139	0.7355	0	0.0178	0.1988	1.6725	0.0913	1.0981	0.8942	2941	15160	6	48.07	15661.8	0	61182.3	16967.7	0	1	1	1	1	0	8.89644	39.5733	-1.79176
98	1	2015	19822.6	59887.4	20179.3	112852	33781.6	51035.5	10473.3	5014.05	568704	8509	91613.8	9551.3	96692.1	267839	54.3006	1.8155	0.2833	12.7697	0.205	0.2876	777.247	0.0014	0.471	0.1984	0.0184	0.2164	2.6513	0.015	1.069	0.7395	3111	24741.2	6	49.07	44092.3	1	558231	238675	0	1	1	1	0	0	9.63358	46.4029	-1.79176
98	1	2016	27073.3	69852.4	27386.4	153838	57486	122501	13099.6	2626.33	625242	9388.5	195828	70626.4	116923	292211	47.7299	8.2227	1.3556	14.6807	0.328	0.2736	1258.25	0.002	0.4674	0.246	0.021	0.1383	2.9471	0.015	1.017	0.8659	2964	26308.9	6	51.31	56464.1	2.24	612142	53911.4	0	1	1	1	0	0	10.3932	54.0096	-1.79176
98	1	2017	30446.7	70807	48409.4	153852	113660	88740	18695.8	5596.18	733455	10074	370247	239788	174374	324223	39.2311	7.6608	7.7119	16.6091	0.545	0.5971	5429.31	0.0074	0.442	0.2098	0.0255	0.0822	3.4197	0.0137	2.2196	2.0236	2578	24340.4	6	76.43	78785.6	25.12	714760	102617	0	1	1	1	0	0	11.0302	60.8323	-1.79176
99	1	2017	1571.9	169.8	2162.07	650	-7621.9	1288.3	1086.51	822.751	29372.3	334.9	21270	12648	16700.6	17146.4	27.0336	23.0021	87.8333	2.7381	0.9764	0.9882	-602.557	-0.0205	0.5838	0.0221	0.037	0.0739	2.9117	0.0114	3.6737	3.6567	146	335.495	6	63.57	2684.58	0	28285.8	14182.5	0	1	1	1	0	0	8.17329	33.4014	-1.79176
99	1	2011	704.545	1855.04	695.386	12281.3	16918.3		5021.79	0	215464	475.9	25683.5	6904.44	2902.92	12713.5	42.9058	5.8901	2.1852	2.0026	0.4217	0.1494	202.208	0.0009	0.059	0.057	0.0233	0.0274	0.3019	0.0022	0.3862	0.169	1082	25686.2	6	63.57	1463.26	0	210442	0	0	0	0	1	0	0	8.36185	34.9602	-1.79176
99	1	2012	704.545	1855.04	633.386	2540.05	16918.3		5021.79	0	215464	475.9	25683.5	6904.44	2902.92	12713.5	42.9058	5.8901	1.212	2.0026	0.4217	0.1494	202.208	0.0009	0.059	0.0118	0.0233	0.0274	0.2586	0.0022	0.3862	0.169	1082	25686.2	6	63.57	1401.26	0	210442	0	0	0	0	1	0	0	8.36185	34.9602	-1.79176
99	1	2013	704.545	1855.04	633.386	2807.12	16918.3		5021.79	0	215464	475.9	25683.5	6904.44	2902.92	12713.5	42.9058	5.8901	1.2161	1.1019	0.4217	0.1579	213.712	0.001	0.059	0.013	0.0233	0.0274	0.2586	0.0022	0.3862	0.169	1082	25686.2	6	63.57	1401.26	0	210442	0	0	0	0	1	0	0	8.36185	34.9602	-1.79176
99	1	2016	782.6	105.5	1876.48	3560	403.2	5000	263.76	-24.1314	14367.1	0.8	10389.3	5031.3	4962.99	10859.1	54.4703	27.6177	26.5294	2.7746	0.7031	0.4409	14.2217	0.001	0.7558	0.2478	0.0184	0.0753	0.8686	0.0001	1.6392	1.617	899	330.99	6	63.57	2142.91	0	14103.3	-968.97	0	0	0	0.0775	0	0	7.45677	27.8017	-1.79176
99	1	2008	704.545	1855.04	870.012	3025.82	16918.3		5021.79		215464	475.9	25683.5	6904.44	2902.92	12713.5	42.9058	5.8901	0.7411	2.786	0.4217	0.1858	251.474	0.0012	0.059	0.014	0.0233	0.0274	0.4148	0.0022	0.3862	0.169	1081.79	25686.2	7	63.57	1637.89		210442		0	0	0	1	0	0	8.20769	33.6831	-1.94591
99	1	2010	704.545	1855.04	646.068	11467.6	16918.3		5021.79	0	215464	475.9	25683.5	6904.44	2902.92	12713.5	42.9058	5.8901	2.1558	2.0026	0.4217	0.2035	275.43	0.0013	0.059	0.0532	0.0233	0.0274	0.2676	0.0022	0.3862	0.169	1082	25686.2	6	63.57	1413.94	0	210442	0	0	0	0	1	0	0	8.36185	34.9602	-1.79176
99	1	2009	704.545	1855.04	533.341	641.545	16918.3		5021.79	0	215464	475.9	25683.5	6904.44	2902.92	12713.5	42.9058	5.8901	1.1459	2.0026	0.4217	0.2035	275.43	0.0013	0.059	0.003	0.0233	0.0274	0.1847	0.0022	0.3862	0.169	1081.79	25686.2	6	63.57	1301.22	0	210442	-0.1406	0	0	0	1	0	0	8.36185	34.9602	-1.79176
99	1	2015	623	85.8	2333.13	5650	5219	8500	287.892	57.938	15360.2	475.9	5693.4	2269.7	9834.02	11236.5	53.3541	23.0917	8.8367	3.8365	0.3613	0.445	185.796	0.0121	0.7315	0.3678	0.0187	0.1094	1.0454	0.031	1.6544	1.6273	895	386.41	6	63.57	2545.77	0	15072.3	-1159.34	0	1	0	1	0	0	6.8553	23.4976	-1.79176
99	1	2014	698.8	73.7	2271.38	8926	8894.3	11100	229.954	-4791.84	16461.6	475.9	2913.2	1267.4	14781.2	40514.9	71.5866	10.858	1.3132	1.377	0.8182	0.513	365.022	0.0222	2.4612	0.5422	0.014	0.2399	1.013	0.0289	1.2543	1.2285	909	489.6	6	63.57	2503.13	0	16231.7	-194210	0	0	0	1	1	0	6.18525	19.1286	-1.79176
100	1	2016	289.7	508.5	211.181	0.1	-713.8		189.449	166.567	2508.3	0.8	1679.4	351.8	107920	118204	13.24	16.1716	1.6867	3.7192	0.686	1.0462	-59.7422	-0.0238	47.1251	0	0.0755	0.1725	-0.1841	0.0003	3.8892	3.5209	838	53.38	6	30.22	697.104	0	2318.85	-64.7673	0	0	0	1	0	0	5.63443	15.8734	-1.79176
100	1	2017	697.7	448.2	694.211	0	-603.1		117.28	-72.1682	2459.3	1.4	1566.6	322	167299	171765	20.9694	-3.1484	1.3149	3.0709	0.6307	0.7487	-36.1233	-0.0147	69.843	0	0.0477	0.4454	2.8507	0.0006	2.7834	2.4591	60	34.85	6	30.22	1037.98	0	2342.02	23.168	0	0	1	1	0	0	5.5649	15.4841	-1.79176
100	1	2015	226.82	560.9	203.5	0.3	-404.7		22.8812	16.5377	2406.5	0.8	1757.6	390.9	24887.3	81019.1	105.174	24.0411	1.5246	5.5149	0.9921	0.116	-3.7556	-0.0016	33.6668	0.0001	0.0095	0.1291	0.2575	0.0003	0.4313	0.3543	836	70.89	6	30.22	1081.58	0	2383.62	1253.36	0	1	1	1	0	0	5.67994	16.1309	-1.79176
100	1	2014	237.682	332.4	3514.71	4.1	-217.9		6.3435	-5015.45	1136.6	0.8	1014.4	116	65421.8	192387	179.175	24.0366	1.6734	1.8304	1.5461	0.0789	-1.3754	-0.0012	169.265	0.0036	0.0056	0.2343	1.4826	0.0007	0.1929	0.2895	833	40.885	6	30.22	3668.82	0	1130.26	-209312	0	0	0	0.3784	0	0	5.13029	13.16	-1.79176
100	1	2011	704.545	1855.04	695.386	12281.3	16918.3		5021.79	0	215464	0.8	25683.5	6904.44	2902.92	12713.5	42.9058	5.8901	2.1852	2.0026	0.4217	0.1494	202.208	0.0009	0.059	0.057	0.0233	0.0274	0.3019	0	0.3862	0.169	1082	25686.2	6	30.22	1463.26	0	210442	0	0	0	0	0.3784	0	0	8.36185	34.9602	-1.79176
100	1	2012	704.545	1855.04	633.386	2540.05	16918.3		5021.79	0	215464	0.8	25683.5	6904.44	2902.92	12713.5	42.9058	5.8901	1.212	2.0026	0.4217	0.1494	202.208	0.0009	0.059	0.0118	0.0233	0.0274	0.2586	0	0.3862	0.169	1082	25686.2	6	30.22	1401.26	0	210442	0	0	0	0	0.3784	0	0	8.36185	34.9602	-1.79176
100	1	2013	704.545	1855.04	633.386	2807.12	16918.3		5021.79	0	215464	0.8	25683.5	6904.44	2902.92	12713.5	42.9058	5.8901	1.2161	1.1019	0.4217	0.1579	213.712	0.001	0.059	0.013	0.0233	0.0274	0.2586	0	0.3862	0.169	1082	25686.2	6	30.22	1401.26	0	210442	0	0	0	0	0.3784	0	0	8.36185	34.9602	-1.79176
100	1	2008	704.545	1855.04	870.012	3025.82	16918.3		5021.79		215464	0.8	25683.5	6904.44	2902.92	12713.5	42.9058	5.8901	0.7411	2.786	0.4217	0.1858	251.474	0.0012	0.059	0.014	0.0233	0.0274	0.4148	0	0.3862	0.169	1081.79	25686.2	6	30.22	1637.89		210442		0	0	0	0.3784	0	0	8.36185	34.9602	-1.79176
100	1	2010	704.545	1855.04	646.068	11467.6	16918.3		5021.79	0	215464	0.8	25683.5	6904.44	2902.92	12713.5	42.9058	5.8901	2.1558	2.0026	0.4217	0.2035	275.43	0.0013	0.059	0.0532	0.0233	0.0274	0.2676	0	0.3862	0.169	1082	25686.2	6	30.22	1413.94	0	210442	0	0	0	0	0.3784	0	0	8.36185	34.9602	-1.79176
100	1	2009	704.545	1855.04	533.341	641.545	16918.3		5021.79	0	215464	0.8	25683.5	6904.44	2902.92	12713.5	42.9058	5.8901	1.1459	2.0026	0.4217	0.2035	275.43	0.0013	0.059	0.003	0.0233	0.0274	0.1847	0	0.3862	0.169	1081.79	25686.2	6	30.22	1301.22	0	210442	-0.1406	0	0	0	0.3784	0	0	8.36185	34.9602	-1.79176
101	1	2010	6687.4	547	2381.64	0	-12424.6		759.414	146.266	26884	6138.2	21534.1	14882.2	8368.09	23116.3	35.401	10.0222	8.2884	2.7133	0.8775	1.3352	-1327.15	-0.0494	0.8599	0	0.0282	0.3105	1.4967	0.2283	2.5336	2.2178	1019	89.59	6	98.38	4551.96	0	26124.6	4149.43	0	0	1	1	1	0	8.18563	33.5023	-1.79176
101	1	2009	6509.2	581	2391.04	0	-9567		613.148	187.902	22588.3	6138.2	23179.2	16024.1	274.69	15003.7	36.8399	10.4621	16.4552	2.9898	1.0526	1.296	-991.907	-0.0439	0.6642	0	0.0271	0.2808	1.4938	0.2717	2.4592	2.3888	1014.35	64.515	6	98.38	4518.1	6.68	21975.2	467.898	0	0	1	1	0	0	8.25925	34.1076	-1.79176
101	1	2008	6338.2	569	266.861	0	-8996.1		425.246		21932.5	6138.2	23239.5	18552.7	6588.76	9371.46	51.576	-8.7139	9.5924	2.3584	0.9427	0.8564	-616.341	-0.0281	0.4273	0	0.0194	0.2727	0.8311	0.2799	1.7804	1.66	1018.79	88.91	6	91.7	2339.02		21507.2		0	0	0	1	0	0	8.26185	34.1291	-1.79176
101	1	2011	7441	647.2	2958.6	0	-9875.2		949.052	189.638	30829	6138.2	28950.6	21661.7	32678.7	34801.5	32.484	9.0992	10.0451	3.2475	1.0045	0.9079	-717.255	-0.0233	1.1289	0	0.0308	0.257	2.8199	0.1991	2.3461	2.2155	321	110.245	6	98.38	5385.06	0	29879.9	3755.36	0	1	1	1	0	0	8.48159	35.9687	-1.79176
101	1	2013	8348	576.4	3300.72	0	-9686.4		1402.07	-67.6073	39508.5	6138.2	25982	17752.9	1128.67	75876.4	28.1787	-0.0584	15.2628	2.4099	0.6414	0.9259	-717.491	-0.0182	1.9205	0	0.0355	0.3213	3.0123	0.1554	2.2638	2.1321	294	198.645	6	98.24	5978.04	-0.14	38106.4	-2062.2	0	0	0	1	1	0	8.3734	35.0569	-1.79176
101	1	2012	7638.6	643.9	2820.07	0	-7832.8	199.5	1469.68	520.625	41638.3	6138.2	27237.4	19916.1	39963.8	51632.8	28.3316	8.656	18.3728	2.3337	0.7531	0.8518	-533.758	-0.0128	1.24	0	0.0353	0.2804	2.8463	0.1474	2.201	2.1281	308	144.925	6	98.38	5304.82	0	40168.6	10288.7	0	1	1	1	0	0	8.42059	35.4531	-1.79176
101	1	2015	9397.4	775.3	2803.42	0	-7749.5		1267.45	144.38	37933.5	6138.2	35026.3	24328.3	10605.3	11757.6	29.929	1.972	6.9337	2.1228	0.7822	0.6692	-414.877	-0.0109	0.31	0	0.0334	0.2683	3.1536	0.1618	2.4876	2.3672	250	204.425	6	98.24	5855.23	0	36666.1	-13982.6	0	1	0	1	0	0	8.6721	37.6026	-1.79176
101	1	2017	9519.5	1230.8	4009.38	0	-7534.2		878.699	-87.9143	37116	6157	43931.7	32507.8	7799.56	5211.84	42.2397	-0.6613	12.8655	2.149	1.1081	0.5603	-337.713	-0.0091	0.1404	0	0.0237	0.2167	3.4442	0.1659	2.0829	1.9373	231	405.875	6	107.34	7234.47	9.1	36237.3	-5008.69	0	0	0	1	0	0	8.89863	39.5928	-1.79176
101	1	2014	9722.6	1040.3	5153.97	388.1	-7542.4	388.1	1123.07	-279	51771.7	6138.2	47204.6	34401	11335	7117.81	46.0984	7.1025	9.669	3.3601	1.0374	0.6644	-400.894	-0.0077	0.1375	0.0075	0.0217	0.206	3.4281	0.1186	1.6245	1.3878	272	193.29	6	98.24	8382.84	0	50648.6	12542.2	0	0	1	1	0	0	8.97049	40.2348	-1.79176
101	1	2016	9401.3	958.3	4009.43	0	-6412.2		966.614	-300.836	42212.6	6138.2	45137.1	33898.8	12030.5	2573.39	43.6706	1.8586	16.3814	2.5052	1.1267	0.5534	-283.881	-0.0067	0.061	0	0.0229	0.2083	3.365	0.1454	2.0574	1.9071	246	224.91	6	98.24	7117.31	0	41246	4579.94	0	0	1	1	0	0	8.9257	39.8341	-1.79176
102	1	2014	6067.5	3118.1	1878.72	62.5	-16197		15829.3	9867.53	110554	5605.5	8122.2	4617.3	13312.5	20949.2	6.9841	-10.5233	10.6255	1.5018	0.0776	1.6214	-2100.95	-0.019	0.1895	0.0006	0.1432	0.747	2.6361	0.0507	3.9644	3.8754	332	690.37	6	23.2	4634.4	-9.39	94724.3	1928.27	0	0	1	1	0	0	7.2106	25.9964	-1.79176
102	1	2017	16062.3	2381.2	4954.76	0	-30461.2		12122.4	6878.48	139250	6979	20785.6	18175.4	30302.4	31111.3	11.487	-10.9587	62.0003	8.7946	0.1681	0.8057	-1963.41	-0.0141	0.2234	0	0.0871	0.7728	3.7815	0.0501	2.9951	2.9782	239	1084.09	6	18.8	10487.8	-2.71	127127	24241.7	0	1	1	1	0	0	8.15026	33.2133	-1.79176
102	1	2015	11489.7	4119.3	3387.9	0	-23660.8		12828.8	-3000.5	118105	6015.8	10386.1	7176.4	21196.7	23499.7	9.2062	-13.8197	16.4766	2.0211	0.0909	0.7821	-1480.41	-0.0125	0.199	0	0.1086	1.1063	3.1267	0.0509	2.9074	2.8894	354	1301.18	6	21.81	8070.6	-1.39	105276	10551.6	0	0	1	1	0	0	7.45646	27.7994	-1.79176
102	1	2011	4291.2	846.9	2574.12	0	-15774.4		3209.41	2775.8	140801	3964.6	26309.5	17799.2	15156	29558.6	43.8712	32.961	13.5659	6.4412	0.3141	0.7818	-986.594	-0.007	0.2099	0	0.0228	0.1631	2.8377	0.0282	2.0201	2.005	241	521.645	6	17.62	4115.55	-13.65	137591	108400	0	1	1	1	0	0	8.38593	35.1619	-1.79176
102	1	2008	2433.8	852	399.588	0	-3023		671.83		18319.2	2047.3	7146.6	5870.6	258.655	6221.77	27.2676	-14.8229	21.3671	17.2	0.3698	0.4656	-112.601	-0.0061	0.3396	0	0.0367	0.3406	0.4216	0.1118	0.968	0.9065	908.743	1261.48	6	41.18	1385.33		17647.4		0	0	0	1	0	0	7.08263	25.0818	-1.79176
102	1	2016	12504	1691.7	4073.72	0	-18542.2		5243.88	-7308.16	108129	6099.3	8018.2	5622.7	18245.4	19984	20.6201	-19.8693	22.0758	2.5179	0.0716	0.3809	-565.018	-0.0052	0.1848	0	0.0485	1.5595	3.4111	0.0564	1.4158	1.3991	275	1094.97	6	21.51	8332.43	-0.3	102885	-2390.46	0	0	0	1	0	0	7.19771	25.9035	-1.79176
102	1	2010	2698.4	886.6	3804.12	3844.4	-4358.6	3504.5	433.615	96.5434	29625	2640.9	8571.1	7116.4	9468.77	38345.1	68.321	-63.6895	5.2135	9.1586	0.3669	0.4127	-143.904	-0.0049	1.2943	0.1298	0.0146	0.3148	1.6427	0.0891	0.7832	0.6642	944	5741.24	6	31.27	4879.62	-9.57	29191.4	12236.8	0	1	1	1	1	0	7.26439	26.3857	-1.79176
102	1	2012	4568.1	535.3	2209.78	7340.9	-7001.6	475	8243.72	5034.31	125185	4707.1	21280.5	13137.4	20302.5	26230.6	15.1855	8.7768	61.5768	3.2321	0.1601	0.8738	-489.44	-0.0039	0.2095	0.0586	0.0659	0.2147	2.7016	0.0376	2.258	2.2399	251	481.1	6	35.3	3740.8	17.68	116941	-20650.1	0	1	0	1	0	0	8.17379	33.4054	-1.79176
102	1	2013	5202.5	1991.1	1684.48	8659.6	-2304.3		5961.8	-2281.92	98757.8	4707.1	14289.6	9317.3	4799.25	16765.2	16.5651	-23.2759	46.2397	2.6112	0.1278	1.0496	-193.488	-0.002	0.1698	0.0877	0.0604	0.3641	2.7048	0.0477	2.5663	2.5413	257	556.41	6	32.59	3842.56	-2.71	92796	-24145.3	0	0	0	1	0	0	7.77553	30.2294	-1.79176
102	1	2009	3651.6	749.9	1708.73	3405.3	-370.1		337.072	-334.759	17291.7	2076.9	6515.5	5446.1	3788.81	10466.9	51.2998	-35.3094	17.3167	11.6442	0.3684	0.9375	-27.7575	-0.0016	0.6053	0.1969	0.0195	0.5604	1.1639	0.1201	1.7789	1.7427	945.932	1223.41	6	40.84	3029.18	-0.34	16954.6	-692.742	0	0	0	1	0	0	6.99018	24.4313	-1.79176
103	1	2011	2933.6	66.2	37358.4	1056.7	-18991.7	22500	4932.67	4801.29	39377.5	5211.5	19284.9	8499.4	24540.4	23184.7	7.983	35.4145	4594.27	3.6668	0.832	5.8394	-8872.01	-0.2253	0.5888	0.0268	0.1253	0.1521	3.6759	0.1323	15.0889	15.0887	969	4767.65	6	79.85	38258.3	-100.85	34444.8	27595.9	1	0	1	1	1	0	8.07532	32.6054	-1.79176
103	1	2008	2672.6	98.3	46.1027	0	-1879.2		117.493		4242.9	3361.7	5082.5	2381.6	45.2346	5484.13	36.1121	-9.782	204.429	5.4665	1.1871	1.2477	-187.574	-0.0442	1.2925	0	0.0277	0.5258	0.0006	0.7923	2.594	2.5924	876.871	228.055	6	69.52	877.373		4125.41		0	0	0	1	0	0	6.7418	22.7259	-1.79176
103	1	2012	7468.7	37896.1	2300000	0	-12306.3		1623.96	-3308.71	39234.6	5313.6	141601	80240.5	3873.78	6146.1	24.1598	41.7167	1899.42	19.7497	2.9075	1.5686	-1544.29	-0.0394	0.1567	0	0.0414	0.0527	7.5024	0.1354	4.0533	4.0533	1269	448.46	6	75.96	2300000	-3.89	37610.6	3165.81	0	0	1	1	1	0	10.069	50.6925	-1.79176
103	1	2009	2017.3	68.9	15111.7	0	-1146.2		97.898	-19.5945	4065	3361.7	6698.4	3101.4	43.8583	9404.43	41.5228	-8.3463	2067.6	6.8149	1.6164	1.1898	-109.1	-0.0268	2.3135	0	0.0241	0.3012	2.9029	0.827	2.2576	2.2573	863.434	216.24	6	69.52	15737.6	0	3967.1	-158.306	0	0	0	1	0	0	7.01786	24.6252	-1.79176
103	1	2013	13380	34208.2	279269	0	-8037.6		966.578	-657.384	33929.7	5094.5	140412	84618	778.096	15297.6	35.1029	14.734	8050.84	17.2093	3.1593	1.0587	-680.753	-0.0201	0.4509	0	0.0285	0.0953	5.4501	0.1501	2.5884	2.588	1261	689.945	6	91.64	293545	15.68	32963.1	-4647.52	0	0	0	1	0	0	10.0606	50.6076	-1.79176
103	1	2017	8155.7	8013.5	2961.15	0	-9445.8		1250.16	713.781	32624.4	2776.2	32315.4	21636.9	796.832	1918.01	26.0961	-17.987	3.2993	133.259	1.1566	0.8033	-607.025	-0.0186	0.0588	0	0.0383	0.2524	4.0362	0.0851	2.9864	2.9534	138	83.555	6	25.17	7811.91	-22.04	31374.2	8428.92	0	1	1	1	0	0	8.59154	36.9073	-1.79176
103	1	2014	21655.3	34675.6	273964	1000	-7829.3	1000	620.088	-346.49	34700.3	5094.5	132434	79850.1	2316.24	47575.1	55.9603	-18.3608	14680.4	14.2293	3.8601	0.7458	-467.127	-0.0135	1.371	0.0288	0.0179	0.1635	5.3817	0.1468	1.8234	1.8234	1338	653.735	6	71.65	290863	-19.99	34080.2	1117.09	0	0	1	1	0	0	10.0021	50.0208	-1.79176
103	1	2015	13418.3	23993.7	10415.9	1000	-5374.1	8440.9	525.208	-94.8797	35059.9	5604	74966	43580.2	12649.7	55186	66.7543	-16.1235	1.9831	15.9887	2.1518	0.3508	-150.819	-0.0043	1.574	0.0285	0.015	0.179	2.8387	0.1598	1.304	1.12	1266	238.85	6	48.3	21639.5	-23.35	34534.7	454.477	0	0	1	1	0	0	9.43303	44.491	-1.79176
103	1	2016	13524.8	12358	7166.35	1000	-2001.7		536.383	11.1744	23481.7	1398.6	39973.6	25303.1	9878.79	594.477	43.7779	-36.7653	14.0457	764.314	1.371	0.4495	-71.9811	-0.0031	0.0253	0.0426	0.0228	0.3383	4.2882	0.0596	1.6709	1.4212	205	109.14	6	47.21	14931.2	-1.09	22945.3	-11589.4	0	1	0	1	0	0	8.80422	38.7571	-1.79176
103	1	2010	2011.8	64.2	17132.4	2304.6	756.9	2500	131.383	33.4847	6980.3	3361.7	10682.9	3821.2	3869.01	15051.2	53.1295	16.885	1959.59	4.5063	1.935	2.4869	150.587	0.0216	2.1562	0.3302	0.0188	0.1883	3.0045	0.4816	4.7189	4.7164	880	315.86	6	180.7	17755.2	111.18	6848.92	2881.81	1	0	1	1	1	0	7.48464	28.0099	-1.79176
104	1	2017	5671	1565.17	3315.06	1652	-12454.2	8086.2	561.64	57.8478	31600.4	400	50649	43525.9	6738.94	19535	56.2645	2.9329	58.4554	5.9189	1.8395	0.4288	-427.229	-0.0135	0.6182	0.0523	0.0178	0.112	3.5537	0.0127	1.5942	1.55	157	660.025	6	72.55	5485.91	0	31038.8	8002.35	0	1	1	1	0	0	9.04092	40.8691	-1.79176
104	1	2016	7119.04	4946.77	3752.54	1629.7	-6167.3	4019.5	503.792	191.046	23540.2	400	52402.1	44091.4	9740.82	3538.23	46.726	3.1887	57.3957	6.1467	2.2913	0.5259	-259.471	-0.011	0.1503	0.0692	0.0214	0.1359	3.8556	0.017	1.955	1.8907	156	793.305	6	72.55	7372.28	0	23036.4	1134.25	0	1	1	1	0	0	9.07494	41.1773	-1.79176
104	1	2015	7324.51	1908.92	3516.59	1199.6	-5924.7	2525.7	312.747	34.1223	22214.9	368.4	51570.4	44263.2	2801.14	38290.4	71.0316	5.7544	41.6281	5.1691	2.5454	0.3368	-159.635	-0.0072	1.7236	0.054	0.0141	0.142	1.6611	0.0166	1.252	1.1989	1194	1072.02	6	72.55	6286.62	0	21902.2	3842.08	0	1	1	1	0	0	9.05894	41.0322	-1.79176
104	1	2014	1608.93	9090.24	2173.83	1123.9	-1859.4	1205.5	278.625	-4743.17	18338.7	367.4	44180.5	37973.5	6517.07	29391.2	65.8187	7.1668	1.3248	1.3914	0.8447	0.5642	-83.9259	-0.0046	1.6027	0.0613	0.0152	0.0364	1.6577	0.02	1.3794	1.2711	1026	873.205	6	72.55	5383.58	0	18060.1	-192382	0	0	0	1	0	0	8.90428	39.6431	-1.79176
104	1	2011	704.545	1855.04	695.386	12281.3	16918.3		5021.79	0	215464	367.4	25683.5	6904.44	2902.92	12713.5	42.9058	5.8901	2.1852	2.0026	0.4217	0.1494	202.208	0.0009	0.059	0.057	0.0233	0.0274	0.3019	0.0017	0.3862	0.169	1082	25686.2	6	72.55	1463.26	0	210442	0	0	0	0	1	0	0	8.36185	34.9602	-1.79176
104	1	2012	704.545	1855.04	633.386	2540.05	16918.3		5021.79	0	215464	367.4	25683.5	6904.44	2902.92	12713.5	42.9058	5.8901	1.212	2.0026	0.4217	0.1494	202.208	0.0009	0.059	0.0118	0.0233	0.0274	0.2586	0.0017	0.3862	0.169	1082	25686.2	6	72.55	1401.26	0	210442	0	0	0	0	1	0	0	8.36185	34.9602	-1.79176
104	1	2013	704.545	1855.04	633.386	2807.12	16918.3		5021.79	0	215464	367.4	25683.5	6904.44	2902.92	12713.5	42.9058	5.8901	1.2161	1.1019	0.4217	0.1579	213.712	0.001	0.059	0.013	0.0233	0.0274	0.2586	0.0017	0.3862	0.169	1082	25686.2	6	72.55	1401.26	0	210442	0	0	0	0	1	0	0	8.36185	34.9602	-1.79176
104	1	2008	704.545	1855.04	870.012	3025.82	16918.3		5021.79		215464	367.4	25683.5	6904.44	2902.92	12713.5	42.9058	5.8901	0.7411	2.786	0.4217	0.1858	251.474	0.0012	0.059	0.014	0.0233	0.0274	0.4148	0.0017	0.3862	0.169	1081.79	25686.2	6	72.55	1637.89		210442		0	0	0	1	1	0	8.36185	34.9602	-1.79176
104	1	2010	704.545	1855.04	646.068	11467.6	16918.3		5021.79	0	215464	367.4	25683.5	6904.44	2902.92	12713.5	42.9058	5.8901	2.1558	2.0026	0.4217	0.2035	275.43	0.0013	0.059	0.0532	0.0233	0.0274	0.2676	0.0017	0.3862	0.169	1082	25686.2	6	72.55	1413.94	0	210442	0	0	0	0	1	0	0	8.36185	34.9602	-1.79176
104	1	2009	704.545	1855.04	533.341	641.545	16918.3		5021.79	0	215464	367.4	25683.5	6904.44	2902.92	12713.5	42.9058	5.8901	1.1459	2.0026	0.4217	0.2035	275.43	0.0013	0.059	0.003	0.0233	0.0274	0.1847	0.0017	0.3862	0.169	1081.79	25686.2	6	72.55	1301.22	0	210442	-0.1406	0	0	0	1	0	0	8.36185	34.9602	-1.79176
105	1	2013	978.3	308.6	879.492	0	-6882.6		350.242	91.8744	12330.6	294.1	6122.8	1925.7	281.945	9752.92	35.2059	16.5523	1.0645	9.4832	0.4827	1.2111	-666.841	-0.0541	0.791	0	0.0284	0.1598	2.6889	0.0239	2.9612	2.5182	86	131.07	6	73.62	1265.56	0	11980.4	-883.374	0	0	0	1	0	0	6.92802	23.9987	-1.79176
105	1	2014	1302.2	357.9	1040.28	0	-6482		444.762	94.52	15836.3	294.1	6309.4	2038.2	374.045	15553.1	35.6062	19.4555	0.751	14.8614	0.448	1.2086	-626.732	-0.0396	0.9821	0	0.0281	0.2064	2.7846	0.0186	2.955	2.2608	95	130.815	6	73.63	1538.31	0.01	15391.5	3411.18	0	0	1	1	0	0	6.95804	24.2071	-1.79176
105	1	2016	2293.2	453	1302.33	0	-16480.8		1578.07	980.373	45006.2	294.1	3096.5	852.5	32814.6	35941.5	28.5198	49.1296	0.2281	5.1416	0.0952	0.6032	-795.297	-0.0177	0.7986	0	0.0351	0.7406	3.2554	0.0065	2.2424	2.0761	82	127.925	6	73.72	2126.19	0	43428.1	23889.8	0	1	1	1	0	0	6.24627	19.5079	-1.79176
105	1	2015	1512	311.5	1030.97	0	-4549.9		597.695	152.933	20136	294.1	4832.9	682.7	21564.7	23907.7	33.6894	14.0686	0.1502	14.3176	0.2687	0.7787	-283.441	-0.0141	1.1873	0	0.0297	0.3129	2.81	0.0146	2.8948	1.9958	95	156.315	6	73.72	1578.02	0.09	19538.3	4146.77	0	1	1	1	0	0	6.69144	22.3877	-1.79176
105	1	2011	707.4	201.9	49.4326	0	-2433.6		208.188	-4813.6	11765.3	294.1	4606.3	1844.3	3268.92	13238.1	56.5128	15.9129	5.9037	5.4104	0.789	0.7227	-140.701	-0.012	1.1252	0	0.0177	0.1536	0.1486	0.025	1.8675	1.6925	863	131.07	6	73.62	1001.28	0	11557.1	-198885	0	0	0	1	0	0	6.64342	22.0675	-1.79176
105	1	2012	946.3	207.9	1926.71	598.8	-1285.1	598.8	258.368	50.1798	13122.1	294.1	5325.2	1946.1	3779.21	5726.06	50.7884	14.3663	1.3505	7.595	0.4281	0.8294	-85.269	-0.0065	0.4364	0.0456	0.0197	0.1777	0.9569	0.0224	2.1431	1.844	873	134.3	6	73.62	2272.97	0	12863.7	1306.62	0	1	1	1	0	0	6.78845	23.0415	-1.79176
105	1	2017	4384.5	508.4	2186.31	6100	-2231.9	6100	1865.46	287.391	41926.4	294.1	2641.3	1509	51889.6	53274.8	22.4751	0.0414	1.2063	5.5853	0.0609	0.8361	-149.287	-0.0036	1.2707	0.1455	0.0445	1.66	3.2836	0.007	3.1083	3.0499	137	204.51	6	73.49	3654.18	-0.23	40060.9	-3367.19	0	1	0	1	1	0	6.08727	18.5274	-1.79176
105	1	2008	704.545	1855.04	870.012	3025.82	16918.3		5021.79		215464	294.1	25683.5	6904.44	2902.92	12713.5	42.9058	5.8901	0.7411	2.786	0.4217	0.1858	251.474	0.0012	0.059	0.014	0.0233	0.0274	0.4148	0.0014	0.3862	0.169	1081.79	25686.2	6	73.62	1637.89		210442		0	0	0	1	0	0	8.36185	34.9602	-1.79176
105	1	2010	704.545	1855.04	646.068	11467.6	16918.3		5021.79	0	215464	294.1	25683.5	6904.44	2902.92	12713.5	42.9058	5.8901	2.1558	2.0026	0.4217	0.2035	275.43	0.0013	0.059	0.0532	0.0233	0.0274	0.2676	0.0014	0.3862	0.169	1082	25686.2	6	73.62	1413.94	0	210442	0	0	0	0	1	0	0	8.36185	34.9602	-1.79176
105	1	2009	704.545	1855.04	533.341	641.545	16918.3		5021.79	0	215464	294.1	25683.5	6904.44	2902.92	12713.5	42.9058	5.8901	1.1459	2.0026	0.4217	0.2035	275.43	0.0013	0.059	0.003	0.0233	0.0274	0.1847	0.0014	0.3862	0.169	1081.79	25686.2	6	73.62	1301.22	0	210442	-0.1406	0	0	0	1	0	0	8.36185	34.9602	-1.79176
106	1	2009	3693.3	295.9	2795.83	371.3	-2996.8		734.113	419.298	9676.2	1837.3	3102.9	932.3	11864.2	44.3738	13.1808	-58.3177	1.1387	23.3476	0.4022	3.8879	-932.101	-0.0963	0.0046	0.0384	0.0759	1.1903	1.4725	0.1899	7.3775	6.9254	915.665	666.485	6	54.19	3992.59	-0.05	8942.09	2495.9	0	0	1	1	0	0	6.24833	19.5208	-1.79176
106	1	2013	4061.1	223.3	337.244	1296.7	-5673.4		908.778	-172.565	18342.5	440.8	2388	1230.4	731.566	5622.15	20.1837	-10.5344	1.0627	1.6907	0.131	1.2766	-579.413	-0.0316	0.3065	0.0707	0.0495	1.7006	2.7096	0.024	3.1213	2.7869	108	693.175	6	63.16	1622.56	0	17433.7	-2282.73	0	0	0	1	0	0	5.98645	17.9188	-1.79176
106	1	2010	4325.6	64.2	3966.58	328.5	-1682.1		321.086	-413.027	10671.6	2204.1	3400.5	1016.3	2049.75	99.1644	33.2359	-27.2491	0.0012	8.8589	0.352	1.528	-205.62	-0.0193	0.0093	0.0308	0.0301	1.272	1.7373	0.2065	2.8995	2.6002	929	332.435	6	55.26	5278.63	1.07	10350.5	1408.43	0	0	1	1	0	0	6.33992	20.0973	-1.79176
106	1	2014	4580.5	209.6	463.843	1155.2	-3209.8		620.263	-288.515	14952.8	440.8	1929.2	1065.7	521.641	9603.24	24.1072	-23.3006	1.0396	3.4067	0.1167	0.8124	-208.611	-0.014	0.6422	0.0773	0.0415	2.3743	2.746	0.0295	1.9862	1.688	122	600.1	6	63.16	1900.87	0	14332.5	-3101.19	0	0	0	1	0	0	5.7731	16.6644	-1.79176
106	1	2011	4317.3	66.3	258.369	1849.2	-2264.4		724.11	403.023	18510.2	440.8	2528.7	932.4	882.08	939.382	25.5627	-13.0218	0.0067	3.8739	0.1955	1.008	-182.601	-0.0099	0.0507	0.0999	0.0391	1.7073	0.4983	0.0238	2.6046	2.294	956	374.425	6	60.92	1573.45	5.66	17786.1	7435.58	0	0	1	1	0	0	6.0437	18.2632	-1.79176
106	1	2008	4511.8	449.3	210.722	447.6	-296.8	450	314.815		6761	599.3	3308.8	1014	121.204	9.6629	21.4761	-63.374	6.9766	11.9258	0.3658	0.6165	-14.6382	-0.0022	0.0014	0.0662	0.0466	1.3636	0.5872	0.0886	1.2817	0.9943	944.442	1034.28	6	54.24	1699.05		6446.19		0	0	0	1	0	0	6.31258	19.9243	-1.79176
106	1	2012	4658.9	143.5	536.231	1667.2	-290.4		1081.34	357.234	20797.8	440.8	2949.1	819.4	2212.28	2858.25	19.2333	13.9498	1.0748	2.3649	0.1582	1.5412	-35.8052	-0.0017	0.1374	0.0802	0.052	1.5798	2.9546	0.0212	3.9823	3.6252	103	347.14	6	63.16	1976.95	2.24	19716.5	1930.37	0	0	1	1	0	0	6.1975	19.2045	-1.79176
106	1	2017	4652.3	169.8	267.91	1684.6	-348.5		502.04	142.905	14578.7	666.5	1877.4	272.6	34571.4	35494.2	29.0389	-15.0712	1.0366	1.1589	0.1269	0.4602	-12.8304	-0.0009	2.4347	0.1156	0.0344	2.4781	2.5989	0.0457	1.7109	1.4293	124	4977.69	6	60.92	1667.71	6.54	14076.7	-6137.21	0	1	0	1	0	0	5.74588	16.5076	-1.79176
106	1	2015	4692.8	85.8	1343.2	2406.8	-165	1742.4	365.996	-254.267	14030.5	465.4	1118.3	790.6	13834.5	15337.6	38.3351	-27.2702	1.1663	1.8641	0.1095	0.4016	-5.3011	-0.0004	1.0932	0.1715	0.0261	4.1964	3.1656	0.0332	1.4931	1.2392	117	495.38	6	59.83	2773.15	-3.33	13664.5	-668.033	0	0	0	1	0	0	5.22781	13.665	-1.79176
106	1	2016	5378	105.5	3034.71	8952.5	3250.9	7927.2	359.135	-6.8608	20573	529	1076.6	306.6	13222.8	23597.2	57.2848	-13.7489	0.8954	0.7575	0.0847	0.6049	157.318	0.0076	1.147	0.4352	0.0175	4.9954	3.7447	0.0257	2.2486	2.02	110	567.8	6	54.38	4652.46	-5.45	20213.9	6549.36	0	0	1	1	1	0	5.1898	13.467	-1.79176
107	1	2016	1864.14	20436.6	1234.06	0	-300		56.1247	32.0249	602.6	76.9	563.5	33902.2	5295.59	44788.9	10.7368	30.1174	1.6448	3.4913	1.203	2.5957	-62.2968	-0.1034	74.3261	0	0.0931	3.3081	2.0729	0.1276	9.6496	9.5381	997	32.215	6	66.75	7924.28	0	546.475	-736.846	0	0	0	1	0	0	4.54241	10.3167	-1.79176
107	1	2017	449.734	22996	209.79	0	-949.2		137.71	81.5848	1696.1	76.9	853.8	28699.9	64302	66018.5	12.3165	15.0172	1.2387	2.4041	0.7439	2.0912	-158.797	-0.0936	38.9237	0	0.0812	0.5267	5.0253	0.0453	7.7741	7.7349	46	65.79	6	66.75	7001.94	0	1558.39	1011.91	0	0	1	1	0	0	4.95794	12.2906	-1.79176
107	1	2014	2667.87	9090.24	8553.92	0	-79		16.9653	-5004.83	286.051	76.9	244.3	15446	14.2678	19817.6	13.7339	56.6693	1.4507	1.5478	1.1173	2.6174	-16.542	-0.0578	69.28	0	0.0593	10.9205	2.544	0.2688	6.3994	6.2799	949	8.6682	6	66.75	12081.4	0	269.086	-210173	0	0	0	1	0	0	3.70664	6.86958	-1.79176
107	1	2015	2365.32	9980.4	2268.34	0	-105.1		24.0999	7.1345	1307.42	76.9	371.5	19315.7	27105.2	30050.1	13.8756	48.4667	1.3159	3.0389	1.3102	1.6724	-14.0615	-0.0108	22.9843	0	0.0184	6.3669	1.8321	0.0588	6.217	6.1186	956	40.6364	6	66.75	5972.05	0	1283.32	1014.23	0	0	1	1	1	0	4.12579	8.51107	-1.79176
107	1	2011	704.545	1855.04	695.386	12281.3	16918.3		5021.79	0	215464	76.9	25683.5	6904.44	2902.92	12713.5	42.9058	5.8901	2.1852	2.0026	0.4217	0.1494	202.208	0.0009	0.059	0.057	0.0233	0.0274	0.3019	0.0004	0.3862	0.169	1082	25686.2	6	66.75	1463.26	0	210442	0	0	0	0	1	0	0	8.36185	34.9602	-1.79176
107	1	2012	704.545	1855.04	633.386	2540.05	16918.3		5021.79	0	215464	76.9	25683.5	6904.44	2902.92	12713.5	42.9058	5.8901	1.212	2.0026	0.4217	0.1494	202.208	0.0009	0.059	0.0118	0.0233	0.0274	0.2586	0.0004	0.3862	0.169	1082	25686.2	6	66.75	1401.26	0	210442	0	0	0	0	1	0	0	8.36185	34.9602	-1.79176
107	1	2013	704.545	1855.04	633.386	2807.12	16918.3		5021.79	0	215464	76.9	25683.5	6904.44	2902.92	12713.5	42.9058	5.8901	1.2161	1.1019	0.4217	0.1579	213.712	0.001	0.059	0.013	0.0233	0.0274	0.2586	0.0004	0.3862	0.169	1082	25686.2	6	66.75	1401.26	0	210442	0	0	0	0	1	0	0	8.36185	34.9602	-1.79176
107	1	2008	704.545	1855.04	870.012	3025.82	16918.3		5021.79		215464	76.9	25683.5	6904.44	2902.92	12713.5	42.9058	5.8901	0.7411	2.786	0.4217	0.1858	251.474	0.0012	0.059	0.014	0.0233	0.0274	0.4148	0.0004	0.3862	0.169	1081.79	25686.2	6	66.75	1637.89		210442		0	0	0	1	0	0	8.36185	34.9602	-1.79176
107	1	2010	704.545	1855.04	646.068	11467.6	16918.3		5021.79	0	215464	76.9	25683.5	6904.44	2902.92	12713.5	42.9058	5.8901	2.1558	2.0026	0.4217	0.2035	275.43	0.0013	0.059	0.0532	0.0233	0.0274	0.2676	0.0004	0.3862	0.169	1082	25686.2	6	66.75	1413.94	0	210442	0	0	0	0	1	0	0	8.36185	34.9602	-1.79176
107	1	2009	704.545	1855.04	533.341	641.545	16918.3		5021.79	0	215464	76.9	25683.5	6904.44	2902.92	12713.5	42.9058	5.8901	1.1459	2.0026	0.4217	0.2035	275.43	0.0013	0.059	0.003	0.0233	0.0274	0.1847	0.0004	0.3862	0.169	1081.79	25686.2	6	66.75	1301.22	0	210442	-0.1406	0	0	0	1	0	0	8.36185	34.9602	-1.79176
108	1	2011	208864	936735	801845	178572	-1100000	138231	97247.5	20323.8	6000000	699621	9400000	7600000	111767	3600000	61.4787	11.0285	6.6463	63.7313	1.8109	570.04	-50163520	-8.3606	0.6	0.0298	0.0162	0.0222	4.9552	0.1166	1.2185	0.8418	7751	731082	6	46.87	1100000	-0.57	5881400	1567586	1	0	1	1	1	1	14.2645	101.737	-1.79176
108	1	2009	91209.3	519236	303234	9712.8	-584137		61415.4	24045.1	3600000	466414	5800000	4800000	19601	2100000	58.3564	12.3805	8.5776	91.8649	2.0293	549.586	-25682682	-7.1341	0.5833	0.0027	0.0171	0.0157	4.5037	0.1296	1.4574	1.1521	5383	280882	6	48.97	486367	-1.26	3522568	1359938	0	0	1	1	0	1	13.7816	94.9664	-1.79176
108	1	2008	78452.1	478047	460837	30887	-306793	46600	37370.3		2200000	299101	5000000	4100000	2764.2	1200000	57.8495	13.4547	8.7382	77.9372	2.6367	405.636	-9955702	-4.5253	0.5455	0.014	0.017	0.0157	4.8558	0.136	1.3774	0.9841	4886	287337	6	50.23	627787		2162630		1	0	0	1	1	1	13.6332	92.9319	-1.79176
108	1	2010	125031	680911	500470	42996.7	-769598	41288.3	76923.6	15508.2	4400000	699621	7600000	6200000	52764.3	2500000	57.0792	11.9856	7.8525	104.027	1.8936	131.525	-8097710	-1.8404	0.5682	0.0098	0.0175	0.0165	4.7537	0.159	1.4052	1.019	6398	507966	7	47.44	742252	-1.53	4313815	791247	1	0	1	1	1	1	13.8977	96.5737	-1.94591
108	1	2012	235011	1200000	11455.8	626277	-630990	208557	123285	26037.9	7600000	738304	9800000	8100000	580471	4100000	61.7766	3.9481	5.2781	63.2059	1.447	57.0667	-2.88068e+06	-0.379	0.5395	0.0824	0.0162	0.024	3.9544	0.0971	1.2954	0.8778	8364	935000	6	48.39	436287	1.52	7492865	1611465	1	0	1	1	1	1	14.3061	102.333	-1.79176
108	1	2013	280567	1300000	16573	979432	-541417	92851.3	126340	3054.31	8200000	738304	11000000	8900000	1000000	4300000	65.1036	-0.5066	5.0325	108.461	1.3293	9.535	-412993	-0.0504	0.5244	0.1194	0.0154	0.0255	3.6582	0.09	1.2324	0.8118	12450	1275000	10	49.72	482934	1.33	8098828	605963	1	0	1	1	1	1	13.9108	96.7555	-2.30259
108	1	2015	429148	1700000	100701	1200000	-511312	492169	138152	9853.46	8800000	738304	14000000	12000000	1000000	4600000	63.7527	0.682	7.7209	218.415	1.5922	4.1023	-167804	-0.0191	0.5227	0.1364	0.0157	0.0307	3.3745	0.0839	1.2409	0.9347	24951	1275000	55	49.42	728786	-0.3	8669415	578340	1	0	1	1	1	1	12.4472	77.4668	-4.00733
108	1	2016	394627	1700000	125798	1400000	-362873	1.34767e+06	279794	141642	14000000	931004	15000000	13000000	579024	6100000	49.0243	0.7289	8.962	164.26	1.3193	5.6621	-164370	-0.0117	0.4357	0.1	0.02	0.0263	3.5035	0.0665	1.3406	1.1064	23102	1190000	57	66.25	767729	16.83	13400000	4767515	1	0	1	1	1	1	12.4805	77.8816	-4.04305
108	1	2014	335657	1400000	7317.9	1100000	-136847	311351	128299	1958.93	8200000	738304	11000000	9200000	1100000	4200000	64.0644	0.7896	5.3815	180.541	1.3248	-3.6159	39586	0.0048	0.5122	0.1341	0.0156	0.0305	3.6805	0.09	1.2025	0.8217	13391	1275000	32	49.72	531166	0	8091075	-7753	0	1	0	1	0	1	12.7477	81.2515	-3.46574
108	1	2017	486405	2100000	181918	1500000	-828847	1.60835e+06	335863	56068.1	16000000	931004	19000000	16000000	938538	6400000	46.8277	2.8092	2.6399	107.611	1.2765	-9.6362	638955	0.0399	0.4	0.0938	0.021	0.0256	3.4582	0.0582	1.3667	1.078	29814	1275000	25	66.25	946913	0	15400000	1954876	0	1	1	1	0	1	13.5411	91.6803	-3.21888
109	1	2009	1717.27	1207.26	705.042	4000	-6129.8	9500	988.873	98.8409	34627.3	8293.99	27834	23676.4	12004.1	12125.4	35.0169	4.0782	2.6712	4.9872	0.7814	4.4187	-2166.84	-0.0626	0.3502	0.1155	0.0286	0.0617	-0.006	0.2395	2.2972	1.4647	1592	3126.09	6	61.56	1582.4	-12.3	33638.4	-2087.18	1	0	0	1	1	1	8.44225	35.6358	-1.79176
109	1	2012	3589.09	1956.78	102.755	9900	-2732.76	16170.1	1208.03	280.145	68724.7	8293.99	82548.6	75566.1	1034.56	38063	56.89	2.5574	10.2063	12.5002	1.4398	17.3108	-3784.5	-0.0551	0.5538	0.1441	0.0176	0.0435	0.1173	0.1207	0.8871	0.6695	1571	17649.7	13	52.27	1766.52	-0.95	67516.7	22501.3	1	0	1	1	1	1	8.75619	38.3355	-2.56495
109	1	2014	17415.5	5638.21	8280.88	0	-15639.6		3946.16	2866	137549	27571	84353.6	25620.7	92.3077	47852.5	34.8565	39.7989	0.3178	8.1743	0.8566	3.613	-4520.52	-0.0329	0.3479	0	0.0287	0.2065	2.7536	0.2004	0.8435	0.8435	968	59228.3	6	73.86	15197	18.02	133603	75285.5	0	0	1	1	1	1	9.55101	45.6109	-1.79176
109	1	2011	3166.85	1626.38	74.2762	11311.1	6555.89	18613.7	927.883	-17.1259	45943.3	8293.99	30598.7	25238.2	1000	21748.4	49.5141	1.1673	7.6638	4.1306	0.6689	-2.0588	-1079.78	-0.0235	0.4734	0.2462	0.0202	0.1035	-0.0896	0.1805	1.1617	0.6358	1654	14911.5	11	53.22	1512.25	-7.4	45015.4	417.508	0	0	1	1	0	1	7.93082	31.4489	-2.3979
109	1	2013	4692.87	1695.08	138.196	7000	82.3887	16363.6	1080.16	-127.873	59397.7	8293.99	91980.5	87227.2	1396.13	31266.7	54.99	-3.9044	0.7179	15.9567	1.4358	1.8583	12.2482	0.0002	0.5264	0.1178	0.0182	0.051	1.0348	0.1396	0.8907	0.609	730	16750.2	11	55.84	2054.58	3.57	58317.6	-9199.12	1	0	0	1	1	1	9.03144	40.7834	-2.3979
109	1	2008	2203.18	774.994	747.094	5800	-4409.63	14300	890.032		36615.6	8293.99	28743.8	25267.4	15018.4	15063.6	41.1397	2.4457	2.1217	4.9473	0.8311	-0.1639	57.8191	0.0016	0.4114	0.1584	0.0243	0.0766	-0.2695	0.2265	2.1503	1.3388	2148	3337.23	6	73.86	1640.55		35725.6		0	0	0	1	0	1	8.47442	35.9079	-1.79176
109	1	2010	2487.37	1556.48	147.106	8257.31	1006.66	11248.5	945.009	-43.8635	45542.9	8293.99	34544.7	28644.5	1000	20948.6	48.1931	3.8083	2.2149	5.2544	0.8618	9.4127	758.031	0.0166	0.46	0.1813	0.0207	0.072	-0.3247	0.1821	1.4242	0.8823	1882	10688.6	15	60.62	1360.26	-0.94	44597.9	10959.5	1	0	1	1	1	1	7.74196	29.969	-2.70805
109	1	2017	67970	29371.4	32089.8	204158	72083	180633	17151.1	5995.45	663595	88846.8	323568	154756	42874.3	213877	38.691	13.1081	75.6017	5.7144	0.5707	9.9019	57100.7	0.086	0.3223	0.3077	0.0258	0.2101	3.311	0.1339	1.4653	1.4653	2236	59420.1	18	56.79	61292.2	-4.77	646444	187213	1	0	1	1	1	1	9.79679	47.9886	-2.89037
109	1	2015	32480.8	10968.7	13305.8	50600	30460	74000	11611	7664.8	292468	28710.5	153469	64431.3	31654.5	42015.2	25.189	23.8474	0.3155	5.7363	0.7138	17.0272	41491.9	0.1419	0.1437	0.173	0.0397	0.2116	3.0003	0.0982	2.3306	2.3306	1311	63211.8	10	61.57	26340.6	-12.29	280857	147254	1	0	1	1	1	1	9.63867	46.452	-2.30259
109	1	2016	44091.7	18315.3	17285.7	138461	100135	139469	11155.7	-455.268	470386	86131.5	253011	132528	49119.3	149222	42.1656	16.2379	0.2932	4.86	0.6633	15.6418	125303	0.2664	0.3172	0.2944	0.0237	0.1743	2.9267	0.1831	1.0999	1.0999	1929	60279	15	61.56	36007.8	-0.01	459231	178373	1	0	1	1	1	1	9.73314	47.367	-2.70805
110	1	2013	9457.73	1739.3	2125.58	80.8794	-28950.8	462.168	10939.6	2147.02	48813.7	11333	39849.4	25652.2	2036.53	2178.11	4.4621	4.7896	148.579	10.6801	0.8183	970.576	-2.24792e+06	-46.0509	0.0446	0.0017	0.2241	0.2373	1.2885	0.2322	15.3754	15.3171	1512	10195.4	6	37.4	5484.69	-7.62	37874	-1915.1	1	0	0	1	1	1	8.8011	38.7297	-1.79176
110	1	2011	7581.82	1704.84	1753.45	1486.62	-23286.1	1811.03	4412.22	996.142	42401.8	11193	39069.9	22637.2	3936.33	4074.87	9.6101	18.7927	91.1382	13.8945	0.9981	195.173	-363585	-8.5748	0.0961	0.0351	0.1041	0.1941	1.2589	0.264	6.9754	6.942	1289	10465.1	6	49.17	4539.45	-5.1	37989.6	5516.77	1	0	1	1	1	1	8.78135	38.556	-1.79176
110	1	2010	6151.99	1369.31	1272.71	1406.3	-28212.1	1812.6	3416.07	738.498	35888.9	7462	29425	17575.5	3691.27	3770.45	10.5059	15.5014	85.5043	14.4626	0.8735	67.2564	-151796	-4.2296	0.1051	0.0392	0.0952	0.2091	1.2462	0.2079	8.8097	8.7737	1015	1195.28	6	54.27	3529.09	-5.02	32472.9	3669.91	1	0	1	1	1	1	8.49784	36.1067	-1.79176
110	1	2015	26592.2	38842.5	12645.5	535.172	-107057	1340.45	61935	-22956.4	482151	87173.3	146991	45357.7	604.521	36929.8	7.7848	9.9733	16.3011	13.9578	0.3227	191.35	-1.63883e+06	-3.399	0.0766	0.0011	0.1285	0.1809	2.5717	0.1808	5.7361	5.7299	2466	14920.1	12	57.92	32275.9	-0.87	420216	76194.2	1	0	1	1	1	1	9.41322	44.3044	-2.48491
110	1	2014	13710.8	8359.27	4501.49	947.919	-36245.8	2947.88	84891.4	73951.7	428914	34869.3	65408.4	31820.8	70.9333	21599.7	5.0525	4.5624	0.1016	10.3992	0.2738	446.639	-1.2951e+06	-3.0195	0.0504	0.0022	0.1979	0.2096	1.5584	0.0813	7.6183	7.6006	2341	15348.4	8	58.79	11122.5	21.39	344022	306148	1	0	1	1	1	1	9.00896	40.5807	-2.07944
110	1	2009	4320.45	1112.13	718.082	1885.38	-25353.5	1885.38	2677.58	317.858	31480.5	7462	19296.2	12502.3	3664.2	3701.21	11.7571	5.9055	166.393	15.6832	0.6373	41.0347	-83229.9	-2.6439	0.1176	0.0599	0.0851	0.2239	1.182	0.237	7.917	7.8723	720	1170.42	7	59.29	2347.86	0	28802.9	2084.77	1	0	1	1	1	1	7.92175	31.3771	-1.94591
110	1	2008	3754.36	1215.11	924.238	2134.75	-22617.5	4391.25	2359.72		29077.9	7462	17596.1	10422.5	3572.41	3583.16	12.3226	10.0437	116.716	19.634	0.6485	37.3811	-67637.4	-2.3261	0.1232	0.0734	0.0812	0.2134	1.2852	0.2566	7.2645	7.2645	668	1269.9	6	59.29	2415.08		26718.2		1	0	0	1	1	1	7.98367	31.8695	-1.79176
110	1	2016	32472.4	50126.9	19624	20147.7	-300712	17497.6	75882.2	13947.2	736125	193262	174160	47740.4	11430.4	59980.5	9.7009	10.2058	5.9208	7.1137	0.2859	23.609	-567961	-0.7716	0.0815	0.0274	0.1031	0.1865	2.9539	0.2625	7.7296	7.7296	2315	5460.37	15	44.85	44403.8	-13.07	660243	240027	1	0	1	1	1	1	9.35968	43.8018	-2.70805
110	1	2017	31665.6	56073.7	16306.8	65339.3	-273036	36811.2	60721.6	-15160.6	917218	341609	320019	33883.1	30596.1	107952	15.1053	9.968	5.1712	7.6445	0.3871	9.0845	-198432	-0.2163	0.1177	0.0712	0.0662	0.0989	3.9186	0.3724	5.2055	5.2055	847	5963.21	14	37.63	42628.6	-7.22	856496	196253	1	0	1	1	1	1	10.0371	50.3715	-2.63906
110	1	2012	9039.98	1609.3	2024.27	394.465	-28118.3	1314.88	8792.6	4380.38	48581.7	11396	41032.5	24466.1	2609.13	2684.29	5.5253	15.5506	124.859	12.2328	0.902	-14.2297	32009.2	0.6589	0.0553	0.0081	0.181	0.2203	1.3151	0.2346	12.3885	12.2261	1401	10390.5	6	45.02	5219.05	-4.15	39789.1	1799.52	0	1	1	1	0	1	8.83036	38.9876	-1.79176
111	1	2014	45547.3	24008.4	51806	900	-105801	200	21070.8	-542.603	516990	80298.7	177521	78758.4	19255.7	107592	24.5358	8.2353	3.7442	1.9015	0.3738	1294.07	-10953112	-21.1863	0.2081	0.0017	0.0408	0.2566	3.3316	0.1553	2.3836	2.2157	2597	65179.4	221	31.97	72672.7	-0.78	495919	84779.5	1	0	1	1	1	1	6.68868	22.3692	-5.39816
111	1	2013	28031.1	15829.5	36658.9	954.137	-174515	654.137	21613.4	12345.8	432753	46849.3	125371	58917.1	15243.2	71404.3	20.0224	9.7115	3.5845	2.3183	0.4057	318.811	-4450984	-10.2853	0.165	0.0022	0.0499	0.2236	3.0864	0.1083	3.7561	3.5857	2275	45016.4	200	32.75	49817.1	8.38	411139	235069	1	0	1	1	1	1	6.44072	20.7414	-5.29832
111	1	2011	11697.8	8543.5	14833.7	0	-65907.5		8346.33	4670.9	143120	25207.7	55701.4	23818.2	3294.61	21247.2	17.1477	12.2548	5.21	2.4365	0.4851	231.78	-1.22208e+06	-8.5389	0.1485	0	0.0583	0.21	2.6174	0.1761	4.8564	4.6148	1526	15971.2	37	30.53	20906.1	-8.24	134774	51942	0	0	1	1	0	1	7.31684	26.7681	-3.61092
111	1	2012	16137.4	13078.8	22632.4	300	-52610.2	6330	9267.6	921.272	185338	37811.6	78394.1	36268	4407.18	32657.7	19.9985	11.5518	5.1813	2.2871	0.4773	106.319	-447477	-2.4144	0.1762	0.0016	0.05	0.2058	2.9351	0.204	3.3853	3.1156	1668	22355.3	77	24.37	31397.3	-6.16	176070	41296.5	1	0	1	1	1	1	6.9257	23.9827	-4.34381
111	1	2008	3641.36	2523.91	1924.28	500	-35000.1	4500	5368.47		59672.6	10716.6	25755.2	13251.3	1880.76	4752.07	11.1154	17.5843	5.4229	2.691	0.594	44.6415	-124997	-2.0947	0.0796	0.0084	0.09	0.1414	1.6211	0.1796	10.7307	10.525	746	3901.77	6	40.75	3773.86		54304.1		1	0	0	1	1	1	8.36463	34.9835	-1.79176
111	1	2009	6400.43	5259.64	5484.31	3800	-32829.1	6550	4105.05	-1263.42	72822	16074.9	30712.5	13615.4	2322.94	10595.4	17.7396	12.3229	5.2036	2.6786	0.4636	47.919	-125851	-1.7282	0.1455	0.0522	0.0564	0.2084	2.2104	0.2207	5.3367	4.995	985	6936.55	19	37.96	8982.33	-2.79	68716.9	14412.8	1	0	1	1	1	1	7.38799	27.2912	-2.94444
111	1	2010	9373.5	6175.27	9145.84	1980	-28632.3	1980	3675.43	-429.624	86507.4	16074.9	43605.7	18803.8	3397.72	16963.3	23.5367	13.74	5.6178	2.8325	0.5474	55.7736	-127754	-1.4768	0.1961	0.0229	0.0425	0.215	2.4719	0.1858	3.2261	3.0109	1166	16006.5	15	38.77	13810.5	0.81	82832	14115.1	1	0	1	1	1	1	7.97489	31.7995	-2.70805
111	1	2015	56533	37546.6	57730.1	25943.8	-238531	26858.8	37703	16632.1	839034	128663	250080	127803	26613.1	160104	22.2538	6.2758	3.2863	1.9077	0.3688	58.5286	-1.11687e+06	-1.3311	0.1908	0.0309	0.0449	0.2261	3.3612	0.1533	2.9774	2.7821	2982	89772.8	198	29.7	85954	-2.27	801331	305412	1	0	1	1	1	1	7.14127	25.4989	-5.28827
111	1	2016	72945.4	64874.2	70913.2	67672.8	-182360	72174.7	33941.9	-3761.09	1000000	131549	332048	164298	67418.4	252099	30.6817	5.593	3.4131	2.0577	0.3532	6.9926	-102014	-0.102	0.2521	0.0677	0.0339	0.2197	2.9391	0.1315	2.1947	1.9551	5940	113138	204	29.02	112259	-0.68	1007452	206121	1	0	1	1	1	1	7.39491	27.3424	-5.31812
111	1	2017	117661	111134	114533	88127.3	-173851	56344.4	33030.9	-911.014	1300000	138869	544469	264724	89267.3	449515	40.3875	4.6164	3.2524	2.5032	0.4584	8.822	-122697	-0.0944	0.3458	0.0678	0.0254	0.2161	3.0518	0.1068	1.6112	1.4131	8659	140120	819	27.89	183171	-1.13	1301003	293550	1	0	1	1	1	1	6.49948	21.1216	-6.70808
112	1	2017	30221.9	75742.2	23104.7	39068.4	-88345.7	39224.3	36091.5	11553.6	610462	143501	313402	91827.7	187.886	103067	16.9143	34.2383	0.2726	4.0899	0.6167	102.727	-726039	-1.1893	0.1688	0.064	0.0591	0.0964	3.8726	0.2351	3	3	1142	1787.19	12	50.87	54894	-5.77	574370	192988	1	0	1	1	1	1	10.1703	51.7179	-2.48491
112	1	2015	25499.6	51501.3	20129.9	0	-18477		3128.4	122.586	135488	67680	233930	90800	50463.7	58678.8	43.3091	59.9886	0.9472	9.2759	2.1429	67.5168	-99800.6	-0.7366	0.4331	0	0.0231	0.109	3.7817	0.4995	1.8677	1.8677	985	1635.21	10	58.17	43230.2	3.59	132360	52521.8	0	0	1	1	0	1	10.0602	50.6037	-2.30259
112	1	2016	28382.5	79856.6	22700.9	0	-217695		24537.8	21409.4	405919	71750.6	272048	99251.2	36999.5	67149.8	16.5426	24.8051	0.4442	6.0417	1.005	2.6704	-46507.1	-0.1146	0.1654	0	0.0604	0.1043	4.1406	0.1768	4.8964	4.8964	878	1532.91	7	56.64	55172.6	-1.53	381382	249022	0	0	1	1	0	1	10.5678	55.8395	-1.94591
112	1	2011	2877.98	331.777	1404.24	0	-25676.3		11848.3	3039.8	63420.6	8840	39215.7	30565.5	3279.29	3394.71	5.3527	8.239	0.2892	4.544	0.6192	2.2175	-4554.91	-0.0718	0.0535	0	0.1868	0.0734	0.3973	0.1394	16.0107	12.9893	1591	6079.55	6	76.44	2367.17	-1.04	51572.2	-2870.62	0	0	0	1	0	1	8.78507	38.5888	-1.79176
112	1	2010	2632.11	227.249	954.603	0	-34315.9	12770	8808.53	8244.18	63251.4	8840	35443.1	27246.4	4446.53	4541.91	7.1807	12.1175	2.4205	4.783	0.7682	1.4505	-3982.02	-0.063	0.0718	0	0.1393	0.0743	0.1259	0.1398	12.0262	10.1462	1598	5949.65	15	77.48	1812.41	0	54442.9	25988.3	1	0	1	1	1	1	7.76763	30.1681	-2.70805
112	1	2014	5184.93	3004.01	1184.13	7800	4118.38	8300	3005.82	-710.356	82844	17680	33490.4	28408.2	3218.54	19614.3	27.5612	-5.2485	0.1485	2.5744	0.4002	-1.6702	-550.281	-0.0066	0.2368	0.0942	0.0363	0.1548	0.5028	0.2134	1.6907	1.0854	2202	33634.5	6	54.58	3640.81	-16.33	79838.1	-951.859	0	0	0	1	1	1	8.62725	37.2148	-1.79176
112	1	2013	4297.99	2647.48	1120.25	4918	-91.4412	4918	3716.17	-6416.65	84506.2	17680	34839	26988.1	1366.34	17850.4	22.7401	1.1131	604.237	2.9223	0.4532	39.3907	-288.155	-0.0034	0.2112	0.0582	0.044	0.1234	0.2354	0.2092	2.0122	1.3623	2532	32410.8	19	70.91	3203.89	-4.78	80790	21667	1	0	1	1	1	1	7.51405	28.2305	-2.94444
112	1	2008	1553.12	192.721	488.27	13900	9375.21	14400	538.77		35222.1	0	30363.4	24367.8	22957.3	23026.4	65.375	13.0779	2.5842	6.7185	0.9663	1.2583	943.746	0.0268	0.6537	0.3946	0.0153	0.0512	-0.4302	0	1.1955	0.8492	1556	6009.56	6	77.48	1012.02		34683.3		1	0	0	0	0	1	8.52923	36.3739	-1.79176
112	1	2009	2080.14	167.238	843.73	11000	5332.69	12700	564.346	25.5766	29018.8	0	32653.3	25308.3	14772.4	14921.6	51.4203	16.6734	2.4919	5.2877	1.0166	9.1858	3918.8	0.135	0.5142	0.3791	0.0194	0.0637	-0.0356	0	1.389	0.8912	1573	5666.67	6	77.48	1517.94	0	28454.5	-6228.83	1	0	0	0	0	1	8.60194	36.9967	-1.79176
112	1	2012	3140.82	1306.42	1327.28	0	-14579.4		10132.8	-1715.5	69255.8	17680	33928.4	26251.6	20	4713.47	6.8348	12.7956	0.2388	3.4216	0.5114	-48.627	56716.2	0.8189	0.0681	0	0.1463	0.0926	0.2552	0.2553	9.1088	6.9746	2062	13893.9	21	75.69	2661.45	-0.75	59123	7550.79	0	0	1	1	0	1	7.38749	27.2875	-3.04452
113	1	2009	202635	58146.8	33957.7	20232.2	-584137	20232.2	58852.6	23354.1	1800000	181889	1200000	388947	64403.3	456308	29.7451	44.1695	37.9275	11.2432	0.9093	9.9615	-465510	-0.2586	0.2535	0.0112	0.0327	0.1689	-2.0483	0.101	2.8833	0.9486	870037	222952	350	46.19	112192	-0.74	1691724	741666	1	0	1	1	1	1	8.1399	33.129	-5.85793
113	1	2008	133221	51814.7	49949.4	0	-306793		35498.5		985556	179503	715454	217042	64462.8	209160	27.7633	38.5454	28.4598	9.4202	0.8509	8.3463	-204847	-0.2078	0.2122	0	0.036	0.1862	-1.5236	0.1821	3.1057	3.1031	483908	173481	6	46.93	105460		950058		0	0	0	1	1	1	11.6889	68.3154	-1.79176
113	1	2010	283623	94537	69484.7	529895	-510931	529895	91770.2	32917.6	3600000	183573	2000000	632020	96721.1	1300000	39.0433	37.3038	178.674	13.3426	0.7378	6.5112	-266142	-0.0739	0.3611	0.1472	0.0255	0.1418	-2.5741	0.051	1.9485	0.6761	2400000	312780	821	50.468	182933	4.278	3491241	1799517	1	0	1	1	1	1	7.79813	30.4055	-6.71052
113	1	2013	998800	569500	314364	1500000	-517500	701300	235778	64715.7	11000000	186211	6000000	2800000	1600000	3300000	45.4814	21.5627	0.3312	22.7679	0.6624	11.1107	-459983	-0.0418	0.3	0.1364	0.0214	0.1665	3.3516	0.0169	1.6138	1.5722	27492	935000	2178	48.818	784854	4.558	10500000	3133203	1	0	1	1	1	1	7.92111	31.372	-7.68616
113	1	2014	1400000	779700	526298	3400000	-896300	2468400	329034	93256.1	17000000	937068	7900000	3100000	3900000	5000000	52.0208	21.4647	0.2104	20.9285	0.567	9.2504	-663291	-0.039	0.2941	0.2	0.0194	0.1772	3.769	0.0551	1.5054	1.5005	27690	1020000	3135	49.49	1200000	0.672	16800000	6299844	1	0	1	1	1	1	7.83199	30.67	-8.05038
113	1	2012	776527	299344	256238	1100000	-268388	696599	171062	54640.7	7500000	185333	4400000	1800000	1200000	2100000	43.9933	23.2887	0.3105	20.0668	0.6648	9.7926	-210257	-0.028	0.28	0.1467	0.0228	0.1765	3.1766	0.0247	1.7667	1.7392	24160	674599	2088	44.26	579000	-0.32	7354519	1790504	1	0	1	1	1	1	7.65315	29.2854	-7.64396
113	1	2011	528315	192085	164425	1200000	-87936.9	1.04438e+06	116421	24651	5700000	183981	2800000	992831	653267	2100000	48.7921	26.2788	278.099	15.254	0.6164	7.444	-52367.8	-0.0092	0.3684	0.2105	0.0204	0.1887	3.0825	0.0323	1.676	0.6335	17446	513707	1668	44.58	380545	-5.888	5564016	2072774	1	0	1	1	1	1	7.42575	27.5709	-7.41938
113	1	2017	3300000	1800000	1200000	13000000	2100000	5019300	1100000	360772	55000000	949906	24000000	12000000	13000000	15000000	50.0438	19.2042	0.2214	17.8091	0.5008	7.8716	1.32243e+06	0.024	0.2727	0.2364	0.02	0.1375	4.0989	0.0173	1.176	1.1741	44796	2295000	1006	47.25	2700000	-0.32	54400000	15500000	1	0	1	1	1	1	10.0798	50.8015	-6.91374
113	1	2015	1700000	799300	591482	6200000	1900000	3076500	509627	180593	31000000	940392	10000000	4200000	6000000	12000000	60.2044	15.7855	0.1902	17.6604	0.4304	7.8059	1.1865e+06	0.0383	0.3871	0.2	0.0164	0.17	3.7478	0.0303	1.249	1.2472	30641	1190000	1791	48.85	1300000	-0.64	30200000	13400000	1	0	1	1	1	1	8.62757	37.2174	-7.49053
113	1	2016	2200000	1200000	799762	11000000	3400000	5778100	747601	237974	40000000	947708	15000000	6700000	8900000	10000000	52.9559	15.314	0.1917	17.6539	0.4336	7.803	2.12242e+06	0.0531	0.25	0.275	0.0187	0.1467	3.8378	0.0237	1.4739	1.4713	38775	1615000	1948	47.57	1800000	-1.28	38800000	8670128	1	0	1	1	1	1	8.949	40.0423	-7.57456
114	0	2011	4300000	936735	801845	1200000	56626.1	2387600	174165	31471	6000000	699621	9400000	7600000	687440	3600000	38.7094	5.983	0.2769	13.6898	0.593	27.5444	124779	0.0208	0.6	0.2	0.029	0.4574	4.3744	0.1166	0.4682	0.4301	20153	731082	713	82.497	1600000	-0.18	5804483	2359848	1	0	1	1	1	1	9.48674	44.9991	-6.56948
114	0	2012	5800000	1200000	2300000	2800000	87199.9	970200	171062	-17994.7	7600000	738304	9800000	8100000	2400000	4100000	51.1936	4.5524	0.2742	15.203	0.5872	33.1208	231050	0.0304	0.5395	0.3684	0.0225	0.5918	4.4102	0.0971	0.3371	0.3064	27952	935000	1038	83.297	2300000	0.8	7445088	1640606	1	0	1	1	1	1	9.15284	41.8872	-6.94505
114	0	2014	25000000	1400000	762737	3100000	1200000	5302200	670137	46347.7	26000000	937068	12000000	10000000	5800000	5800000	48.3126	5.2343	0.2179	15.6019	0.5874	17.871	1715616	0.066	0.2231	0.1192	0.0258	2.0833	3.9244	0.036	0.2886	0.2681	163957	1275000	990	84.387	8300000	0.48	24900000	14000000	1	0	1	1	1	1	9.40271	44.2055	-6.89771
114	0	2013	10000000	1300000	583366	4100000	803000	5498300	235778	50680.4	11000000	738304	11000000	8900000	3300000	4300000	48.7032	5.2557	0.2955	16.5808	0.591	16.8875	1084853	0.0986	0.3909	0.3727	0.0214	0.9091	4.57	0.0671	0.2638	0.2312	38325	1275000	1220	83.907	3700000	0.61	10900000	3474034	1	0	1	1	1	1	9.1068	41.4669	-7.10661
114	0	2017	65000000	2700000	2300000	8600000	3200000	12325000	1300000	40628	66000000	949906	36000000	31000000	5900000	20000000	50.5898	4.3453	0.2465	16.8308	0.5576	29.1892	7472435	0.1132	0.303	0.1303	0.0197	1.8056	5.0243	0.0144	0.2598	0.2448	157831	5610000	18	82.1	24000000	0.13	64800000	15400000	1	0	1	1	1	1	14.5087	105.251	-2.89037
114	0	2015	35000000	1700000	1100000	2400000	2500000	6787500	1200000	58487.7	36000000	940392	18000000	16000000	6300000	12000000	51.5931	5.2511	0.2459	15.525	0.5563	24.106	4821200	0.1339	0.3333	0.0667	0.0333	1.9444	4.4587	0.0261	0.3052	0.2807	138927	1275000	175	82.3	12000000	-2.087	35300000	10400000	1	0	1	1	1	1	11.5411	66.5985	-5.16479
114	0	2016	38000000	2000000	1600000	9500000	4000000	11044600	1300000	46100.4	51000000	947708	26000000	22000000	1700000	15000000	51.5159	4.3369	0.2429	16.5672	0.5496	25.9787	8313184	0.163	0.2941	0.1863	0.0255	1.4615	4.68	0.0186	0.2319	0.216	120622	1700000	41	81.97	13000000	-0.33	49400000	14100000	1	0	1	1	1	1	13.36	89.2453	-3.71357
114	0	2009	2500000	2700000	2700000	3100000	3100000	11886400	892169	33417	3600000	466414	5800000	4800000	3300000	3300000	47.8071	5.5139	0.1295	12.0581	0.4831	17.6047	4.36597e+06	1.2128	0.9167	0.8611	0.2478	0.431	0.9651	0.1296	0.4247	0.4064	1600000	2805000	383	81.977	4200000	0.98	2691815	850566	1	0	1	1	1	1	9.62533	46.3235	-5.94803
114	0	2008	2000000	2200000	2200000	2700000	2700000	12902200	858752		2700000	299101	5000000	4100000	2700000	2700000	51.2764	1.3018	0.126	10.9886	0.4404	15.7614	3.40446e+06	1.2609	1	1	0.3181	0.4	0.9904	0.1108	0.3139	0.2994	1300000	2295000	6	80.997	3500000		1841248		1	0	0	1	1	1	13.6332	92.9319	-1.79176
114	0	2010	3400000	3200000	3500000	3300000	3500000	5351800	946103	53934.1	4400000	699621	7600000	6200000	3900000	3900000	43.0561	5.9249	0.1508	12.6482	0.5273	22.1163	6192564	1.4074	0.8864	0.75	0.215	0.4474	0.8293	0.159	0.4353	0.4103	2400000	3315000	412	82.677	5500000	0.7	3444635	752820	1	0	1	1	1	1	9.82264	48.2421	-6.02102
115	1	2016	19858.6	42484.5	11960.5	0	-450852		80495.8	80005.6	655027	422729	157858	133942	29369.6	53302.3	8.1374	-145.863	0.1691	23.7908	0.3825	10.5155	-379275	-0.579	0.0814	0	0.1229	0.1258	3.1394	0.6454	11.4295	10.7272	1328	6770	140	56.07	30663.4	0	574531	404139	0	0	1	1	0	0	7.02781	24.695	-4.94164
115	1	2017	23786.5	59672.9	24326.1	0	-139663		39897.7	-30511.4	680152	427355	452748	348300	91715	115948	17.0474	-2.0036	7.1891	23.0098	0.6789	10.1703	-113633	-0.1671	0.1705	0	0.0587	0.0525	3.1736	0.6283	5.4321	4.8642	2066	7811.33	34	66.56	49363.9	10.49	640254	65723.8	0	0	1	1	0	0	9.49673	45.0939	-3.52636
115	1	2013	1413.4	1620.1	894.295	6425.4	2572.2	1000	68.3423		9406.6	20000	8587.7	3627.2	5388.5	7558.7	137.639	0.5432	0.3621	0.2581	0.7243	0.1234	25.3833	0.0027	0.8036	0.6831	0.0073	0.1646	-1.6166	2.1262	1.1458	1.0189	9087	205.445	84	56.07	1804.35		9338.26		0	0	0	1	0	0	4.62727	10.7058	-4.43082
115	1	2014	3828.1	12095.5	1647.8	273548	144714		902.536	834.194	181168	19666.7	48804.9	40137.6	359214	4450	200.733	-185.444	0.1903	30.4945	0.5129	13.4786	156043	0.8613	0.0246	1.5099	0.005	0.0784	-3.2394	0.1086	16.5755	15.8797	163957	1368.42	249	56.07	6424.88	0	180266	170928	0	0	1	1	0	0	5.27813	13.9293	-5.51745
115	1	2015	9474.2	64909.2	5014.9	568189	469202	4000	490.22	-412.316	170882	19666.7	74181.3	64132.3	568189	27473.3	105.174	-78.147	0.1863	22.4901	0.4214	9.9406	373133	2.1836	0.1608	3.325	0.0029	0.1277	-1.626	0.1151	5.2664	4.8081	138927	4536.79	173	56.07	27329.9	0	170392	-9874.3	1	0	0	1	1	0	6.06098	18.3677	-5.15329
116	1	2015	32304.5	20068.1	28070	2581.21	-63175.8	24654.7	12391.8	945.41	350574	70797.9	293166	161938	27468.1	71712.1	28.2908	31.4869	0.4726	5.9664	1.0693	2306.09	-11655127	-33.2458	0.2046	0.0074	0.0353	0.1102	2.9524	0.2019	3.8886	3.8235	2286	39582.3	52	39.56	43781.8	-3.05	338182	151862	1	0	1	1	1	1	8.63725	37.301	-3.95124
116	1	2009	3076.68	1948.18	1498	0	-57558	1113	28601.3	26627.5	72690.2	9071.43	28701.3	19001.6	1828.95	1847.42	2.5415	10.1009	0.1745	9.3042	0.651	171.794	-791050	-10.8825	0.0254	0	0.3935	0.1072	1.7544	0.1248	33.3046	14.7334	520	8297.66	7	51.99	3005.46	0	44088.9	30575.4	1	0	1	1	1	1	8.31879	34.6011	-1.94591
116	1	2008	2486.23	1036.37	1017	215.783	-4301.22		1973.76		15487.3	0	23903.1	15416.8	215.783	999.443	7.8466	34.8407	0.5445	11.4134	1.9039	123.308	-42430	-2.7397	0.0645	0.0139	0.1274	0.104	1.671	0	8.9641	8.4174	390	5234.54	6	51.99	2073.78		13513.5		0	0	0	0	0	1	8.29	34.3621	-1.79176
116	1	2016	49261.1	26754	44198.4	0	-43573.4		57448.8	45057	866265	80154.4	444653	258025	26576.9	104046	15.0789	20.4788	0.323	5.4828	0.7308	332.463	-1.15892e+06	-1.3378	0.1201	0	0.0663	0.1108	3.1588	0.0925	6.7341	6.4925	2846	76208.5	71	33.95	67002.9	-5.61	808816	470634	0	0	1	1	0	1	8.74237	38.2145	-4.26268
116	1	2012	6744.84	8498.35	3496.22	0	-61180		8623.13	-3002.06	98236.4	15421.4	81479.9	53907.5	458	10733.3	11.3922	11.674	0.4176	10.1843	0.8942	4.9699	-24324.9	-0.2476	0.1093	0	0.0878	0.0828	2.208	0.157	7.1407	7.0369	887	14269.5	27	48.3	8069.18	-1.62	89613.2	17234.8	0	0	1	1	0	1	8.01227	32.0983	-3.29584
116	1	2017	81319.9	39549.8	55037.4	65495.9	-59930.5	96922.1	45993.1	-11455.7	1000000	241142	537267	347124	36300.6	192697	22.3136	8.1479	0.251	4.7187	0.5678	49.0931	-235374	-0.2354	0.1927	0.0655	0.046	0.1514	3.1929	0.2411	2.3686	2.3571	3748	199728	161	32.73	91298.3	-1.22	980279	171462	1	0	1	1	1	1	8.11285	32.9091	-5.0814
116	1	2011	5127.71	4686.61	2461.49	0	-54545.6		11625.2	-3497.35	84003.6	15421.4	54214.2	38579.1	229	5841.08	7.226	6.3411	0.313	7.7696	0.6703	3.7916	-16545	-0.197	0.0695	0	0.1384	0.0946	2.0513	0.1836	11.0418	10.8799	695	13484.7	18	49.92	5405.79	-0.96	72378.4	9743.87	0	0	1	1	0	1	8.01033	32.0827	-2.89037
116	1	2010	4438.34	3040.85	2330.46	0	-52867.4		15122.5	-6151.79	77757.1	15421.4	36228.2	25014.1	229	3769.08	5.1418	4.2824	0.1377	7.3927	0.4816	3.6076	-15258.1	-0.1962	0.0485	0	0.1945	0.1225	2.0617	0.1983	16.4968	16.1937	582	11172.8	13	50.88	4574.22	-1.11	62634.5	18545.6	0	0	1	1	0	1	7.93264	31.4634	-2.56495
116	1	2013	11650.1	11754.1	8372.13	0	-56541		7648.09	-975.035	139135	15675.9	120499	69481.1	2370.4	22941.1	18.1921	20.6709	0.5077	8.3188	1.0153	4.0596	-18362.6	-0.132	0.1649	0	0.055	0.0967	2.5881	0.1127	4.7197	4.5516	1157	20983.6	29	48.31	15393.4	0.01	131487	41873.5	0	0	1	1	0	1	8.3321	34.7119	-3.3673
116	1	2014	19294.4	15951	16064	0	-45276.9		11446.4	3798.29	197766	31730	191077	107807	4963.73	29205.6	17.2776	28.7756	0.4208	7.6661	1.1343	3.3884	-12273.4	-0.0621	0.1477	0	0.0579	0.101	2.7791	0.1604	5.4031	5.3461	1654	26035.2	23	42.61	26637.6	-5.7	186320	54832.9	0	0	1	1	0	1	9.02494	40.7248	-3.13549
117	1	2011	4363.13	1356.64	1600.9	0	-60312.6	5000	11335.5	9866.29	108821	11940	18075.4	5405.18	396.799	10049.9	9.6	8.1047	4594.27	3.3824	0.2288	29.2374	-141071	-1.2964	0.0924	0	0.1042	0.2414	1.6375	0.1097	6.9931	6.9931	645	14014.5	6	59.38	3316.83	-19.92	97485.1	49796.8	1	0	1	1	1	1	8.01055	32.0844	-1.79176
117	1	2009	1650.44	470.057	1638.63	8800	-8879.48	19800	1008.23	384.299	42189.4	11940	12394.5	1973.03	123.52	17530.6	41.8449	17.3865	0.0789	2.8503	0.2919	9.8808	-7018.91	-0.1664	0.4155	0.2086	0.0239	0.1332	1.7635	0.283	1.293	1.293	390	12070.3	6	79.3	2274.78	0	41181.2	-918.266	1	0	0	1	1	1	7.63325	29.1332	-1.79176
117	1	2008	1155.15	742.087	621.95	15800	-8267.61	18990	623.935		42723.4	11940	10996.8	1588.87	29166.7	29254.5	68.4741	17.8055	0.0894	2.7272	0.3125	7.0059	-4633.76	-0.1085	0.6847	0.3698	0.0146	0.105	1.4059	0.2795	1.1654	1.1654	292	2503.38	6	79.3	1191.12		42099.5		1	0	0	1	1	1	7.5136	28.2271	-1.79176
117	1	2010	2277.19	726.29	1713.11	5000	-6254.97	34576.5	1469.19	460.952	49157.5	11940	17004.9	3308.9	392.948	16054.6	33.459	23.6412	0.1065	4.8026	0.3723	10.6279	-5318.18	-0.1082	0.3266	0.1017	0.0299	0.1339	1.838	0.2429	1.3817	1.3817	416	14123.5	6	79.3	2614.16	0	47688.3	6507.1	1	0	1	1	1	1	7.9495	31.5972	-1.79176
117	1	2012	6359.92	1752.61	2500.38	0	-61553.2		9411.6	-1923.87	121537	12242	25837.8	9302.13	853.058	14841.6	12.9135	6.0441	362.048	2.6202	0.2243	1.2787	-6296.45	-0.0518	0.1221	0	0.0774	0.2461	1.6174	0.1007	5.3148	5.3148	979	13542.7	6	55.75	4934.13	-3.63	112125	14640	0	0	1	1	0	1	8.36783	35.0103	-1.79176
117	1	2015	13201.2	2243.78	2908.7	135615	42769.3	122564	5842.91	632.165	328373	53825.2	65849.1	43366.7	9157.4	175389	56.2002	9.1272	75.2604	2.333	0.343	-2.514	-8601.76	-0.0262	0.5341	0.413	0.0178	0.2005	1.1898	0.1639	1.3813	1.3813	2295	15103	10	49.19	7542.21	-3.86	322530	114864	0	1	1	1	0	1	8.79254	38.6543	-2.30259
117	1	2017	22148.5	5067.53	3656.13	299409	66729.1	312315	12021	4611.92	705433	61828.9	352965	280496	44265.4	369706	58.6834	8.6822	320.358	7.3571	0.5998	-1.879	-10030.7	-0.0142	0.5241	0.4244	0.017	0.0627	1.1494	0.0876	1.3291	1.3291	3745	33521.1	6	45.26	11820.9	-3.96	693412	229239	0	1	1	1	0	1	10.9824	60.3062	-1.79176
117	1	2016	18184.3	2853.08	3370.06	232872	82601.3	271028	7409.07	1566.16	471582	55627.4	128024	75366.6	8610.68	291547	63.6492	7.7542	129.777	3.2631	0.3201	2.984	19718.6	0.0418	0.6182	0.4938	0.0157	0.142	1.2964	0.118	1.0861	1.0861	2648	23989	6	49.22	9681.28	0.03	464172	141643	1	0	1	1	1	1	9.96821	49.6826	-1.79176
117	1	2014	9246.92	2725.13	2814.08	59450.1	-5241.57	33600	5210.74	-2560.44	212876	24466	38083.9	14918	672.352	86294.7	40.8533	8.3526	0.0976	2.3021	0.2631	-23.5889	9891.43	0.0465	0.4054	0.2793	0.0245	0.2428	1.4747	0.1149	1.8199	1.8199	1466	15225.4	6	53.05	6405.7	-1.61	207665	75714.6	0	0	1	1	0	1	8.75579	38.3319	-1.79176
117	1	2013	7597.31	2617.58	2614.1	7000	-42004.6	7000	7771.18	-1640.42	139722	12240	34455.5	12949	1518.5	23602.8	17.9795	8.0612	48.5942	2.5483	0.2733	-22.3414	75075.3	0.5373	0.1689	0.0501	0.0556	0.2205	1.8806	0.0876	3.7512	3.7512	866	12825.5	6	54.66	5678.57	-1.09	131951	19825.6	0	0	1	1	0	1	8.65566	37.4603	-1.79176
118	1	2017	11867.9	3696.9	3305.32	11980	-14225.6	15000	9031.13	-1610.05	152818	33794.1	41175.8	19909.1	2894.69	22964.2	16.9213	6.9418	0.1256	5.6663	0.2842	45.6978	-52006.3	-0.3403	0.1503	0.0784	0.0591	0.2882	1.858	0.2211	1.5956	1.5648	1244	19231.8	45	58.67	7974.77	-2.36	143787	17442.4	1	0	1	1	1	0	6.81894	23.249	-3.80666
118	1	2009	1465.53	131.398	404.002	0	-3154.49		334.72	29.8867	5096.79	0	4342.13	1040.93	19	757.087	15.227	36.8358	311.569	3.6654	1.0199	3.2475	-819.547	-0.1608	0.1485	0	0.0657	0.3375	0.5648	0	5.9579	5.9579	502	493.682	6	92.24	883.081	0	4762.07	1648.8	0	0	1	0	0	0	6.58436	21.6769	-1.79176
118	1	2012	4582.56	1181.64	2181.32	0	-37391.6		44462.9	42215.7	49060.4	5340	15048.5	1758.14	3	538.31	1.1034	26.2319	758.825	3.847	0.4715	1.8773	-5615.74	-0.1145	0.011	0	0.9063	0.3045	1.5488	0.1088	86.6996	86.6996	831	744.421	12	69.09	3910.58	-23.15	4597.47	-7927.76	0	0	0	1	0	0	7.13413	25.4479	-2.48491
118	1	2011	3474.09	897.998	843.312	0	-10046.8		2247.24	1726.55	14772.5	0	11218.2	1168.13	10.0449	964.088	6.5736	54.1838	323.167	3.8183	0.9112	1.8633	-1497.64	-0.1014	0.0653	0	0.1521	0.3097	1.1432	0	14.7076	14.7076	687	462.066	6	92.24	2154.94	0	12525.2	3195.16	0	0	1	0	0	0	7.53353	28.3771	-1.79176
118	1	2010	1931.49	153.199	548.699	0	-6623.74		520.692	185.972	9850.76	0	7335.01	1106.98	73.4032	1790.23	18.9186	54.0541	255.522	3.8604	0.9814	1.8839	-998.267	-0.1013	0.1817	0	0.0529	0.2633	0.8617	0	5.2234	5.2234	496	421.875	6	92.24	1174.1	0	9330.07	4568	0	0	1	0	0	0	7.10865	25.2665	-1.79176
118	1	2008	1192.26	132.389	370.114	0	-1633.05		304.834		3418.1	0	3129.47	637.298	382.122	383.272	11.213	30.85	469.764	2.8666	0.9156	2.5398	-331.811	-0.0971	0.1121	0	0.0892	0.381	0.4528	0	7.3444	7.3444	488	509.402	6	92.24	767.509		3113.27		0	0	0	0	0	0	6.25686	19.5741	-1.79176
118	1	2013	6447.02	2301.51	3754.69	0	-40598.9		20402.1	-24060.8	57011.7	10680	15161.2	1662.07	318.265	1274.88	4.4621	9.5026	0.1518	3.126	0.2859	1.5255	-4954.66	-0.0869	0.0224	0	0.3579	0.4252	2.1705	0.1873	15.3754	15.3171	728	768.726	36	69.09	6379.25	0	36609.6	32012.1	0	0	1	1	0	0	6.04298	18.2588	-3.58352
118	1	2015	10726.3	4209.68	3812.43	6344.78	-33130.2		6603.9	1324.41	120676	33794.1	31662.6	7663.79	7264.95	14786.6	18.2734	8.7221	0.1175	5.262	0.2658	2.3258	-6164.34	-0.0511	0.1225	0.0526	0.0547	0.3388	2.2353	0.28	3.4324	3.4295	887	6386.53	32	63.21	8293.22	-5.88	114072	1751.74	0	0	1	1	0	0	6.89716	23.7854	-3.46574
118	1	2016	12512.7	4494.83	4095.95	6344.78	-18547.9		10641.2	4037.28	136986	33794.1	39807.6	17468.6	651.396	16983.1	12.8732	6.4698	0.1366	6.2803	0.309	2.7759	-4118.95	-0.0301	0.124	0.0463	0.0777	0.3143	1.8648	0.2467	2.0275	1.9877	1425	10802.5	44	61.03	9198.2	-2.18	126345	12273.1	0	0	1	1	0	0	6.80762	23.1719	-3.78419
118	1	2014	8229.35	2227.1	3348.3	8796.9	-24750.1		5279.49	-15122.6	117600	11264.7	12134.1	1253.51	13040.7	13154.4	22.2748	2.9387	0.0864	2.0993	0.139	0.9279	-1837.23	-0.0156	0.1119	0.0748	0.0449	0.6782	2.1815	0.0958	3.465	3.465	732	6559.49	44	69.09	6485.23	0	112320	75710.5	0	0	1	1	0	0	5.61959	15.7899	-3.78419
119	1	2014	5050.52	1782.15	1749.69	4239.62	-19658.2	6097.47	4520.17	3096.22	86274.2	10916	43454.3	24769.9	323.04	16143.7	19.0865	16.9525	31.7956	12.3831	0.6611	96.8431	-152301	-1.7653	0.1871	0.0491	0.0524	0.1162	2.224	0.1265	1.834	1.8269	411	32020.6	6	67.16	3799.49	-23.02	81754	37996.8	1	0	1	1	1	1	8.88771	39.4957	-1.79176
119	1	2009	1634.54	1292.56	655.713	0	-7935.03		639.819		11426.5	0	10708.9	5086.32	2020.26	2040.67	17.859	23.3157	0.2512	28.6666	0.9372	25.3986	-16123.1	-1.411	0.1786	0	0.056	0.1526	1.771	0	4.1656	4.1325	261	2324.77	6	90.18	1533.84		10786.7		0	0	0	0	0	1	7.48707	28.0281	-1.79176
119	1	2010	1924.17	1348.44	722.321	0	-8776.17		1211.76	571.938	19131.7	0	13364.6	6031.02	412.266	2608.32	15.7884	24.7489	0.2502	26.4069	0.8747	12.8866	-9047.6	-0.4729	0.1363	0	0.0633	0.144	1.7883	0	3.7841	3.7743	285	7032.94	6	90.18	1704.1	0	17919.9	7133.23	0	0	1	0	0	1	7.70861	29.7113	-1.79176
119	1	2011	2280.24	1291.84	893.878	0	-7220.87		1712.86	501.101	23558.3	0	17219.3	8331.05	397.16	2843.01	13.7538	22.6149	317.132	19.3259	0.8067	9.431	-5448.02	-0.2313	0.1207	0	0.0727	0.1324	1.9416	0	3.77	3.7606	282	9964.63	6	90.18	1965.5	0	21845.4	3925.5	0	0	1	0	0	1	7.96203	31.6969	-1.79176
119	1	2012	3119.59	1459.25	1082.74	0	-2603.8		1630.44	-82.4144	30984.1	0	24223	12314.5	372.453	5515.63	19.0035	23.7578	33.0902	13.9302	0.8882	6.7979	-1416.04	-0.0457	0.178	0	0.0526	0.1288	1.9893	0	1.7788	1.7742	336	14941.3	6	90.18	2456.39	0	29353.7	7508.24	0	0	1	0	0	1	8.3033	34.4724	-1.79176
119	1	2015	6309.92	1556.21	1962.69	13100	-4740.77	24410.4	5866.23	1346.06	157564	54580	59153	39621.8	10630	31690.8	26.8595	11.1636	47.9364	9.2172	0.4852	17.1516	-6504.94	-0.0413	0.2011	0.0831	0.0372	0.1067	2.2317	0.3464	1.1837	1.1796	464	67619.9	6	60.6	4322.53	-6.56	151698	69943.7	1	0	1	1	1	1	9.19612	42.2843	-1.79176
119	1	2017	23674.2	5193.74	11199.4	162492	113068	72793.1	29752.5	-2392.62	1100000	144635	407717	322787	243380	135237	35.6729	5.9166	28.9378	5.2716	0.4175	5.9143	53497.4	0.0486	0.1229	0.1477	0.027	0.0581	2.9314	0.1315	2.1604	2.1569	1059	391221	6	42.56	19859.8	-5.2	1031604	171987	1	0	1	1	1	1	11.1266	61.9003	-1.79176
119	1	2016	21825.8	2242.11	11178.1	144619	118154	28918.8	32145.1	26278.9	891762	72317.6	231763	167749	144660	102731	27.7418	8.6625	18.4022	7.1918	0.4417	6.9687	65870.4	0.0739	0.1152	0.1622	0.036	0.0942	3.0288	0.0811	2.6646	2.6616	890	267758	6	47.76	18398.5	-12.84	859617	707920	1	0	1	1	1	1	10.5617	55.7749	-1.79176
119	1	2013	3522.46	1790.89	1412.67	5691.24	1787.71	5691.24	1423.95	-206.493	45181.2	0	30815	16358.9	347.746	13988	31.7295	21.1609	25.5148	12.4308	0.8092	60.2696	8619.57	0.1908	0.3096	0.126	0.0315	0.1143	2.0817	0	0.9182	0.9125	375	22832.8	6	90.18	3006.67	0	43757.3	14403.6	1	0	1	0	1	1	8.544	36.5	-1.79176
120	1	2008	9377.2	14856.5	14321.7	0	-61695.5		7362.38		173922	107337	82094.4	11093.5	3904.2	37181.6	23.6231	22.4701	61.6891	11.3199	0.5069	10.0294	-49501.5	-0.2846	0.2138	0	0.0423	0.1142	-1.375	0.6172	3.4144	3.4018	85395.9	29378.2	6	67.8	21591.8		166560		0	0	0	1	1	1	9.52387	45.352	-1.79176
120	1	2010	11114.3	12921.6	19961.1	10210.8	-108460	10210.8	11702.5	2161.71	244481	112141	97139.7	13099.8	6427.7	44647.5	20.8913	19.6362	8.4171	8.8584	0.4338	4.3229	-37508.9	-0.1534	0.1826	0.0418	0.0479	0.1144	-1.8024	0.4587	4.133	4.1266	164780	33385.2	16	49.19	27171.9	-0.98	232779	38232.6	1	0	1	1	1	1	8.71132	37.9435	-2.77259
120	1	2013	19224.5	38284.8	38540.9	113129	-154596	123984	17070.1	3349.41	580433	118063	217327	29710.4	118505	78859.4	34.0029	17.9876	5.116	13.7764	0.463	6.7229	-83146.4	-0.1432	0.1359	0.1949	0.0294	0.0885	2.5954	0.2034	6.4358	6.4313	4163	32730.7	6	54.7	55793.7	-0.34	563363	212957	1	0	1	1	1	1	10.4974	55.0977	-1.79176
120	1	2009	10163	17163.4	12492.6	0	-40559.5		9540.83	2178.45	204087	109437	102241	12846.7	5879.7	37776.3	21.3909	23.7197	54.7953	9.9652	0.5422	8.8292	-28648.5	-0.1404	0.1851	0	0.0467	0.0994	-1.5897	0.5362	3.8571	3.8428	101431	34678.3	52	50.17	20690.5	-17.63	194546	27986.6	0	0	1	1	0	1	7.58384	28.7574	-3.95124
120	1	2011	12749.8	12587.3	27104.6	34665.5	-85265.8	34665.5	11339.3	-363.198	301452	116788	102051	14781.2	4034.5	76105.4	26.5846	14.2383	8.9935	11.3829	0.3756	5.5549	-37891.2	-0.1257	0.2525	0.115	0.0376	0.1249	2.5237	0.3874	3.0902	3.0859	2782	33602.9	18	55.11	34705.7	5.92	290113	57333.8	1	0	1	1	1	1	8.64286	37.3495	-2.89037
120	1	2015	44257.7	175573	95609.7	288489	-374439	10204.8	43021.6	17751.7	1500000	130248	567611	131940	286901	270452	35.9933	4.7972	10.5048	8.2433	0.4395	3.6435	-109143	-0.0728	0.1803	0.1923	0.0287	0.078	3.1954	0.0868	3.9349	3.9329	6616	82116.7	6	47.72	161559	-7.67	1505466	492576	1	0	1	1	1	1	11.4574	65.6364	-1.79176
120	1	2012	14795.4	23411.5	30384.8	41355.9	-20626	41355.9	13720.7	2381.36	364127	117179	141116	18693.9	3362.5	93271.2	26.5385	16.1212	10.9738	13.3942	0.4256	6.5364	-10785.5	-0.0296	0.2562	0.1136	0.0377	0.1048	2.6638	0.3218	3.2862	3.268	2916	31553.1	6	55.04	41846.9	-0.07	350406	60293.6	1	0	1	1	1	1	10.0656	50.6579	-1.79176
120	1	2016	56536.8	195836	134757	408483	-169151	60452.7	40782.6	-2238.91	1800000	130399	828213	266237	384601	373122	43.104	-0.057	10.2589	6.045	0.5019	2.6719	-36156.2	-0.0201	0.2073	0.2269	0.0227	0.0683	3.4142	0.0724	3.5124	3.5094	6925	93310.5	15	43.54	210468	-4.18	1717113	211646	1	0	1	1	1	1	10.919	59.612	-2.70805
120	1	2014	29741.2	79741.6	59649.1	280810	-38583.4	315335	25269.9	8199.78	1000000	118484	335013	58965.5	286971	139535	41.0829	12.8222	9.2966	11.2364	0.4141	4.9665	-15329.9	-0.0153	0.1395	0.2808	0.0253	0.0888	2.8602	0.1185	5.7851	5.7802	5296	49609.1	6	55.39	92493.9	0.69	1012891	449527	1	0	1	1	1	1	10.9302	59.7343	-1.79176
120	1	2017	25684.7	54495.7	183960	261049	-42600.3	32514.2	60563.8	19781.1	1800000	131298	518129	216891	135531	385411	29.3284	5.7978	11.9174	3.5224	0.2934	1.5569	-5305.95	-0.0029	0.2141	0.145	0.0336	0.0496	3.6836	0.0729	2.7361	2.7334	5228	112982	6	43.23	208014	-0.31	1715675	-1437.38	1	0	0	1	1	1	11.3662	64.5955	-1.79176
121	1	2010	89717.8	135925	99905	35519	-103657	35000	10324	-1772.36	476592	81613.2	297883	51721.7	16515	203497	46.1635	8.0167	8.5272	4.2833	0.6939	88.7958	-736344	-1.545	0.427	0.0745	0.0217	0.3012	2.7524	0.1712	1.1729	1.164	10689	76617.6	115	55.7	167598	-1.7	466268	96413.6	1	0	1	1	1	1	7.85952	30.8861	-4.74493
121	1	2008	56565.1	77889.3	23990.2	0	-108514		9772.78		310997	46668.4	172563	21232.4	4851	94116.9	31.8228	14.8973	7.5384	8.9652	0.5621	7.9432	-68955.6	-0.2217	0.3026	0	0.0314	0.3278	2.1142	0.1501	1.6247	1.6093	7766	46565.8	6	60.32	64326.5		301224		0	0	0	1	0	1	10.2668	52.7032	-1.79176
121	1	2009	65837.8	104972	61303.8	0	-161548		12096.4	2323.59	381951	62785.9	234701	39116.8	1386.22	119217	31.5757	19.1186	6.6635	5.9476	0.6774	5.2696	-68103.1	-0.1783	0.3121	0	0.0317	0.2805	2.5957	0.1644	1.8581	1.8483	8395	56815.8	53	57.4	112547	-2.92	369855	68630.6	0	0	1	1	0	1	8.39578	35.2445	-3.97029
121	1	2011	117155	181563	155418	68424	-70590.1	71000	12252.7	1928.72	546168	81590.3	412216	62361.6	19601.3	223854	44.5752	12.4489	8.6305	3.841	0.8061	11.0013	-62126.6	-0.1138	0.4099	0.1253	0.0224	0.2842	2.9682	0.1494	1.2466	1.2364	12594	96195.4	109	55.656	245033	-0.044	533915	67646.8	1	0	1	1	1	1	8.23796	33.9319	-4.69135
121	1	2016	203092	131307	107222	272008	-143996	272530	25620.7	1069.89	1200000	146429	511335	160357	30726.1	545946	47.4427	2.8418	4.0253	3.2688	0.4432	9.7143	-111906	-0.0933	0.455	0.2267	0.0214	0.3972	2.6749	0.122	1.3662	1.3599	14302	185142	156	52.35	207542	-0.12	1189893	122585	1	0	1	1	1	1	8.09492	32.7639	-5.04986
121	1	2015	172326	118530	88911.4	255817	-127786	253412	24550.8	6779.44	1100000	145959	445127	143095	15079.2	470509	44.4735	4.3768	4.8261	2.9716	0.4512	4.5143	-46149.1	-0.042	0.4277	0.2326	0.0223	0.3871	2.6175	0.1327	1.4039	1.3988	12857	169117	153	52.47	176168	-2.11	1067308	204016	1	0	1	1	1	1	7.97568	31.8057	-5.03044
121	1	2012	127491	193758	66386.7	128933	-39023.6	246876	12294	41.2388	615629	97908.4	423521	67488.5	21355.1	286926	50.0757	8.5044	7.4721	3.2922	0.7291	7.4829	-23360.8	-0.0379	0.4661	0.2094	0.02	0.301	2.5216	0.159	1.1149	1.1081	13075	118091	158	56.006	162761	0.35	603335	69419.9	1	0	1	1	1	1	7.89376	31.1558	-5.06259
121	1	2014	135739	109261	69297.9	227684	-65256.2	232694	17771.3	4254.07	881064	116466	437424	142069	83810.8	353001	49.5778	8.639	5.8096	3.0486	0.5454	6.2851	-32811.3	-0.0372	0.4007	0.2584	0.0202	0.3103	2.4665	0.1322	1.4002	1.3939	12121	153854	162	54.58	142798	-2.37	863292	153829	1	0	1	1	1	1	7.90106	31.2134	-5.0876
121	1	2013	137600	89324.4	79409.3	191451	-16234.4	349779	13517.3	1223.3	722980	95924.6	436269	164535	85605	301086	53.4857	10.8275	6.6798	3.2317	0.6518	7.2613	-9430.63	-0.013	0.4165	0.2648	0.0187	0.3154	2.4994	0.1327	1.2414	1.2341	12114	135765	182	56.95	147487	0.944	709463	106128	1	0	1	1	1	1	7.78201	30.2798	-5.20401
121	1	2017	233418	141730	129732	394630	53024	438099	27005.9	1385.21	1400000	146422	634366	181245	36815.8	692479	51.9664	5.8743	4.4807	4.0874	0.4845	9.0003	38178.6	0.0273	0.4946	0.2819	0.0193	0.368	2.7692	0.1046	1.0512	1.0466	15194	205696	133	52.28	242277	-0.07	1376392	186500	1	0	1	1	1	1	8.47003	35.8707	-4.89035
122	0	2012	23677	8254.3	1668.26	126.372	-193803	126.372	20324.4	-1338.38	388290	111374	202775	112938	1716.31	72464.8	19.1046	16.0643	0.2706	9.6214	0.5794	2612.86	-40510412	-104.33	0.1866	0.0003	0.0523	0.1168	2.0315	0.2868	3.2716	3.0948	1475	30710.4	14	55.45	11247.7	-1.78	367965	78006.7	1	0	1	1	1	1	9.5808	45.8958	-2.63906
122	0	2011	18155	8436.83	7221.93	500	-154049	500	21662.8	16156.7	311622	111374	133547	67187.8	573.568	44253.6	14.3851	13.1385	0.206	7.6829	0.4412	1941.3	-23924426	-76.7739	0.142	0.0016	0.0695	0.1359	6.2278	0.3574	4.4571	4.1977	30	20635.1	26	57.23	15199.5	13.57	289959	1748.56	1	0	1	1	1	1	8.54411	36.5009	-3.2581
122	0	2013	35147	14656.2	8090.25	19852.7	-203211	16003.9	20875.2	550.789	514924	111374	263735	142591	1930.79	125084	24.6668	16.3808	0.292	5.9404	0.584	257.027	-4.17846e+06	-8.1147	0.2429	0.0386	0.0405	0.1333	2.3136	0.2163	2.4784	2.3638	2278	36149.5	28	50.53	23031.2	-4.92	494049	126084	1	0	1	1	1	1	9.1505	41.8658	-3.3322
122	0	2014	46559.7	22652.6	13417.6	53132.9	-209839	52116.4	22901.5	2026.29	650920	111374	297782	162390	4179.45	180829	28.4226	12.9342	0.1895	4.093	0.5108	237.67	-3.98979e+06	-6.1295	0.2778	0.0816	0.0352	0.1564	2.7718	0.1711	2.0772	1.9814	2138	37983.7	36	49.99	34181.3	-0.54	628018	133969	1	0	1	1	1	1	9.0206	40.6856	-3.58352
122	0	2017	124324	80742.6	28948.2	166734	-591096	192826	180258	12782	3700000	264125	1600000	1200000	20442.4	752722	20.7104	7.859	0.1939	6.2989	0.4387	59.2268	-2800698	-0.7569	0.2034	0.0451	0.0487	0.0777	2.8002	0.0714	2.9592	2.7458	5500	233823	55	56.66	90468.1	0.59	3552963	40784	1	0	1	1	1	1	10.2782	52.8205	-4.00733
122	0	2016	120317	94464.9	25912.1	112190	-596527	26500	167476	17517	3700000	262654	1900000	1400000	26555.6	781910	21.9712	10.8084	0.2385	7.1595	0.5396	29.6601	-1.41544e+06	-0.3826	0.2113	0.0303	0.0453	0.0633	2.7054	0.071	2.862	2.6515	6039	234978	26	56.07	90346.6	1.53	3512179	134240	1	0	1	1	1	1	11.1993	62.7118	-3.2581
122	0	2015	122856	97515.7	21678.5	216345	-670342	107198	149959	127058	3500000	262654	1900000	1400000	151689	678273	23.5257	18.1833	0.392	11.5558	0.8868	7.5496	-404865	-0.1157	0.1938	0.0618	0.0428	0.0647	2.6551	0.075	3.316	2.997	6171	235687	35	54.54	87789.9	4.55	3377939	2749921	1	0	1	1	1	1	10.902	59.427	-3.55535
122	0	2008	32755.3	12536.2	1374.15	159484	121173	207441	5816.46		392709	70886.5	343607	321179	864.781	264281	67.5169	-17.83	0.2009	3.2579	0.7024	-0.3687	-3574.12	-0.0091	0.673	0.4061	0.0148	0.0953	0.8083	0.1805	0.6529	0.5469	6667	26211.3	6	44.29	14961.6		386892		0	0	0	0	0	1	10.9555	60.0114	-1.79176
122	0	2010	18076.6	6183.62	1486.56	66500	14508.7	103500	5506.14	150.408	293716	70886.5	213421	196002	6720.68	149958	53.3434	4.7298	0.1975	12.2299	0.6905	1.9559	2270.21	0.0077	0.5106	0.2264	0.0187	0.0847	0.8982	0.2413	0.6202	0.5216	3570	25702.8	15	43.66	8764.63	0.32	288210	-30888.2	1	0	0	0	0	1	9.56297	45.7252	-2.70805
122	0	2009	19355.2	16952.6	193.013	97000	31071.5	125124	5355.73	-460.728	324454	70886.5	234812	220047	7867.19	188689	60.5807	3.253	0.1755	4.1109	0.6548	8.3837	20839.5	0.0642	0.5816	0.299	0.0165	0.0824	0.9866	0.2185	0.6198	0.5088	4133	31599.2	9	43.34	11085.4	-0.95	319098	-67794.2	1	0	0	0	0	1	10.1693	51.7075	-2.19722
123	1	2009	53480.8	28458.5	16619.7	15200	-146399		19911.8	3701.71	620905	94430.3	416606	271197	63769.7	129846	31.1828	12.3619	0.1892	5.8253	0.706	47.4231	-555416	-0.8945	0.2091	0.0245	0.0321	0.1284	0.961	0.1521	2.195	1.9661	15760	126019	39	63.4166	41201.5	0	600993	57905.1	0	0	1	1	0	1	9.27633	43.0252	-3.66356
123	1	2010	71391.7	39190.4	28805	42628.8	-126292	19000	20690.9	779.102	685888	122759	493770	338363	43574.3	183792	33.1493	8.5259	0.2161	5.8444	0.7557	23.4583	-237008	-0.3455	0.268	0.0622	0.0302	0.1446	1.2728	0.179	1.8422	1.5773	17358	128722	32	63.4166	61979.6	0	665197	64204.1	1	0	1	1	1	1	9.64409	46.5042	-3.46574
123	1	2008	51709.8	28749.3	27714.3	31376	-85016.8	16500	16210.1		559298	94430.3	371135	235530	71057.5	121917	34.5031	12.9296	0.2507	5.6825	0.8766	17.623	-119860	-0.2143	0.218	0.0561	0.029	0.1393	1.3177	0.1688	1.9368	1.6589	13884	117779	6	63.4166	51852.1		543088		1	0	0	1	1	1	11.0326	60.8587	-1.79176
123	1	2011	81995.8	49792	42622	97782.9	-75904.8	67700	21583	892.147	792529	122759	575125	400500	85010	206006	36.72	6.8587	0.3633	5.4231	0.778	8.6912	-52776.3	-0.0666	0.2599	0.1234	0.0272	0.1426	1.4069	0.1549	1.8315	1.5475	20121	144772	35	44.0558	82158.3	-19.3608	770946	105748	1	0	1	1	1	1	9.707	47.1129	-3.55535
123	1	2017	143844	61204.3	95939.9	101940	-123000	77064.3	43394.4	6036.23	1300000	124268	713114	487538	108181	275847	29.7485	8.3659	0.2557	4.6604	0.5784	7.31	-71930.4	-0.0553	0.2122	0.0784	0.0334	0.2017	2.2434	0.0956	2.1937	1.793	16706	149153	504	31.6941	157454	0.7384	1247525	109919	1	0	1	1	1	1	7.25482	26.3162	-6.22258
123	1	2012	98594.5	63507.5	46850.3	99897.1	-108923	64297.6	22194.2	611.152	850143	122759	696020	472972	91208.3	234437	38.3048	7.1568	0.3957	5.4199	0.8474	5.3602	-46707.9	-0.0549	0.2758	0.1175	0.0261	0.1417	1.4497	0.1444	2.0049	1.6505	22403	169730	78	44.0558	95480.9	0	827949	57003.6	1	0	1	1	1	1	9.09643	41.3725	-4.35671
123	1	2013	117400	65757.3	60404.7	123230	-92282.9	73864.8	22774.4	580.179	937645	122759	745275	530868	98153.6	287885	41.1711	5.4707	30.9934	4.5203	0.8337	4.9922	-36855.6	-0.0393	0.307	0.1314	0.0243	0.1575	1.7326	0.1309	2.0173	1.6711	20397	173880	178	44.0558	115352	0	914871	86921.6	1	0	1	1	1	1	8.33972	34.7755	-5.18178
123	1	2016	148124	69088.6	87969.4	99256.5	-183836	197101	37358.2	11710.6	1200000	124320	773485	537050	69800.6	299740	31.4513	16.045	0.2865	4.2944	0.6483	2.6981	-39680.6	-0.0331	0.2498	0.0827	0.0311	0.1915	2.1381	0.1036	2.1715	1.8169	18052	155162	591	30.9557	153133	-3.6134	1137606	-48018.5	1	0	0	1	1	1	7.17685	25.7536	-6.38182
123	1	2015	144032	73434.8	77006.6	170661	-91112.1	278110	25647.6	2772.49	1200000	124258	775169	531968	111004	461049	47.2275	4.1573	81.0798	3.7383	0.7133	3.6995	-26965.5	-0.0225	0.3842	0.1422	0.0214	0.1858	2.0087	0.1035	1.6092	1.3197	19085	194602	247	34.5691	142247	-4.6741	1185624	246286	1	0	1	1	1	1	8.05145	32.4129	-5.50939
123	1	2014	137086	66380.8	72612.6	135167	-48773	111326	22875.1	100.757	962214	122759	779633	556271	46333	358411	42.0638	3.9205	205.847	4.0613	0.8207	3.1428	-12262.7	-0.0127	0.3725	0.1405	0.0238	0.1758	1.9329	0.1276	1.5461	1.181	19343	190215	166	39.2432	133653	-4.8126	939339	24468.1	1	0	1	1	1	1	8.45459	35.7401	-5.11199
124	1	2016	27689.4	16239.1	19303.9	1212.62	-193181		11839.7	8852.78	264305	7117.05	130543	5239.32	641.133	58360.8	22.3235	49.1296	0.3537	10.8593	0.8002	3996.23	-61759656		0.2208	0.0046	0.0448	0.2121	4.3945	0.0269	3.7601	3.7601	401	29602	6	65.82	32482.4	-21.94	252465	193470	0	0	1	1	0	0	9.9877	49.8771	-1.79176
124	1	2015	7849.47	2593.28	4861.54	1591.4	-42852.7		2986.96	1217.58	61982.1	0.1	30004.5	1069.46	1692.82	11169	20.7509	34.8384	0.247	13.166	0.5589	513.376	-1.75996e+06	-28.3947	0.1802	0.0257	0.0482	0.2616	3.2182	0	4.3059	4.3059	320	6050.36	6	87.76	7994.37	0	58995.1	15378.1	0	0	1	0	0	0	8.51734	36.2726	-1.79176
124	1	2014	8345.28	2737.84	5552.22	1536.35	-32356.6		1769.37	889.976	45386.4	0	32264.5	1014.3	2603	9039.13	25.6511	53.9523	10.2303	14.9024	0.8321	333.728	-863864	-19.0335	0.1992	0.0339	0.039	0.2587	3.4077	0	4.0309	4.0309	294	3642.18	6	87.76	8877.16	0	43617	12333.7	0	0	1	0	0	0	8.58996	36.8937	-1.79176
124	1	2013	7490.85	2558.21	4545.86	1789.88	-20202.2		879.399	89.4106	32162.8	0	27660.8	638.081	3364.06	8399.04	36.5736	46.6271	17.1632	13.3357	0.7337	233.331	-377104	-11.7248	0.2611	0.0557	0.0273	0.2708	3.2539	0	2.9112	2.9112	292	3563.81	6	87.76	7560.58	0	31283.4	-11164.1	0	0	0	0	0	0	8.43601	35.5831	-1.79176
124	1	2017	34683.1	16063	24395.4	12283.9	-66499.3	13750	14377.4	2537.68	314358	7173.99	144001	13153.7	9549.73	59183.7	21.8647	28.8232	0.22	7.2042	0.4977	174.056	-925968	-2.9456	0.1883	0.0391	0.0457	0.2409	4.3825	0.0228	4.0342	4.0332	495	32048.9	9	65.29	39619.3	-0.53	299981	47515.9	1	0	1	1	1	0	9.68035	46.8546	-2.19722
124	1	2012	7157.44	190.964	3983.09	2059.27	-32791.5		789.988	-831.809	43237.5	0	24428.3	656.569	4198.52	19466.1	54.7318	39.8776	29.5067	13.2183	0.5678	6.4505	-16921.8	-0.3914	0.4502	0.0476	0.0183	0.293	3.1851	0	1.8995	1.8995	256	3622.01	7	87.76	6187.62	0	42447.5	1256.92	0	0	1	0	0	0	8.15759	33.2731	-1.94591
124	1	2011	16743	46.4351	3891.75	2312.55	-32095.1		1621.8		42812.4	0	20065.4	258.933	2137.36	9164.31	26.3981	10.1285	31.7959	11.2917	0.4687	5.5104	-14148.4	-0.3305	0.2141	0.054	0.0379	0.8344	3.4587	0	3.9544	3.9544	281	4005.65	10	87.76	8928.59		41190.6		0	0	0	0	0	0	7.60417	28.9117	-2.30259
125	1	2015	2089.03	5858.65	232.835	0	-4488.6		484.168	252.234	38609.1	8400	740816	737970	26477.7	30788.1	79.7431	-20.4839	13.6454	5187.96	12.3729	2293.08	-823418	-21.327	0.7974	0	0.0125	0.0028	2.0829	0.2176	1.2336	1.0474	326	186.904	6	86.33	2617.14	0	38124.9	28973.1	0	0	1	1	0	0	11.7238	68.7231	-1.79176
125	1	2016	2547.83	3514.64	296.185	0	-2450.32		252.955	-231.213	19629.5	8400	407749	405327	8393.22	15232.7	77.6009	-13.1484	6.1892	764.314	10.813	573.24	-112370	-5.7245	0.776	0	0.0129	0.0062	1.9074	0.4279	1.2665	0.9865	314	151.54	5	86.21	2114.93	-0.12	19376.6	-18748.3	0	0	0	1	0	0	11.309	63.9464	-1.60944
125	1	2014	571.109	816.244	34.9352	0	-1770.09	0	231.934	190.25	9383.72	0	45138.4	44540.5	10.7361	3796.52	40.4586	-15.6299	3.3066	364.791	6.2913	161.238	-22832.5	-2.4332	0.4046	0	0.0247	0.0127	1.018	0	2.4404	2.0618	163	40.6074	6	86.33	451.141	0	9151.79	8448.29	0	0	1	0	0	0	8.92573	39.8343	-1.79176
125	1	2013	464.195	194.28	34.3211	0	-93.7139	0	41.6844	41.5086	745.188	0	304.114	170.771	0.7243	278.98	17.8769	-66.1613	85.9631	6.1372	0.7051	2.995	-22.4535	-0.0301	0.3744	0	0.0559	1.5264	-0.2093	0	5.4439	5.4439	720	16.9728	6	86.33	584.003	0	703.503	78.0649	0	0	1	0	0	0	3.92564	7.70534	-1.79176
125	1	2012	407.912	373.294	63.7788	0	-16.8696	0	10.4789		635.917	0	290.563	121.898	3	783.636	249.666	-143.958	81.2612	6.9172	2.4756	3.3756	-4.5556	-0.0072	1.2323	0	0.0165	1.4039	1.6853	0	0.1746	0.1414	115	49.3866	6	86.33	620.328		625.439		0	0	0	0	0	0	3.88006	7.52744	-1.79176
125	1	2017	1806.5	4535.53	209.79	0	-801.823		228.534	-24.421	19914.8	8400	248148	242562	13727.1	17354.1	87.1415	-8.4711	2144.79	135.408	9.2248		34748.8	1.7449	0.8714	0	0.0115	0.0073	2.3573	0.4218	1.1363	0.5248	200	79.8498	5	86.85	2112.4	0.64	19686.3	309.682	0	0	1	1	0	0	10.8123	58.4534	-1.60944
126	1	2012	5800000	361300	289700	2800000	-248600	2951600	85567.6	-46552.3	6400000	250695	3500000	971900	2400000	2400000	74.5446	21.0422	0.2905	238.048	0.622	116.168	-2.31035e+06	-0.361	0.375	0.4375	0.0134	1.6571	5.0942	0.0392	1.7988	1.7071	12878	323680	1214	55.25	2100000	0	6293033	1746198	1	0	1	1	1	1	7.9666	31.7333	-7.10168
126	1	2014	25000000	851300	509300	3400000	-1500000	18258500	670137	112145	26000000	248731	7600000	2400000	5800000	4000000	38.1167	18.2493	0.1541	114.078	0.4153	50.4224	-6050688	-0.2327	0.1538	0.1308	0.0258	3.2895	5.4953	0.0096	3.5821	2.88	34081	776815	1902	55.25	8300000	0	24900000	13900000	1	0	1	1	1	1	8.293	34.3869	-7.55066
126	1	2015	35000000	1100000	1100000	5800000	-1100000	2897300	1200000	209239	36000000	249550	10000000	3400000	6300000	5200000	31.4339	26.3546	0.1442	88.8779	0.3263	39.284	-3456992	-0.096	0.1444	0.1611	0.0333	3.5	5.8377	0.0069	2.5763	2.1229	34985	1190000	868	55.38	12000000	0.13	35300000	10400000	1	0	1	1	1	1	9.3519	43.729	-6.76619
126	1	2016	38000000	1600000	1400000	9200000	-634572	9667700	1300000	237974	51000000	247393	16000000	5900000	8900000	9400000	36.0471	13.239	0.1606	56.5564	0.3633	24.9979	-1.26904e+06	-0.0249	0.1843	0.1804	0.0255	2.375	5.8769	0.0049	1.9464	1.7479	36446	1700000	420	52.88	13000000	-2.5	49400000	14100000	1	0	1	1	1	1	10.5478	55.6285	-6.04025
126	1	2017	65000000	2700000	1700000	13000000	-999900	7264100	1300000	360772	66000000	252936	25000000	11000000	13000000	14000000	38.722	13.5917	0.1808	42.8831	0.409	18.9543	-1.51619e+06	-0.023	0.2121	0.197	0.0197	2.6	6.1718	0.0038	1.8913	1.8579	50097	5610000	273	50.94	24000000	-1.94	64800000	15400000	1	0	1	1	1	1	11.4249	65.2643	-5.60947
126	1	2011	4300000	305800	261765	128300	-1100000	82700	174165	-1600000	4700000	0	2000000	655400	104600	1200000	27.1065	11.8089	0.518	0.4514	1.1091	0.2203	-19385.3	-0.0041	0.2553	0.0273	0.0371	2.15	4.8222	0	2.3742	0.8974	12878	209355	823	55.25	1600000	0	4546835	2216331	0	0	1	0	0	1	7.7957	30.3865	-6.71296
126	1	2010	3400000	3200000	3500000	3300000	3500000		1600000	53934.1	4000000	0	3600000	3500000	3900000	3900000	0.4984	0.4874	0.3547	0.5047	1.2401	0.2463	68966.8	0.0172	0.975	0.825	0.4	0.9444	5.997	0	29.6709	19.7074	13674	3315000	247	55.25	5500000	0	2330505	641464	0	1	1	0	0	1	9.58706	45.9558	-5.50939
126	1	2009	2500000	2700000	2700000	3100000	3100000		1600000	680671	3300000	0	3000000	2900000	3300000	3300000	0.3711	0.6451	0.3791	0.4216	1.4146	0.3735	92628	0.0281	1	0.9394	0.4848	0.8333	0.9651	0	33.3046	14.7334	1600000	2805000	207	55.25	4200000	0	1689040	7212503	0	1	1	0	0	1	9.5814	45.9016	-5.33272
126	1	2008	2000000	2200000	2200000	2700000	2700000		8200000		2700000	0	2500000	2500000	2700000	2700000	0.4464	0.4842	0.471	0.5979	1.647	0.5297	114417	0.0424	1	1	3.037	0.8	0.9904	0	20.6116	19.8284	1300000	2295000	6	55.25	3500000		-5523463		0	0	0	0	0	1	12.94	83.7223	-1.79176
126	1	2013	10000000	454500	375300	4100000	803000	8402900	175923	64715.7	11000000	221779	5300000	1300000	3300000	3700000	63.408	32.8446	0.2995	259.921	0.5989	126.841	8148266	0.7408	0.3364	0.3727	0.016	1.8868	5.1771	0.0202	1.8145	1.4371	20884	474385	968	55.25	3700000	0	11000000	4685945	1	0	1	1	1	1	8.60799	37.0487	-6.87523
127	1	2013	9781.7	20150.4	11432.9	0	-53053.6		2622.17	1981.6	90959.3	0	74991.1	14052.6	5155.7	26396.8	34.6886	18.0481	0.6114	10.3393	1.2228	5.0456	-21414.9	-0.2354	0.2902	0	0.0288	0.1304	2.8523	0	2.8964	2.294	1178	2662.71	40	60.36	20412.5	0	88337.1	57278.2	0	0	1	0	0	1	7.53625	28.3975	-3.68888
127	1	2014	26004.7	58061	21784.6	0	-109329		12539.3	9917.11	300118	135550	176358	40341.2	9665	62165.6	23.9342	4.6489	0.3346	9.7766	0.9019	4.3213	-37795.1	-0.1259	0.2071	0	0.0418	0.1475	3.2575	0.4517	3.3677	3.3621	1809	3901.93	30	60.36	47004.3	0	287578	199241	1	0	1	1	0	1	8.67907	37.6632	-3.4012
127	1	2015	42324.8	147944	43684	14079.6	-166849	10186.6	12895	355.714	494265	138544	368443	93515.4	18583.2	170869	38.33	5.8253	0.41	8.3651	0.9276	3.6974	-49352.2	-0.0998	0.3457	0.0285	0.0261	0.1149	3.8469	0.2803	1.7801	1.4668	2151	10143	5	71.88	100765	11.52	481370	193792	1	0	1	1	1	1	11.2076	62.8052	-1.60944
127	1	2017	40741	165651	90585.4	33630.4	-198118		24190.7	11069	744893	140205	497476	178009	12796.7	216575	30.7926	22.0671	0.3385	8.1409	0.7659	3.5983	-57030.7	-0.0766	0.2907	0.0451	0.0325	0.0819	4.125	0.1882	2.4919	2.4796	2465	7576.65	7	70.17	152503	0.18	720702	179711	0	0	1	1	0	1	11.1714	62.4	-1.94591
127	1	2016	56183.4	165058	68723.5	49834.1	-91265.9	33207.8	13121.7	226.706	554113	138425	456465	154382	27373.5	206622	42.2288	-1.3143	0.3849	7.4742	0.8708	3.3036	-24120.5	-0.0435	0.3729	0.0899	0.0237	0.1231	3.8654	0.2498	1.5353	1.3787	2831	9982.32	5	69.99	135096	-1.89	540992	59621.8	1	0	1	1	1	1	11.4218	65.2291	-1.60944
127	1	2012	3440.8	5716.7	7910.5	0	-13437.6		640.571		31699.5	0	28792.7	7156	480.7	15206.2	49.4863	4.6559	0.3537	0.1878	0.7575	0.0917	-98.546	-0.0031	0.4797	0	0.0202	0.1195	2.7345	0	1.7088	1.6216	692	1314.19	10	60.36	10657.8		31058.9		0	0	0	0	0	1	7.96529	31.7229	-2.30259
128	1	2008	17169.4	28669.3	27637.2	0	-106983		10459.4		256057	3346.8	148200	32661	81.25	62603.8	24.4809	23.3593	0.1809	5.5403	0.6326	4.9087	-42011.9	-0.1641	0.2445	0	0.0408	0.1159	1.5202	0.0131	2.6058	2.598	9050	29419.9	6	20.81	41388.8		245598		0	0	0	1	0	1	10.1146	51.1521	-1.79176
128	1	2009	19629.7	34528.9	23580.1	0	-143462		14767.4	4307.96	415676	3405.49	198801	45060.3	1150.99	115854	28.1482	23.7722	0.1586	5.7219	0.5919	5.0696	-58183.6	-0.14	0.2787	0	0.0355	0.0987	1.382	0.0082	1.9907	0.6549	10000	46793.1	5	20.81	39827.6	0	400909	155311	0	0	1	1	0	1	10.5906	56.0806	-1.60944
128	1	2011	40087.6	62460	45385.3	0	-350343		36419.1	2222.24	976144	3584.95	349808	80513	4830.87	256806	26.8031	15.0707	10.0828	4.9598	0.3913	2.4204	-67837.1	-0.0695	0.2631	0	0.0373	0.1146	1.5539	0.0037	2.4916	0.9418	16100	58131.8	9	40.36	76149.6	19.55	939724	162301	0	0	1	1	0	1	10.5679	55.8404	-2.19722
128	1	2010	29470.1	45329.3	30845.1	0	-215394		34196.8	19429.4	811620	3588.52	288123	62526.1	4538.27	188090	23.7338	20.4842	0.1343	5.5295	0.4695	2.6984	-46497.5	-0.0573	0.2317	0	0.0421	0.1023	1.442	0.0044	2.4302	0.8433	12600	55562.7	5	20.81	53284.9	0	777424	376515	0	0	1	1	0	1	10.9617	60.0795	-1.60944
128	1	2012	57048.7	98400.2	60148.5	157490	-184664	155067	26782	-9637.04	1200000	3235.46	415879	103779	117473	391014	43.5731	9.1926	11.22	4.6917	0.3881	2.2896	-33823.8	-0.0282	0.3258	0.1312	0.0223	0.1372	1.7264	0.0027	1.9547	1.855	19000	95534.9	14	38.92	106783	-1.44	1140193	200469	1	0	1	1	1	1	10.2991	53.0356	-2.63906
128	1	2013	64640.5	126941	91190.5	643178	-70656.3	504463	35853.3	9071.3	2100000	3382.83	538675	138677	572038	636801	58.0657	7.7393	10.9416	4.3059	0.3316	2.1013	-11877.5	-0.0057	0.3032	0.3063	0.0171	0.12	1.8662	0.0016	2.2559	1.7867	23000	120100	90	39.62	148665	0.7	2045994	905801	1	0	1	1	1	1	8.69706	37.8194	-4.49981
128	1	2015	108840	308799	232135	3100000	1200000	1.53806e+06	256058	209239	12000000	4758.99	1100000	304344	2100000	3400000	46.4124	4.2256	8.9263	4.3787	0.1452	1.9354	185797	0.0155	0.2833	0.2583	0.0213	0.0989	2.4449	0.0004	1.206	0.9937	31000	472257	201	44.2	357427	5.39	11600000	8545928	1	0	1	1	1	1	8.60752	37.0447	-5.3033
128	1	2016	251882	586093	329669	4200000	2300000	1.17259e+06	302721	46663	14000000	6415.54	1900000	472975	3900000	3000000	47.7053	-0.3239	0.1054	4.9458	0.1461	2.186	402231	0.0287	0.2143	0.3	0.0216	0.1326	2.7539	0.0005	1.5155	1.3609	37000	475317	159	38.5	581062	-5.7	14100000	2510468	1	0	1	1	1	1	9.38846	44.0716	-5.0689
128	1	2014	86155.1	221421	124572	1200000	632558	539469	46818.4	10965.1	3100000	3514.7	734692	210061	819849	1300000	66.8347	1.4769	9.594	4.3928	0.282	1.9416	98255	0.0317	0.4194	0.3871	0.0151	0.1173	1.9072	0.0011	1.3431	1.0798	32200	443754	113	38.81	216845	-0.81	3082274	1036279	1	0	1	1	1	1	8.77982	38.5426	-4.72739
128	1	2017	262183	829419	768742	4600000	2700000	833870	347463	44742.3	16000000	6760.07	2700000	467821	3300000	4200000	46.6376	3.0853	0.1256	5.8319	0.1748	2.5777	556783	0.0348	0.2625	0.2875	0.0217	0.0971	3.3814	0.0004	1.4048	1.2278	37400	477318	167	45.45	1100000	6.95	15900000	1718716	1	0	1	1	1	1	9.69077	46.9555	-5.11799
129	1	2012	63909.7	109677	93883.1	86739.9	-630990	87203.6	27858.3	3765.45	1800000	0	4100000	3800000	1100000	1100000	64.2036	-12.05	305.144	114.205	2.9075	55.7319	-2.8133e+06	-1.5629	0.6111	0.0482	0.0155	0.0156	1.6528	0	1.3654	0.9514	27952	85106.2	77	71.75	145959	0	1760747	726943	1	0	1	0	1	1	10.8827	59.2165	-4.34381
129	1	2013	76033.8	159017	87777.4	93282.6	-541417	94021.6	40340.6	12482.2	2600000	0	6900000	6200000	1600000	1700000	64.4756	-0.1891	1.5797	141.333	3.1593	68.9705	-2987344	-1.149	0.6538	0.0359	0.0155	0.011	1.4183	0	1.3405	0.9597	38325	192276	144	71.75	158293	0	2560641	799894	1	0	1	0	0	1	10.7772	58.0742	-4.96981
129	1	2014	6500000	401028	270694	189077	-1500000	189077	152486	112145	6600000	273172	12000000	10000000	2500000	2900000	43.6061	-10.6985	0.9225	78.2769	2.4865	34.5984	-4151808	-0.6291	0.4394	0.0286	0.0231	0.5417	3.5196	0.0414	1.7224	1.302	68109	368674	386	71.75	2300000	0	6496831	3936190	1	0	1	1	1	1	10.3446	53.5052	-5.95584
129	1	2015	8300000	773617	572477	637375	-1100000	820455	133118	-19368.3	8500000	274199	18000000	16000000	545886	4900000	63.9781	-12.2898	6.5675	30.3548	2.3907	13.4168	-1.18068e+06	-0.1389	0.5765	0.075	0.0157	0.4611	3.4386	0.0323	1.1925	0.7736	105963	637508	790	44.83	3300000	-26.92	8383500	1886669	1	0	1	1	1	1	10.0338	50.3391	-6.67203
129	1	2011	32198.1	47932.5	41030.2	0	-628878		24092.9	-1600000	1100000	0	2100000	2000000	448720	464514	43.9091	-12.1349	530.586	1.5121	2.4613	0.7379	-37123.6	-0.0337	0.4223	0	0.0219	0.0153	1.1721	0	2.1275	1.5325	20153	27240.5	9	71.75	65069.4	0	1033804	1849414	0	0	1	0	0	1	12.3602	76.3876	-2.19722
129	1	2017	18000000	1500000	1300000	2400000	-188085	1720000	257289	41435.7	18000000	285266	36000000	31000000	1300000	12000000	71.5364	0.6299	5.0316	21.4248	2.104	9.4698	-142490	-0.0079	0.6667	0.1333	0.0143	0.5	3.8063	0.0158	0.9728	0.6201	157831	1360000	156	45.06	7100000	-7.47	18100000	2326709	1	0	1	1	1	1	12.3492	76.2511	-5.04986
129	1	2010	693677	655590	722381	677413	725282		1600000	15151.3	810371	0	737437	719002	790180	807129	0.4984	0.9026	559.553	0.9348	2.2967	0.4562	26467.9	0.0327	0.996	0.8359	1.9744	0.9407	0.7001	0	6.7588	2.3453	546190	682616	5	71.75	1100000	0	-815610	197440	0	1	1	0	0	1	11.9015	70.8228	-1.60944
129	1	2009	444748	483603	483603	553110	567292		1600000	680671	597779	0	543979	534187	590618	596584	0.3711	0.8377	512.034	0.5475	1.8371	0.4851	22013.4	0.0368	0.998	0.9253	2.6766	0.8176	0.942	0	6.6063	2.1735	297096	506080	5	71.75	762109	0	-1013051	-498083	0	1	0	0	0	1	11.5972	67.2478	-1.60944
129	1	2016	12000000	1100000	696762	2900000	885947	3.58531e+06	215853	82735.2	16000000	283644	26000000	22000000	1400000	10000000	74.2976	-2.4229	4.7648	19.2878	2.1188	8.5252	604231	0.0378	0.625	0.1813	0.0135	0.4615	3.6411	0.0177	1.0209	0.7449	120622	798078	239	52.53	4600000	7.7	15800000	7438000	1	0	1	1	1	1	11.5971	67.2469	-5.47646
129	1	2008	298938	335890	335890	409395	411039		930159		415191	0	377824	374046	413532	414776	0.4464	0.6497	365.266	0.8021	2.2097	0.7107	23369.7	0.0563	0.999	0.986	2.2403	0.7912	0.9485	0	4.0034	3.9914	203859	352560	6	71.75	526338		-514968		0	0	0	0	0	1	11.0504	61.0559	-1.79176
130	1	2009	13351.1	21440	12521	0	-95740.7		12144.3	-659.432	151252	5512.69	77394.7	30572.2	101.1	18736.6	12.4545	10.0258	6.6835	41.3102	0.5362	36.6008	-280335	-1.8534	0.1239	0	0.0803	0.1725	1.7976	0.0364	6.8184	2.2432	3804	15465.2	5	66.23	22958.3	24.43	139107	14474	0	0	1	1	0	1	9.64724	46.5346	-1.60944
130	1	2008	12598.1	21522.8	20748	0	-105831		12803.8		137437	5637.81	81547.8	37748.7	73	14679.6	10.7341	8.0505	6.2252	33.1293	0.6091	29.3526	-248513	-1.8082	0.1068	0	0.0932	0.1545	1.8925	0.041	7.7744	7.7511	4669	17493.4	6	41.8	30984.3		124633		1	0	0	1	1	1	9.51719	45.2884	-1.79176
130	1	2010	13664.7	27754.3	20399.4	0	-119289		11862.9	-281.424	198801	5647.4	103222	34586.5	158.3	33157.1	16.7582	16.6685	11.7809	40.2174	0.5898	19.6261	-187294	-0.9421	0.1668	0	0.0597	0.1324	2.0201	0.0284	5.3084	1.842	4354	17229.4	5	28.62	32825.1	-37.61	186938	47830.8	1	0	1	1	0	1	9.9352	49.3541	-1.60944
130	1	2012	18646	37010	31680.6	0	-112256		18261.4	3799.25	324136	5778.67	144734	40523.3	198.5	57334.9	17.7498	19.5084	0.2331	30.029	0.4991	14.6542	-131602	-0.406	0.1769	0	0.0563	0.1288	2.2736	0.0178	5.0361	4.7793	4980	23855.8	5	32	48377.4	19.17	305875	64533.3	0	0	1	1	0	1	10.2732	52.7695	-1.60944
130	1	2011	15835.5	32946.6	28202.3	0	-78369.9		14462.1	2599.24	255804	5698.13	129968	37066.1	197.2	45048.9	17.6878	20.5701	9.0369	33.7167	0.5718	16.4537	-103158	-0.4033	0.1761	0	0.0565	0.1218	2.2037	0.0223	5.1342	1.9407	4729	16330.2	5	12.83	42836.9	-15.79	241341	54403.3	0	0	1	1	0	1	10.1656	51.6698	-1.60944
130	1	2013	21776.5	45980.2	25381.1	0	-106554		21466.9	3205.47	412299	5914.41	160867	44245.4	598.3	78588.9	19.2063	16.3205	0.2184	27.8567	0.4369	13.5941	-115880	-0.2811	0.1906	0	0.0521	0.1354	2.1177	0.0143	4.5561	3.6084	5499	44138.5	5	5.98	45708.1	-26.02	390832	84957.4	0	0	1	1	0	1	10.3789	53.8607	-1.60944
130	1	2016	28000.2	78349.2	51632.1	125771	-66336.5		21681.2	3655.56	773591	6006.24	233833	66300.1	5716.6	270302	35.6802	9.8867	0.146	22.3629	0.3303	9.8844	-52455.7	-0.0678	0.3494	0.1626	0.028	0.1197	2.4275	0.0078	2.486	2.2324	7373	44756	5	67.8	83536.9	-0.36	751910	127709	1	0	1	1	0	1	10.7529	57.8127	-1.60944
130	1	2017	29660.8	91778.4	78287	166797	-62450.9		26220.2	4538.99	1000000	6185.3	284859	76344	178932	204265	38.229	6.1066	0.1418	19.1112	0.3208	8.4472	-42202.6	-0.0422	0.2043	0.1668	0.0262	0.1041	2.7095	0.0062	3.8569	3.3709	7637	42316.8	5	66.69	114719	-1.11	976153	224243	0	0	1	1	0	1	10.9503	59.9547	-1.60944
130	1	2015	26306.7	65446.8	48430.6	110888	-1647.5		18025.7	3102.81	642226	5894.46	205522	56997.9	115211	113604	35.6284	12.3975	0.1513	23.8217	0.3424	10.5292	-1387.75	-0.0022	0.1769	0.1727	0.0281	0.128	2.4481	0.0092	4.8945	4.0331	6567	47549.3	5	68.16	75956.7	62.18	624200	80951.4	1	0	1	1	0	1	10.6239	56.4333	-1.60944
130	1	2014	24927.5	56356.5	38040.6	111121	3711.1	102796	14922.9	-6544	558172	5900.48	183245	49600	112380	96397.4	37.4038	11.3748	0.1401	26.6581	0.3776	11.7829	3498.2	0.0063	0.1727	0.1991	0.0267	0.136	2.3219	0.0106	5.2343	4.2084	6123	44162.4	5	5.98	62425.8	0	543249	152417	1	0	1	1	1	1	10.5091	55.221	-1.60944
131	1	2008	3317.9	7978.4	7691.18	9900	-28432		3417.57		82249.4	5612.1	36958.7	15033.5	403.9	19390.7	24.0666	12.8249	0.1424	5.439	0.4978	4.819	-10961	-0.1333	0.2358	0.1204	0.0416	0.0898	1.3972	0.0682	3.5709	3.5602	2740	2899.44	6	28.1	11080.1		78831.8		0	0	0	1	0	1	8.7258	38.0698	-1.79176
131	1	2009	4002.5	8513.3	3037.1	9900	-64742.3		6658.64	3241.07	161384	6091.88	35856.7	15829.2	16672.9	22441.4	24.2368	34.5296	0.0789	4.6512	0.2943	4.121	-21344	-0.1323	0.1391	0.0613	0.0413	0.1116	0.9994	0.0377	4.0947	1.3472	2500	1956.87	8	28.1	6791.84	0	154726	75893.7	0	0	1	1	0	1	8.40784	35.3459	-2.07944
131	1	2011	3012.1	13586.7	3404.8	220	-51178		5883.12	-883.898	139145	6614.3	48282.9	21534.8	12835.5	20074.3	23.6515	-19.6475	0.149	4.7731	0.319	2.3293	-9536.59	-0.0685	0.1443	0.0016	0.0423	0.0624	0.44	0.0475	4.1242	1.5589	5400	6333.44	10	30.7	8384.44	-14.2	133262	-23580.4	1	0	0	1	0	1	8.48225	35.9743	-2.30259
131	1	2010	2258.5	7799.6	3377.7	9900	-54461.9		6767.02	108.379	163609	6177.5	40261.7	16841	14754	24802.4	24.1774	-0.671	0.0709	4.8849	0.2478	2.3838	-10386.2	-0.0635	0.1516	0.0605	0.0414	0.0561	0.5746	0.0378	4.0668	1.4112	3600	2829.56	8	44.9	6395.13	16.8	156842	2116.42	0	0	1	1	0	1	8.52371	36.3269	-2.07944
131	1	2016	321794	24706.8	20977.1	20614	-120149	12643.6	15378.4	2567.96	428487	7093.7	103094	35469.6	22261.2	97128.3	27.863	7.0438	0.1054	4.6961	0.2385	2.0757	-19951.3	-0.0466	0.2267	0.0481	0.0359	3.1214	2.8388	0.0166	2.7346	2.4557	7308	20542.8	30	29.83	124927	-10.08	413109	-10264.5	1	0	0	1	1	1	8.1422	33.1477	-3.4012
131	1	2017	571072	40885.6	21622.8	112238	-86816.8	96685.3	15263.5	-114.864	581539	7140.97	158388	41413.7	94286.5	127280	38.1	8.4005	0.1386	6.3865	0.3136	2.8228	-19605.5	-0.0337	0.2189	0.193	0.0262	3.6055	3.217	0.0123	3.2233	2.8172	8224	22327.5	5	18.07	205210	-11.76	566276	153167	1	0	1	1	1	1	10.3634	53.6997	-1.60944
131	1	2012	3939.7	14234.2	6553.3	0	-19982.6		6524.61	641.483	148291	6663.9	52932.9	24793.2	11000.4	22702.9	22.7279	2.4065	0.2331	4.2736	0.3683	2.0855	-3333.93	-0.0225	0.1531	0	0.044	0.0744	0.6291	0.0449	3.8997	3.7008	6400	6514.4	80	29.97	12005.5	-0.73	141766	8504.41	1	0	1	1	0	1	6.49475	21.0909	-4.38203
131	1	2014	362185	22892.7	14633.2	80000	-42368.2		10697.4	3826.7	370333	6003.4	76824.1	29034.1	88940.1	39265.7	34.6191	5.1125	0.0864	3.3907	0.2328	1.4987	-5079.74	-0.0137	0.106	0.216	0.0289	4.7145	2.7867	0.0162	6.4573	5.1917	8021	5416.96	69	6.28	130157	-23.69	359636	76721.8	0	0	1	1	0	1	7.01517	24.6063	-4.23411
131	1	2013	272687	16041.1	10806.2	80000	-11627.6	78322.7	6870.65	346.049	289784	6602.2	66510.6	27106.4	89411.9	32810.6	42.1771	2.6677	0.1518	4.0477	0.3036	1.9753	-1837.42	-0.0063	0.1132	0.2761	0.0237	4.0999	2.6317	0.0228	6.4577	5.1145	7010	6878.2	154	29.97	97424.6	0	282914	141148	1	0	1	1	1	1	6.06816	18.4113	-5.03695
131	1	2015	423971	23042.8	19232.2	80000	3656.1	7606.2	12810.4	2113.05	436184	6984.1	88066.9	33538	10172.4	138345	34.0492	1.1443	0.1025	3.6056	0.2184	1.5937	466.132	0.0011	0.3172	0.1834	0.0294	4.8142	2.9984	0.016	1.9658	1.6198	7646	4037.07	70	39.91	153336	33.63	423374	63738	1	0	1	1	1	1	7.13736	25.4709	-4.2485
132	1	2008	588.937	235.301	226.83	0	-2969.29		56.7354		3855.3	0	3747.56	1855.43	36.6069	2583.16	67.9523	24.2313	0.4417	0.5606	1.5444	0.4967	-117.992	-0.0306	0.67	0	0.0147	0.1572	0.1825	0	1.2397	1.2396	395	210.064	5	34.62	474.102		3798.56		0	0	0	0	0	0	6.61942	21.9084	-1.60944
132	1	2009	1087.19	560.812	327.514	50	-5025.25	50	111.223	54.488	6550.37	0	6959.35	3764.89	67.561	3790.2	58.8938	30.1069	188.101	0.3986	1.3376	0.3532	-141.979	-0.0217	0.5786	0.0076	0.017	0.1562	-0.5354	0	1.475	1.4718	1404	424.277	5	3.66	821.913	-30.96	6439.14	2640.58	0	1	1	0	0	0	7.2384	26.1972	-1.60944
132	1	2010	1908.5	993.494	730.218	0	-17316.6		756.133	644.909	21777	14900	11058.8	5614.28	11.7781	6260.1	28.8005	19.1072	0.2233	0.3178	0.7808	0.1551	-214.835	-0.0099	0.2875	0	0.0347	0.1726	-0.3805	0.6842	3.2819	3.28	2342	638.802	5	3.66	1600.82	0	21020.9	14581.7	0	1	1	1	0	0	7.70154	29.6569	-1.60944
132	1	2013	7029.97	3576.12	1974.02	0	-26993.1		1090.92	289.273	42759.9	15612	31389.5	15154.3	84.604	16675.6	39.1962	18.0962	0.4221	0.2946	0.8442	0.1438	-310.479	-0.0073	0.39	0	0.0255	0.224	-0.1191	0.3651	1.8013	1.8002	5808	6683.14	5	5.83	5155.84	-16.16	41669	10866.4	0	1	1	1	0	0	8.74479	38.2357	-1.60944
132	1	2011	3781.5	2316.62	1983.03	0	-18858		830.535	74.4017	29465.3	15495.8	17752	9558.72	15.6494	10437.9	35.4775	11.112	0.3236	0.282	0.6929	0.1376	-207.62	-0.007	0.3542	0	0.0282	0.213	0.189	0.5259	2.0141	2.012	3156	6521.73	5	2.39	3812.47	-1.27	28634.8	7613.88	0	1	1	1	1	0	8.17482	33.4138	-1.60944
132	1	2014	11023	5388.18	3637.02	22606.2	-24409.5	22472.3	1300.28	209.359	77241.5	15773.5	43397	20307.4	22628.9	23255.5	59.4038	13.7205	0.2683	0.4855	0.7233	0.1698	-331.5	-0.0043	0.3011	0.2927	0.0168	0.254	0.2948	0.2042	2.3196	2.3173	6375	7953.93	7	8.73	8560.38	2.9	75941.2	34272.2	0	1	1	1	0	0	8.73224	38.126	-1.94591
132	1	2012	5112.55	2767.36	2368.86	0	-18508.1		801.646	-28.8882	31604.2	15495.8	22593.1	11574.9	9.8945	12449.8	39.4241	12.2946	0.3455	0.1835	0.7399	0.0895	-132.586	-0.0042	0.3939	0	0.0254	0.2263	-0.1359	0.4903	1.8188	1.8155	5422	6469.78	5	21.99	4732.83	19.6	30802.5	2167.78	0	0	1	1	0	0	8.41596	35.4142	-1.60944
132	1	2015	16102.2	7356.76	5444	22782.7	-20621.5		1815.1	514.821	106138	15982.8	61994.9	30363.5	23747.8	38316.3	58.475	15.6766	0.2988	0.6905	0.6761	0.1981	-326.856	-0.0031	0.361	0.2147	0.0171	0.2597	0.4136	0.1506	1.3463	1.3448	8254	9743.55	6	52.82	12481.7	44.09	104323	28381.6	0	1	1	1	0	0	9.24305	42.717	-1.79176
132	1	2017	38628.7	24210.2	20651.3	23607.5	-47544.4		6598.09	3684.52	305456	16458.7	171502	88231.6	28070.9	113339	46.2946	10.4826	0.3105	0.6504	0.7024	0.2195	-834.864	-0.0027	0.371	0.0773	0.0216	0.2252	0.6687	0.0539	1.4664	1.4618	20240	21017.6	15	46.42	39502.9	-2.36	298858	118881	0	1	1	1	0	0	9.3443	43.658	-2.70805
[truncated: 24 more rows]
[truncated: 15 more columns]

## Sheet: data(robustness test)
code	xz	year	ga	se	rd	id	nd	AD	d	deltd	ta	cs	oi	oc	ncd	cd	lev	roa	ito	arto	oe	cfi	fund	lnfun	flde	lbond	lbank	mcost	lcd	equi	liq	qr	ne	fa	pat	q5	wx	q5_d	sss	sss_d	ddd2	ddd	sssdd	rss	fii	fiii	y	y2	downlnpat
[truncated: 1,170 more rows]
[truncated: 14 more columns]

## Sheet: figures
		数据
[truncated: 55 more rows]
